# Supplementary material for: Bacterial cell widening alters periplasmic size and activates envelope stress responses
Source: EMBO J. 2025 Sep 3;44(20):5816–33. doi: 10.1038/s44318-025-00534-w (PMC12528386; doi:10.1038/s44318-025-00534-w)
Supplement: Supplementary file 2 — Source data Fig. 1 [file 44318_2025_534_MOESM2_ESM.zip]

Archive with 64 entries (55 files):
- Figure 1/
- __MACOSX/._Figure 1
- Figure 1/1A/
- __MACOSX/Figure 1/._1A
- Figure 1/1B/
- __MACOSX/Figure 1/._1B
- Figure 1/1E/
- __MACOSX/Figure 1/._1E
- Figure 1/1D/
- __MACOSX/Figure 1/._1D
- Figure 1/1C/
- __MACOSX/Figure 1/._1C
- Figure 1/1A/Figure1A.xlsx
- __MACOSX/Figure 1/1A/._Figure1A.xlsx
- Figure 1/1B/Figure1B.xlsx
- __MACOSX/Figure 1/1B/._Figure1B.xlsx
- Figure 1/1E/Figure1E.xlsx
- __MACOSX/Figure 1/1E/._Figure1E.xlsx
- Figure 1/1D/Figure1D.xlsx
- __MACOSX/Figure 1/1D/._Figure1D.xlsx
- Figure 1/1C/0ugmL/
- __MACOSX/Figure 1/1C/._0ugmL
- Figure 1/1C/2ugmL/
- __MACOSX/Figure 1/1C/._2ugmL
- Figure 1/1C/5ugmL/
- __MACOSX/Figure 1/1C/._5ugmL
- Figure 1/1C/README.txt
- __MACOSX/Figure 1/1C/._README.txt
- Figure 1/1C/0ugmL/img_000000000_ETGFP_000.tif
- __MACOSX/Figure 1/1C/0ugmL/._img_000000000_ETGFP_000.tif
- Figure 1/1C/0ugmL/img_000000060_ETGFP_000.tif
- __MACOSX/Figure 1/1C/0ugmL/._img_000000060_ETGFP_000.tif
- Figure 1/1C/0ugmL/img_000000030_ETGFP_000.tif
- __MACOSX/Figure 1/1C/0ugmL/._img_000000030_ETGFP_000.tif
- Figure 1/1C/0ugmL/img_000000060_Phase (ETGFP)_000.tif
- __MACOSX/Figure 1/1C/0ugmL/._img_000000060_Phase (ETGFP)_000.tif
- Figure 1/1C/0ugmL/img_000000000_Phase (ETGFP)_000.tif
- __MACOSX/Figure 1/1C/0ugmL/._img_000000000_Phase (ETGFP)_000.tif
- Figure 1/1C/0ugmL/img_000000030_Phase (ETGFP)_000.tif
- __MACOSX/Figure 1/1C/0ugmL/._img_000000030_Phase (ETGFP)_000.tif
- Figure 1/1C/2ugmL/img_000000000_ETGFP_000.tif
- __MACOSX/Figure 1/1C/2ugmL/._img_000000000_ETGFP_000.tif
- Figure 1/1C/2ugmL/img_000000060_ETGFP_000.tif
- __MACOSX/Figure 1/1C/2ugmL/._img_000000060_ETGFP_000.tif
- Figure 1/1C/2ugmL/img_000000030_ETGFP_000.tif
- __MACOSX/Figure 1/1C/2ugmL/._img_000000030_ETGFP_000.tif
- Figure 1/1C/2ugmL/img_000000060_Phase (ETGFP)_000.tif
- __MACOSX/Figure 1/1C/2ugmL/._img_000000060_Phase (ETGFP)_000.tif
- Figure 1/1C/2ugmL/img_000000000_Phase (ETGFP)_000.tif
- __MACOSX/Figure 1/1C/2ugmL/._img_000000000_Phase (ETGFP)_000.tif
- Figure 1/1C/2ugmL/img_000000030_Phase (ETGFP)_000.tif
- __MACOSX/Figure 1/1C/2ugmL/._img_000000030_Phase (ETGFP)_000.tif
- Figure 1/1C/5ugmL/img_000000000_ETGFP_000.tif
- __MACOSX/Figure 1/1C/5ugmL/._img_000000000_ETGFP_000.tif
- Figure 1/1C/5ugmL/img_000000060_ETGFP_000.tif
- __MACOSX/Figure 1/1C/5ugmL/._img_000000060_ETGFP_000.tif
- Figure 1/1C/5ugmL/img_000000030_ETGFP_000.tif
- __MACOSX/Figure 1/1C/5ugmL/._img_000000030_ETGFP_000.tif
- Figure 1/1C/5ugmL/img_000000060_Phase (ETGFP)_000.tif
- __MACOSX/Figure 1/1C/5ugmL/._img_000000060_Phase (ETGFP)_000.tif
- Figure 1/1C/5ugmL/img_000000000_Phase (ETGFP)_000.tif
- __MACOSX/Figure 1/1C/5ugmL/._img_000000000_Phase (ETGFP)_000.tif
- Figure 1/1C/5ugmL/img_000000030_Phase (ETGFP)_000.tif
- __MACOSX/Figure 1/1C/5ugmL/._img_000000030_Phase (ETGFP)_000.tif
