# Supplementary material for: Bacterial cell widening alters periplasmic size and activates envelope stress responses
Source: EMBO J. 2025 Sep 3;44(20):5816–33. doi: 10.1038/s44318-025-00534-w (PMC12528386; doi:10.1038/s44318-025-00534-w)
Supplement: Supplementary file 2 — Source data Fig. 1 [file 44318_2025_534_MOESM2_ESM.zip › Figure 1/1A/Figure1A.xlsx]

## Sheet: SourceData_Figure1A
Figure1A
		OD (Inset)				spec. ß-gal act
	time(h)	WT	WT 5ug/ml A22	∆RcsF	∆RcsF 5ug/ml A22	WT	WT 5ug/ml A22	∆RcsF	∆RcsF 5ug/ml A22
	0	0.225	0.215	0.215	0.198	0.05408	0.061455	0.02324	0.026719
	5	0.285	0.274	0.289	0.248	0.049811	0.061679	0.023391	0.026073
	10	0.328	0.321	0.319	0.3	0.045341	0.067964	0.024877	0.025472
	15	0.399	0.407	0.376	0.376	0.04405	0.071722	0.024232	0.023451
	20	0.5	0.46	0.4	0.4	0.04056	0.11022	0.026452	0.025717
	30	0.55	0.58	0.43	0.62	0.070673	0.27584	0.034176	0.021332
	45	0.78	0.94	0.79	0.93	0.052	0.39553	0.029763	0.024651
	60	1.09	1.32	0.97	1.22	0.085585	0.58254	0.035233	0.031707
