# Supplementary material for: Bacterial cell widening alters periplasmic size and activates envelope stress responses
Source: EMBO J. 2025 Sep 3;44(20):5816–33. doi: 10.1038/s44318-025-00534-w (PMC12528386; doi:10.1038/s44318-025-00534-w)
Supplement: Supplementary file 2 — Source data Fig. 1 [file 44318_2025_534_MOESM2_ESM.zip › Figure 1/1B/Figure1B.xlsx]

## Sheet: SourceData_Figure1B
Figure1B
For each condition, the three columns represent cell ID, cell length (µm) and cell width (µm) of individual cells
	0min 0ug/ml A22			0min 5ug/ml A22			5min 0ug/ml A22			5min 5ug/ml A22			10min 0ug/ml A22			10min 5ug/ml A22			15min 0ug/ml A22			15min 5ug/ml A22			20min 0ug/ml A22			20min 5ug/ml A22			30min 0ug/ml A22			30min 5ug/ml A22			45min 0ug/ml A22			45min 5ug/ml A22			60min 0ug/ml A22			60min 5ug/ml A22
	1	7.2492	0.987	1	6.1008	1.0468	1	3.7727	1.0347	1	4.8582	1.0686	1	4.7718	1.0831	1	6.6602	0.9528	1	6.2211	1.0147	1	4.2376	1.0818	1	4.5651	1.0245	1	3.8104	1.1981	1	4.6822	0.9704	1	4.0507	1.3622	1	6.015	0.9147	1	3.6646	1.3737	1	4.5508	0.8881	1	3.8128	1.3709
	2	7.4978	1.0091	2	8.1105	0.9683	2	5.7165	0.9621	2	5.1274	1.1285	2	4.3797	1.0793	2	4.7359	0.9946	2	9.0534	1.0296	2	4.5019	1.178	2	4.4683	1.0082	2	5.809	1.0344	2	5.5809	0.9465	2	4.0198	1.2303	2	4.0978	0.9925	2	2.7916	1.3196	2	3.4569	0.9638	2	3.6851	1.4441
	3	6.8778	1.0137	3	4.8975	1.0192	3	4.9906	1.0495	3	4.8145	1.1065	3	3.8122	1.145	3	4.4047	1.1004	3	4.9225	1.0806	3	5.883	1.0709	3	4.7553	0.9541	3	5.4747	1.0889	3	5.1543	0.9576	3	4.461	1.2654	3	3.7342	0.975	3	2.0638	1.1655	3	5.6751	0.948	3	2.9949	1.6247
	4	4.3548	1.0201	4	4.4221	1.0718	4	6.5182	0.9376	4	4.9499	0.9672	4	6.0605	1.0581	4	4.0458	1.1436	4	4.2349	1.0725	4	4.2489	1.0641	4	9.031	0.912	4	4.4602	1.2022	4	4.8433	0.9896	4	4.3653	1.1824	4	4.7292	0.9364	4	3.8492	1.3091	4	3.1603	0.9663	4	3.7888	1.5538
	5	4.9864	1.057	5	4.2536	1.0672	5	6.2868	1.0265	5	6.0848	1.0213	5	4.2153	1.1075	5	5.6149	1.0242	5	4.4403	1.0969	5	3.6532	1.064	5	5.4093	0.9468	5	3.7822	1.2487	5	4.2813	0.9847	5	4.3345	1.1897	5	4.739	0.9041	5	2.9763	1.4949	5	5.575	0.9075	5	2.1516	1.2061
	6	4.897	1.0421	6	4.393	0.9964	6	6.819	0.976	6	5.4469	1.0374	6	6.2651	1.0078	6	6.8585	0.999	6	9.5008	0.942	6	5.3714	0.9933	6	4.919	1.0436	6	3.8856	1.1253	6	7.7047	0.923	6	5.0183	1.1997	6	4.8083	0.9177	6	2.8953	1.4942	6	6.6041	0.8573	6	2.7479	1.555
	7	6.1466	1.0028	7	5.4033	1.0773	7	5.7822	0.9284	7	4.34	1.1517	7	8.1148	0.9447	7	4.3088	0.874	7	6.3448	1.0228	7	3.4976	1.0379	7	6.8011	1.0325	7	3.8436	1.1004	7	3.0254	1.1302	7	5.657	1.1871	7	3.3825	0.9695	7	4.5488	1.2926	7	3.3714	1.0697	7	2.1258	1.2176
	8	3.6654	1.0284	8	4.2211	1.072	8	5.8879	1.0831	8	6.9036	1.0194	8	4.4068	0.9294	8	6.0655	1.033	8	6.6289	0.9778	8	6.0933	1.1097	8	6.5217	0.9994	8	4.4094	1.1237	8	5.3496	0.9352	8	4.9902	1.1657	8	4.4612	0.9295	8	4.7105	1.2383	8	3.8029	0.8661	8	3.6048	1.6402
	9	4.3849	1.0434	9	4.7162	1.0635	9	6.3056	1.0189	9	6.2701	0.9463	9	4.5994	0.8839	9	4.3494	1.1051	9	5.9031	1.0135	9	3.6034	1.139	9	4.8952	0.8822	9	4.5875	1.1874	9	3.5698	0.9629	9	4.1769	1.2306	9	3.4209	0.9221	9	2.5819	1.4095	9	4.1827	0.9241	9	2.2953	1.3959
	10	6.7166	1.0863	10	7.1829	1.0092	10	6.3044	0.9687	10	6.6374	1.0975	10	4.4376	0.9832	10	6.9129	0.9965	10	4.745	1.02	10	4.8789	1.0016	10	4.9204	0.9698	10	4.0985	1.0825	10	4.4406	0.9604	10	4.7369	1.2396	10	4.5441	0.9395	10	3.7849	1.4574	10	4.4035	0.9101	10	2.7916	1.5488
	11	4.7148	1.0123	11	4.9273	1.0351	11	5.5228	1.0361	11	4.7021	1.0263	11	3.766	1.0253	11	3.7928	1.0841	11	9.1162	0.9516	11	3.6263	1.1173	11	4.9786	1.0215	11	3.4528	1.167	11	5.7167	1.038	11	3.2963	1.2159	11	3.8797	1.0013	11	2.4292	1.4888	11	4.8411	0.8815	11	2.5808	1.4554
	12	5.1316	1.0875	12	4.193	1.0687	12	4.5511	1.03	12	6.4037	1.0369	12	6.3607	1.0458	12	4.7022	1.0233	12	5.9447	1.0104	12	5.3806	1.0043	12	4.0407	1.0717	12	4.5237	1.0649	12	5.3823	0.9146	12	4.0042	1.2139	12	2.5623	0.954	12	3.7998	1.4373	12	2.94	0.8624	12	4.8967	1.4284
	13	5.8344	1.0452	13	6.4992	0.8927	13	5.4196	1.0278	13	5.0648	1.0849	13	3.0922	1.0627	13	4.5951	1.0393	13	3.5535	0.949	13	4.9388	0.9481	13	4.2354	0.9258	13	2.8548	1.0886	13	9.0092	0.9423	13	3.328	1.2187	13	3.8667	0.9218	13	3.1456	1.4782	13	2.3543	1.0063	13	4.1051	1.3076
	14	6.8144	1.0523	14	6.8843	0.9705	14	5.7247	1.0197	14	4.9216	1.0856	14	4.888	0.9494	14	5.7814	0.9521	14	8.1561	1.0035	14	2.9973	1.0675	14	4.3563	1.0381	14	2.9882	1.193	14	4.8303	0.8533	14	3.8994	1.1294	14	3.5848	0.9423	14	3.145	1.1797	14	3.8051	0.9983	14	3.3592	1.7159
	15	6.5376	1.0529	15	3.7259	1.0417	15	5.6508	0.9258	15	5.8573	1.0181	15	8.2119	0.9232	15	6.8364	0.9971	15	6.0866	1.0022	15	3.4702	0.9555	15	4.2261	1.0224	15	3.8001	1.0325	15	3.9217	1.0086	15	3.8571	1.1953	15	3.243	0.959	15	2.7719	1.3257	15	5.4442	0.8817	15	2.4699	1.5556
	16	7.5779	1.0025	16	6.1152	0.9942	16	4.042	1.0654	16	5.6484	1.0663	16	4.2357	0.9743	16	3.727	1.1178	16	5.0494	0.9219	16	4.1228	1.0327	16	7.902	0.8814	16	3.0023	1.1811	16	5.2059	0.9456	16	5.3402	1.0272	16	2.9387	1.0264	16	2.7022	1.4518	16	4.9517	0.7784	16	2.6541	1.2053
	17	5.1383	1.0399	17	4.1581	1.0161	17	5.2388	1.0472	17	4.3069	1.1141	17	4.3633	0.9985	17	3.6805	1.1459	17	7.4662	0.9806	17	5.0773	1.0307	17	5.9082	0.9948	17	4.2927	1.1315	17	6.2214	0.9724	17	3.1275	1.2444	17	2.8682	0.966	17	2.8867	1.3696	17	3.3093	0.9197	17	2.6451	1.6934
	18	5.7181	1.0177	18	6.102	0.9966	18	4.9055	1.0382	18	5.9516	0.9977	18	3.4345	0.9822	18	3.5063	1.2366	18	6.7405	0.9781	18	4.5275	1.0163	18	4.4295	1.0106	18	3.6972	1.0874	18	4.2634	0.9136	18	3.4709	1.2429	18	2.8339	1.0148	18	3.0492	1.4952	18	3.9372	0.9345	18	2.9788	1.4143
	19	4.3858	1.0959	19	4.0893	1.0109	19	3.9834	1.0759	19	4.55	1.0499	19	6.1854	0.947	19	4.3235	1.1093	19	4.2588	1.0558	19	3.3787	1.0932	19	3.8612	1.0586	19	3.8513	1.243	19	5.4687	0.9658	19	2.5583	1.2833	19	3.5282	0.973	19	2.3597	1.3404	19	3.0308	0.9222	19	3.1608	1.5551
	20	8.0821	0.9735	20	4.5401	0.9926	20	4.4496	1.0952	20	4.7927	1.035	20	5.1875	0.982	20	6.3247	1.0271	20	5.5339	1.0612	20	4.5418	1.0695	20	6.4249	0.9958	20	7.4033	1.1336	20	5.1025	0.9295	20	2.8468	1.1946	20	3.6149	0.9217	20	4.2436	1.2975	20	4.6557	0.8535	20	3.1025	1.7306
	21	7.0164	1.0676	21	5.9037	1.0389	21	5.5621	1.0166	21	4.8277	1.02	21	5.5205	0.9925	21	5.334	0.7705	21	7.2606	0.9656	21	5.6533	0.9125	21	5.0673	0.9892	21	5.4865	0.9432	21	5.814	0.9432	21	4.0255	1.2768	21	2.9787	0.9656	21	5.1072	1.3347	21	1.5451	0.7793	21	4.7254	1.414
	22	4.4498	1.0044	22	7.0995	0.961	22	6.4654	1.0473	22	4.0199	1.091	22	4.796	1.0119	22	5.036	1.1186	22	4.0025	1.0546	22	3.677	1.0798	22	4.6073	0.8443	22	3.5819	1.072	22	7.2495	0.9369	22	3.6664	1.2679	22	3.2593	0.9997	22	2.9942	1.4122	22	3.9701	0.9436	22	2.033	1.386
	23	4.6956	1.1257	23	5.7025	0.9783	23	4.3505	1.0852	23	7.6569	1.0302	23	5.57	0.9665	23	5.3961	1.127	23	4.4406	0.9699	23	3.5271	1.101	23	4.3118	0.8733	23	5.5776	1.0505	23	5.4728	1.0127	23	2.779	1.1116	23	3.594	0.8908	23	3.5598	1.3525	23	2.5715	0.9421	23	3.0549	1.5728
	24	4.8855	1.0096	24	5.4726	0.8951	24	5.2954	0.9533	24	4.8336	0.9975	24	5.2319	0.9922	24	6.1481	1.0574	24	9.2229	0.9171	24	3.7793	1.0924	24	6.1662	0.9663	24	5.1949	1.0666	24	3.3586	1.0149	24	4.562	1.263	24	2.8011	0.9825	24	4.2612	1.3877	24	5.1703	0.8792	24	2.3313	1.5302
	25	5.8551	0.9858	25	6.2255	0.8962	25	5.1189	1.0514	25	6.1322	1.0061	25	4.856	1.0595	25	4.3404	1.1244	25	4.595	0.9049	25	5.5986	1.0923	25	5.5653	0.9182	25	4.7605	1.168	25	5.973	0.9664	25	3.8511	1.2904	25	4.8025	0.9467	25	4.8947	1.3455	25	4.2594	0.9156	25	2.4494	1.595
	26	5.7593	1.044	26	6.5554	0.9415	26	4.6444	1.0263	26	5.1321	1.0774	26	5.4633	0.9836	26	3.8853	1.0315	26	4.471	1.0306	26	7.4661	1.0022	26	3.4582	1.0332	26	4.9209	0.9744	26	4.73	0.9499	26	4.7337	1.1196	26	3.1304	1.0145	26	3.4514	1.4439	26	4.0131	0.9196	26	2.265	1.6804
	27	4.5699	1.1117	27	5.2573	1.0405	27	4.3537	1.0161	27	4.5227	1.0507	27	4.5649	1.0153	27	4.1162	1.0796	27	7.8001	0.9443	27	3.7654	1.0382	27	7.8418	0.8687	27	5.4793	1.1048	27	3.2895	1.0738	27	3.5246	1.2857	27	4.3043	0.943	27	3.2715	1.4223	27	5.1124	0.8872	27	4.181	1.3904
	28	5.2768	1.0337	28	9.3509	0.9976	28	4.5753	1.0209	28	4.5587	1.0527	28	6.3145	1.0166	28	3.6199	1.0685	28	4.5775	1.0255	28	3.5399	1.0936	28	6.1671	1.0073	28	3.7984	1.1001	28	4.0191	1.0036	28	5.2641	1.1697	28	4.5513	0.9144	28	4.2062	1.2576	28	4.1966	0.9096	28	2.5958	1.5004
	29	5.9498	1.0287	29	4.2652	1.054	29	4.1516	1.0065	29	7.918	1.0593	29	3.8324	1.0326	29	3.2259	1.137	29	4.2685	1.042	29	4.0948	1.0673	29	4.7837	1.0733	29	5.4128	1.1051	29	5.6064	0.9581	29	5.2282	1.1776	29	2.9604	1.0058	29	5.1457	1.3679	29	3.676	0.938	29	2.7594	1.4902
	30	6.2146	1.0144	30	6.4158	1.0058	30	6.0779	0.9388	30	4.5366	1.0543	30	4.1783	0.9734	30	6.5655	1.1042	30	8.0421	1.0353	30	6.1469	0.9673	30	6.0173	1.0049	30	6.97	0.9368	30	5.2848	0.8923	30	3.8132	1.2228	30	5.6475	0.9232	30	4.9127	1.2256	30	5.1525	0.8197	30	2.9232	1.4117
	31	4.0271	1.0781	31	5.1728	0.985	31	4.2803	1.0543	31	6.5355	1.0436	31	5.9395	0.9868	31	5.2771	1.1824	31	5.2805	1.0373	31	3.7523	1.0539	31	3.7496	1.0496	31	4.8608	0.9857	31	5.0924	0.7333	31	3.4102	1.1754	31	2.6797	1.0394	31	4.6343	1.2562	31	5.7698	0.8606	31	3.2607	1.4908
	32	5.6108	1.0053	32	8.4453	1.0465	32	4.0477	1.0074	32	6.58	1.0601	32	4.1798	1.0192	32	5.2153	1.0408	32	4.1391	1.0717	32	4.7416	0.782	32	6.0778	0.8616	32	4.2108	1.0636	32	3.7757	0.9743	32	3.136	1.3024	32	4.13	0.9622	32	3.0368	1.329	32	3.2233	0.9387	32	3.119	1.4821
	33	6.4427	1.0477	33	4.9895	1.1367	33	6.4861	0.9398	33	3.4479	1.1217	33	3.7517	1.0694	33	6.6775	1.0761	33	5.2163	0.999	33	3.5549	0.6692	33	6.2441	0.9969	33	4.5674	1.0044	33	5.8846	0.9457	33	5.1857	1.2219	33	2.9302	0.9808	33	4.4436	1.356	33	6.1555	0.8398	33	3.1122	1.125
	34	5.2984	0.8666	34	3.7509	0.9689	34	4.9396	0.961	34	3.6715	1.0764	34	4.8412	1.0553	34	5.8485	1.0284	34	4.4756	1.0514	34	3.8135	1.0812	34	3.4805	0.9509	34	3.0314	1.0452	34	6.6653	0.9142	34	4.7304	1.1264	34	3.3812	1.0272	34	2.7879	1.4315	34	4.959	0.9068	34	2.5945	1.6647
	35	4.8633	1.0299	35	4.9567	1.0893	35	4.5301	1.0322	35	5.0188	1.177	35	6.9977	0.9444	35	4.1841	1.1362	35	3.6512	1.0939	35	5.2976	0.9572	35	4.9771	0.8674	35	6.5615	0.9084	35	5.4396	0.9252	35	4.941	1.0714	35	3.9327	1.0175	35	2.6015	1.2298	35	4.9693	0.823	35	2.4783	1.7661
	36	7.1791	1.0248	36	6.8362	1.0229	36	6.2472	1.0087	36	4.4101	1.0613	36	3.6705	0.8803	36	4.5377	1.0437	36	4.3061	1.0801	36	5.0149	0.9986	36	4.1653	1.0323	36	4.044	1.1239	36	5.8299	0.8372	36	5.06	1.1294	36	6.3646	0.8959	36	2.7548	1.6253	36	3.8768	0.9009	36	4.3133	1.4126
	37	4.8872	1.0701	37	5.8538	1.0243	37	5.6083	1.0517	37	4.6116	0.9827	37	4.9465	1.0231	37	7.3394	0.8955	37	6.7753	0.9482	37	4.5813	1.0532	37	8.8948	0.9132	37	6.4269	0.9989	37	5.8613	0.844	37	4.1503	1.2059	37	6.9718	0.9243	37	2.2661	1.4027	37	2.9368	0.9431	37	4.1387	1.4634
	38	6.2344	1.0241	38	4.8788	0.9864	38	5.2864	1.0719	38	4.7691	0.9482	38	4.1358	1.0039	38	3.8619	1.0858	38	6.8714	0.9858	38	6.9089	0.8471	38	4.8684	0.8187	38	2.4834	0.8447	38	5.0742	0.9008	38	4.7767	1.2191	38	3.7926	0.9407	38	3.4147	1.416	38	4.4925	0.9017	38	3.8342	1.27
	39	6.0092	1.058	39	10.6154	0.9568	39	5.5634	1.0924	39	5.6808	1.1084	39	6.7103	0.9835	39	5.6033	1.0289	39	5.9127	1.0287	39	5.2607	1.0785	39	3.8414	1.0498	39	4.4044	1.1112	39	4.1762	0.7091	39	5.4425	1.1122	39	5.6224	0.9333	39	2.6393	1.4051	39	3.5903	0.8971	39	1.9125	1.5188
	40	9.0805	0.995	40	9.4251	0.9945	40	5.1015	1.0572	40	5.0265	1.0246	40	5.0807	0.9483	40	5.9178	1.0633	40	5.352	0.9612	40	3.9734	1.1236	40	4.7199	0.9914	40	4.4264	0.9533	40	3.2965	1	40	3.5929	1.3503	40	3.2376	0.9146	40	2.542	1.3754	40	3.526	0.8764	40	3.7591	1.2918
	41	3.816	1.0352	41	5.7228	0.9379	41	6.323	1.0453	41	6.3447	1.1033	41	6.6136	0.9327	41	6.1405	1.0848	41	4.2592	0.9573	41	4.1096	1.0203	41	5.5254	1.0355	41	3.8762	1.0676	41	3.1528	1.0015	41	3.5821	1.2572	41	3.5859	1.0021	41	5.2305	1.2687	41	5.2094	0.8694	41	2.3027	1.22
	42	7.3252	0.9927	42	8.1282	1.0336	42	4.2468	1.008	42	6.4111	0.9853	42	5.866	0.9885	42	7.3633	1.0287	42	7.2092	1.0009	42	7.3161	1.0474	42	3.8975	0.9294	42	4.5628	1.0795	42	4.8861	0.8362	42	2.7744	1.1231	42	3.2947	1.0154	42	5.5115	1.3573	42	3.2824	0.9151	42	2.4963	1.6214
	43	4.2092	1.1195	43	5.8279	0.9361	43	4.908	1.0395	43	4.3192	1.0273	43	3.8752	1.0062	43	4.008	1.0186	43	4.9836	1.1053	43	4.0091	1.1495	43	4.7015	0.9828	43	4.2278	1.1308	43	5.1991	0.8722	43	3.1773	1.2658	43	5.5361	0.916	43	2.9934	1.5581	43	3.4607	0.9212	43	2.438	1.7206
	44	4.7328	0.9649	44	5.2893	1.0493	44	5.3162	1.0514	44	6.6965	1.0052	44	5.2518	0.9899	44	6.0499	1.1085	44	4.9236	0.9626	44	3.3887	1.1476	44	4.1672	1.0034	44	3.0758	0.7744	44	7.827	0.9859	44	3.5736	1.1569	44	5.3532	0.9362	44	2.7096	1.2952	44	4.3836	0.8756	44	2.261	1.4223
	45	6.9049	1.0271	45	6.6746	0.8712	45	6.6692	0.9501	45	5.1644	1.0458	45	5.331	1.0361	45	4.0005	1.091	45	4.8085	1.0866	45	5.7093	0.9674	45	4.5238	1.0255	45	2.5565	0.6008	45	4.1849	0.8991	45	2.6365	1.2435	45	3.0727	0.9855	45	2.4909	1.3813	45	4.0658	0.8731	45	2.1839	1.4735
	46	5.1822	1.0231	46	5.9091	1.0673	46	6.1569	1.0558	46	4.3779	1.1376	46	3.9084	0.993	46	3.9322	1.0541	46	8.9955	0.9177	46	7.0635	0.9885	46	5.5707	0.9992	46	4.7217	1.1247	46	3.4801	0.9939	46	4.2362	1.2269	46	2.9698	1.059	46	4.8355	1.2358	46	3.6929	0.8973	46	2.5875	1.5814
	47	6.6558	1.0772	47	7.4647	0.955	47	4.3122	1.1081	47	4.9881	1.1145	47	5.4682	0.9408	47	4.1577	1.0378	47	4.5029	1.0767	47	4.2975	1.032	47	5.0328	1.0786	47	4.1862	1.0446	47	4.1389	1.0065	47	3.3001	1.3713	47	3.151	1.0271	47	4.024	1.3249	47	5.2984	0.8486	47	2.8356	1.727
	48	4.7459	1.1263	48	8.3993	0.9931	48	4.3226	1.0068	48	5.6448	1.0565	48	3.9654	0.9985	48	5.1641	1.0718	48	7.3317	1.0113	48	2.8923	1.0028	48	4.2332	1.0283	48	5.022	1.1959	48	6.7706	0.9908	48	5.3001	0.987	48	5.1987	0.962	48	3.2827	1.3441	48	3.8285	0.9679	48	2.351	1.6593
	49	5.3525	1.01	49	6.014	1.0267	49	6.0192	1.0007	49	5.4243	1.0141	49	4.624	1.0363	49	3.4204	1.0892	49	7.6653	0.9391	49	3.8067	1.1279	49	4.1906	1.0819	49	5.897	1.2033	49	4.4408	1.0246	49	3.1383	1.0571	49	5.3091	0.9162	49	4.1902	1.414	49	2.762	0.918	49	4.939	1.4086
	50	6.0594	1.0976	50	6.2307	0.9752	50	6.161	1.0646	50	5.8529	1.0322	50	4.965	0.9873	50	3.838	1.1161	50	5.6559	0.9708	50	2.6694	0.9201	50	4.8871	0.8314	50	4.7726	1.1301	50	5.4596	1.0525	50	4.3489	1.1853	50	6.0536	0.9174	50	2.7774	1.3128	50	5.2694	0.9367	50	4.3428	1.4901
	51	4.4652	1.0121	51	6.4071	1.0306	51	5.6893	0.9895	51	8.3781	1.0383	51	4.7524	1.0065	51	6.6809	1.0213	51	4.8956	1.0054	51	4.6524	1.0173	51	4.2792	0.7622	51	3.4856	1.0531	51	5.8781	0.9623	51	2.6978	1.0743	51	4.0536	0.9557	51	3.7457	1.5138	51	4.7185	0.8772	51	2.7802	1.7868
	52	6.8408	0.9741	52	3.9867	1.0318	52	5.1266	1.0127	52	4.6827	1.1231	52	5.1947	1.0846	52	2.6164	0.9901	52	4.1284	1.0484	52	3.8622	1.0052	52	5.4271	0.9275	52	3.7284	1.1564	52	4.9194	0.9963	52	3.1907	1.0724	52	5.1701	0.9261	52	3.0501	1.3955	52	5.3252	0.8619	52	2.4186	1.3596
	53	7.698	1.05	53	3.668	1.0315	53	6.3345	0.9246	53	4.1122	1.1212	53	8.6085	1.0442	53	6.0186	1.0334	53	4.1087	0.9861	53	5.019	0.8296	53	5.0563	1.0373	53	4.4901	1.0623	53	3.3776	0.9897	53	2.6564	1.1647	53	4.4218	0.946	53	3.4074	1.3581	53	4.7589	0.9329	53	2.4318	1.6575
	54	6.8426	0.9416	54	6.7678	0.9786	54	3.8707	1.0582	54	4.1933	1.0584	54	5.3527	0.9739	54	6.7225	0.989	54	7.1425	1.0487	54	4.1057	0.8717	54	5.279	0.7962	54	3.5122	1.2044	54	5.479	0.8467	54	3.3574	1.2614	54	3.5563	1.0224	54	3.4878	1.3278	54	5.5226	0.9234	54	3.2154	1.281
	55	5.3567	1.0074	55	7.6358	1.0003	55	4.8483	1.0383	55	6.0261	1.0411	55	4.433	0.9696	55	6.8236	0.9496	55	9.4072	0.9058	55	4.4051	1.1153	55	4.5828	0.9997	55	4.2047	1.2616	55	4.8057	0.923	55	3.0588	1.2347	55	4.057	0.9815	55	4.752	1.3743	55	4.8792	0.8787	55	1.9923	1.5739
	56	4.8588	1.0281	56	4.6048	1.0829	56	5.2112	1.0568	56	4.9352	0.9732	56	4.3468	1.0038	56	4.7091	1.0216	56	4.045	1.0845	56	4.7212	1.0741	56	5.3498	1.0123	56	4.272	1.0632	56	3.5995	0.9393	56	2.9224	1.3325	56	3.9273	1.0167	56	2.7146	1.5042	56	3.1195	0.9716	56	2.6245	1.7298
	57	4.7338	0.9549	57	5.2219	1.1229	57	6.6548	0.9875	57	4.9894	0.9755	57	4.1175	1.0653	57	6.6964	1.0208	57	5.4137	1.0716	57	4.213	1.063	57	6.1186	1.0085	57	3.6464	1.0478	57	3.7281	0.9832	57	2.7993	1.1788	57	4.0969	0.9365	57	4.8817	1.2266	57	2.628	0.9486	57	2.8182	1.2835
	58	4.8812	1.0144	58	7.6836	0.9745	58	4.2188	1.0155	58	8.1649	0.8116	58	8.0561	0.9436	58	3.0873	1.1147	58	4.033	1.008	58	4.9588	1.0213	58	6.1518	0.8411	58	4.7095	1.0274	58	3.1519	1.0816	58	5.5194	1.1953	58	5.0175	0.869	58	3.9242	1.4318	58	2.8384	0.9901	58	2.0649	1.6634
	59	3.6026	0.9477	59	7.3643	1.1026	59	7.9672	1.0102	59	6.7891	0.8386	59	5.0988	1.0015	59	3.7559	1.0284	59	5.2221	0.9766	59	5.8766	0.9371	59	4.2014	0.9943	59	4.7261	1.1166	59	3.6582	1.0137	59	5.1651	1.1212	59	2.6313	1.0257	59	3.0854	1.6145	59	2.9024	1.0004	59	2.6111	1.6814
	60	5.5676	0.9932	60	7.5808	1.0104	60	8.0822	1.0005	60	3.9866	1.0605	60	6.6028	1.0699	60	5.3419	1.0182	60	5.3324	0.9513	60	3.6505	0.9376	60	6.0965	0.7522	60	3.2269	1.1768	60	5.6252	0.9766	60	4.2712	1.1201	60	3.3519	0.9307	60	2.4878	1.5845	60	2.667	0.9378	60	2.3344	1.6295
	61	6.0705	0.9797	61	6.7402	1.0224	61	5.1268	1.0506	61	4.559	1.0898	61	4.5071	1.0141	61	5.4938	0.8155	61	4.3588	1.0223	61	3.7453	1.1712	61	4.5972	1.0145	61	2.664	1.2294	61	3.4993	1.0692	61	2.2807	1.2791	61	3.267	0.9097	61	3.0143	1.4286	61	4.3919	0.9086	61	2.4826	1.547
	62	8.4153	0.99	62	7.4464	0.9371	62	5.0892	0.999	62	6.2987	1.0121	62	4.1489	1.0586	62	3.8344	0.8096	62	4.956	0.9892	62	3.3217	0.9957	62	3.5322	0.8921	62	4.697	1.1434	62	3.3163	0.9509	62	3.0623	1.2918	62	5.2405	0.9274	62	4.069	1.243	62	5.1023	0.9098	62	2.6822	1.5848
	63	4.5037	0.9322	63	6.0139	0.9014	63	4.7059	0.9739	63	5.5654	1.0828	63	5.054	0.9283	63	6.5464	0.9168	63	4.8343	1.0021	63	4.3081	1.1281	63	4.843	1.0193	63	4.5875	1.0455	63	4.7213	0.9724	63	4.3342	1.2676	63	3.3304	0.9275	63	3.5069	1.3466	63	3.0438	0.9996	63	2.7349	1.7871
	64	4.7396	1.0046	64	4.8225	0.9424	64	8.3203	1.0025	64	5.4343	0.975	64	4.6792	0.9999	64	3.5328	0.9135	64	3.9671	1.0712	64	3.9912	1.0819	64	5.2298	1.0112	64	5.4968	1.1566	64	5.6224	0.9333	64	4.4085	1.1186	64	5.3218	0.9078	64	3.1799	1.4122	64	5.8959	0.9099	64	2.7333	1.655
	65	5.0418	1.0811	65	6.1287	1.0119	65	3.8263	1.0358	65	4.3949	1.0676	65	8.1971	0.919	65	4.1028	0.9877	65	4.4261	1.0358	65	4.1871	1.0432	65	4.452	0.9923	65	4.2047	1.0721	65	6.8495	0.9879	65	3.3848	1.2419	65	4.2681	0.9519	65	3.2166	1.5146	65	4.7117	0.9372	65	2.4662	1.5989
	66	7.4553	1.0152	66	5.9716	0.9826	66	4.9457	1.0196	66	4.8609	1.0076	66	5.9679	0.924	66	3.8391	1.1031	66	5.2098	1.0021	66	3.2175	1.122	66	4.0665	0.9987	66	3.5865	1.1261	66	4.8017	0.946	66	3.472	1.3555	66	4.1259	0.945	66	2.8435	1.5469	66	3.8541	0.9582	66	2.9586	1.3709
	67	8.1859	1.009	67	5.9303	1.0038	67	8.6785	1.0076	67	4.4412	0.9718	67	4.3278	1.0326	67	6.4663	0.9512	67	7.8867	0.9271	67	4.5437	1.0608	67	5.2263	0.9626	67	4.1519	1.1913	67	3.4546	1.0303	67	4.4191	1.163	67	3.8899	0.8903	67	2.7502	1.4787	67	4.0885	0.8803	67	4.0585	1.5461
	68	4.862	1.0542	68	4.0509	1.0299	68	4.8025	1.0696	68	4.3594	1.0222	68	7.1452	0.8762	68	4.0698	1.0443	68	8.6338	0.8893	68	5.5965	1.0903	68	5.1841	0.9057	68	3.8934	1.1289	68	4.2109	1.0467	68	2.8855	1.1912	68	4.5292	0.7964	68	3.9507	1.4027	68	3.5505	0.9003	68	2.8003	1.1378
	69	6.8987	0.9699	69	5.5689	0.9634	69	3.7722	0.9464	69	6.8481	0.9822	69	5.1993	1.0017	69	3.033	1.1285	69	6.7174	0.9737	69	3.7537	1.1228	69	6.5604	0.9731	69	3.1	1.2068	69	5.0143	0.8823	69	5.4973	1.1472	69	3.2673	0.8993	69	3.2995	1.2833	69	3.4884	0.9361	69	2.3216	1.4786
	70	4.0545	0.981	70	5.122	0.9624	70	7.7716	1.0118	70	5.4594	1.1041	70	5.8749	0.845	70	6.085	1.0445	70	5.8397	1.0355	70	4.3628	1.1416	70	4.4445	1.0279	70	5.3252	1.0972	70	5.2141	0.9554	70	4.5157	1.2278	70	3.5696	0.9576	70	2.4418	1.2908	70	3.9783	0.831	70	3.9839	1.5173
	71	4.5883	1.0218	71	5.5891	0.9883	71	5.6083	1.1133	71	6.3515	0.9227	71	4.4328	0.8556	71	4.8396	1.0317	71	6.7245	0.9927	71	2.6866	1.0969	71	4.3669	1.0041	71	4.7858	1.1384	71	5.3103	0.9988	71	3.3122	1.3065	71	4.8437	0.9208	71	4.1785	1.2649	71	4.1405	0.9244	71	2.8151	1.6349
	72	3.939	1.0483	72	6.223	1.029	72	3.6517	1.1056	72	5.8861	0.9069	72	6.4952	0.912	72	5.0752	1.0788	72	6.3856	0.9846	72	5.3527	0.9834	72	5.503	0.9568	72	3.8985	1.0976	72	5.0603	0.9552	72	3.743	1.1577	72	9.5445	0.9324	72	4.4392	1.2399	72	3.9955	0.9264	72	2.2706	1.5223
	73	5.0193	1.1097	73	6.9731	1.0144	73	3.5876	1.027	73	4.6956	0.9103	73	5.9846	0.9735	73	4.729	1.0514	73	5.644	1.0144	73	3.9106	1.0778	73	3.9478	1.0096	73	4.1736	1.1636	73	3.6273	0.9444	73	4.2936	1.2745	73	4.4978	0.878	73	3.487	1.3981	73	4.3095	0.9439	73	4.642	1.372
	74	6.5063	0.9713	74	3.2238	0.9942	74	4.2353	1.0791	74	4.5148	1.0506	74	3.9545	0.9371	74	3.1722	0.9944	74	4.9906	1.016	74	4.8239	1.0934	74	6.6023	0.9317	74	6.8362	1.0586	74	5.2585	1.0113	74	5.1184	1.1462	74	3.5262	0.9587	74	2.6217	1.4765	74	2.7859	0.9692	74	2.3222	1.6785
	75	4.688	1.0476	75	6.9865	0.9467	75	4.6097	1.0237	75	6.8378	0.964	75	6.3459	1.0119	75	5.2346	1.0693	75	3.5057	1.0035	75	4.1816	1.0255	75	5.0054	0.9915	75	3.6593	1.1563	75	5.7796	0.8201	75	4.2307	1.1798	75	2.1748	0.8838	75	2.9273	1.2196	75	2.9045	0.9333	75	4.7064	1.3046
	76	7.5164	0.9469	76	5.174	0.9883	76	4.2444	0.9787	76	5.5187	1.0252	76	4.2955	0.9898	76	3.6109	1.0354	76	4.112	1.0554	76	4.971	1.0381	76	5.1954	0.879	76	5.2597	1.1051	76	3.4106	1.0427	76	4.1489	1.1471	76	5.4656	0.9363	76	4.42	1.2908	76	3.0722	0.8172	76	2.9124	1.213
	77	4.5198	1.1004	77	6.6354	0.9471	77	4.4445	1.0258	77	5.6925	0.9625	77	3.7396	0.7724	77	6.3061	0.9735	77	4.3264	1.0352	77	4.0721	1.0507	77	4.2768	1.0354	77	4.0742	1.1438	77	7.5097	0.9329	77	3.7589	1.2525	77	2.967	0.9123	77	2.8628	1.3896	77	3.1109	0.9028	77	3.433	1.3577
	78	7.1865	1.0224	78	8.7985	0.9861	78	6.2516	1.0131	78	4.8605	1	78	3.928	0.8049	78	5.0188	1.0615	78	5.9038	1.052	78	4.4082	0.9228	78	3.5338	1.0244	78	5.1369	0.9183	78	5.1616	1.0195	78	4.6467	1.1573	78	4.1662	0.9148	78	2.2973	1.452	78	4.699	0.8684	78	2.1435	1.5444
	79	7.4723	1.1037	79	6.1941	0.9076	79	4.2741	1.0228	79	4.8779	0.9971	79	4.9438	0.9966	79	4.4314	1.1432	79	6.3711	1.0333	79	3.6508	1.09	79	4.1391	1.0901	79	3.401	0.6453	79	4.5801	0.9526	79	3.4919	1.2042	79	3.1117	0.9399	79	2.8632	1.4475	79	2.7246	0.92	79	2.0346	1.4616
	80	4.5799	1.0137	80	7.6103	0.9117	80	4.1272	1.0086	80	4.033	1.0539	80	6.1991	0.993	80	4.1225	1.1148	80	4.674	1.0051	80	3.4217	0.9009	80	5.932	1.0166	80	3.3553	0.8997	80	3.9387	0.8841	80	3.6396	1.1367	80	2.9977	0.9814	80	4.6706	1.1932	80	3.1206	0.9446	80	2.3086	1.6162
	81	6.7897	1.0577	81	6.5889	0.9501	81	4.7463	0.961	81	3.3993	1.0481	81	9.7924	0.9429	81	4.5925	1.0974	81	4.1494	0.9742	81	3.5236	1.0981	81	4.7351	1.0184	81	5.3211	1.1611	81	4.8671	0.9995	81	2.9624	1.2734	81	3.7406	0.925	81	3.3	1.2493	81	3.0358	0.9445	81	2.52	1.6562
	82	6.6579	1.0666	82	3.7356	0.9836	82	4.7787	1.0023	82	4.7942	1.0405	82	3.9648	1.078	82	5.8786	1.025	82	6.7904	0.9314	82	5.213	1.0449	82	4.5482	1.0266	82	3.6776	1.0954	82	10.939	0.9286	82	3.6419	1.2235	82	2.996	1.058	82	3.1312	0.9783	82	3.8957	0.8254	82	3.8033	1.3225
	83	6.3348	1.0117	83	5.577	0.9227	83	5.1979	0.9922	83	6.9262	1.0472	83	4.088	1.0682	83	3.9637	1.1074	83	8.4512	0.944	83	4.3089	1.1124	83	4.7573	0.9216	83	7.4615	1.1363	83	4.5672	1.0115	83	5.4996	1.0945	83	5.6664	0.8567	83	2.6469	1.5043	83	3.8798	0.8375	83	2.2354	1.6492
	84	5.7123	1.0799	84	4.6427	0.9425	84	4.9807	1.0415	84	5.6177	0.9309	84	5.5095	1.0388	84	3.1346	1.1651	84	4.2723	1.0255	84	4.4813	1.1363	84	4.6857	1.0073	84	6.4758	1.1242	84	4.1644	0.9051	84	3.6647	1.177	84	4.5334	0.8807	84	3.8759	1.2213	84	3.8743	0.9064	84	2.3296	1.5597
	85	4.8023	1.0221	85	8.3797	0.9801	85	6.6891	1.0565	85	3.9635	1.0735	85	6.9508	0.9842	85	5.3025	1.0692	85	4.9662	0.9898	85	4.9583	1.0092	85	5.4975	0.7952	85	6.409	1.0168	85	3.6644	0.9908	85	3.7041	1.0982	85	4.4944	0.9075	85	3.7711	1.53	85	4.7088	0.8733	85	2.5801	1.8045
	86	7.7193	1.0202	86	6.0862	0.7242	86	4.3571	1.0584	86	5.8657	1.108	86	7.7253	0.7906	86	5.1168	1.023	86	6.7374	0.9239	86	6.9477	1.0698	86	3.633	1.0045	86	6.0728	1.1327	86	3.7507	0.9537	86	2.9125	1.1813	86	3.3736	0.866	86	3.2157	1.3254	86	3.1138	0.9658	86	3.2736	1.6262
	87	5.0244	1.0307	87	4.527	1.032	87	6.3568	1.0845	87	4.0986	1.0419	87	5.0623	1.035	87	4.5823	1.131	87	5.6286	1.0206	87	4.7299	1.0019	87	5.3371	0.9273	87	4.0313	1.1781	87	5.3972	0.9712	87	5.6956	0.9763	87	2.8594	0.9798	87	4.7814	1.3265	87	5.263	0.8971	87	3.5514	1.6042
	88	4.4754	0.9699	88	6.4069	0.8917	88	5.4876	1.066	88	3.6256	1.0413	88	6.2298	0.8652	88	3.4736	1.1121	88	5.9171	0.9831	88	4.3591	1.1712	88	3.6836	1.0789	88	4.1932	1.1803	88	7.1896	0.9551	88	3.1696	1.3018	88	3.9334	0.8997	88	3.5295	1.5365	88	5.519	0.8787	88	3.0724	1.9158
	89	8.3851	0.9641	89	3.1831	0.688	89	5.4102	1.023	89	4.9145	1.0797	89	7.8037	1.0068	89	8.1556	1.0365	89	4.4064	1.0132	89	6.5795	1.065	89	4.7449	1.08	89	3.6052	1.2051	89	4.1886	1.0259	89	5.2539	1.1419	89	5.8001	0.8722	89	5.3104	1.3882	89	2.5527	1.0218	89	2.3685	1.5713
	90	7.8285	1.008	90	4.3917	0.8665	90	3.9523	1.001	90	6.7572	0.9629	90	4.9741	1.0393	90	6.5227	1.0562	90	5.0349	1.0163	90	6.3749	1.059	90	3.1273	1.011	90	3.7148	1.2472	90	3.6368	0.9051	90	2.7836	1.243	90	4.1549	0.931	90	2.5646	1.4004	90	2.9787	0.9114	90	2.3675	1.5498
	91	4.2972	1.0518	91	4.5335	0.9654	91	4.2594	1.0968	91	13.6801	1.0974	91	5.889	0.9975	91	5.133	1.0799	91	5.5627	0.9892	91	3.6513	1.3041	91	5.3643	1.0273	91	3.3553	1.1965	91	4.4076	0.9493	91	3.0932	0.9527	91	5.0468	0.7851	91	3.4652	1.3367	91	4.7727	0.8962	91	2.4998	1.551
	92	4.0343	0.9795	92	4.6063	0.8535	92	7.2735	0.9872	92	4.2862	1.0681	92	6.5482	1.0061	92	4.2012	0.9208	92	4.9096	1.0733	92	3.1985	1.0724	92	6.1925	0.8708	92	4.5829	1.166	92	4.4772	0.9414	92	3.2807	1.1982	92	3.1171	0.9897	92	5.0973	1.2399	92	3.2482	0.9424	92	2.3474	1.5207
	93	5.1233	0.9343	93	6.9604	0.9021	93	6.9928	0.9869	93	6.1029	1.018	93	6.8592	0.9562	93	4.6608	1.0273	93	7.653	1.0096	93	3.2468	0.9816	93	4.1218	0.9643	93	4.7391	1.0765	93	3.6764	0.9186	93	3.0731	1.111	93	4.1354	0.9098	93	3.2767	1.3236	93	3.1882	0.9278	93	2.6977	1.657
	94	5.2026	1.0534	94	4.1533	0.8921	94	6.8798	0.9375	94	6.7423	1.0019	94	4.2082	1.0172	94	3.633	1.1538	94	5.2529	1.0432	94	4.0001	1.2751	94	5.1856	0.9992	94	6.5616	1.0917	94	4.8083	0.9811	94	4.5852	1.1685	94	4.9536	0.9311	94	3.2606	1.4266	94	3.6184	0.9364	94	2.0256	1.554
	95	7.2116	1.0149	95	4.5436	0.9815	95	4.4017	1.0647	95	5.6509	1.0561	95	4.5377	1.0262	95	3.9858	1.0811	95	5.0209	1.0314	95	3.7227	1.0041	95	8.4372	0.9842	95	4.3396	1.2136	95	5.7049	0.9132	95	2.763	1.3214	95	3.6516	0.9022	95	3.0395	1.1488	95	3.966	0.984	95	2.6015	1.581
	96	5.9703	1.06	96	6.9398	1.0138	96	6.4145	0.9383	96	7.1996	1.028	96	5.8061	1.0027	96	5.0318	1.1168	96	5.7342	1.041	96	4.4434	1.0356	96	4.1495	1.0458	96	2.9967	1.1855	96	4.1158	1.0014	96	3.1769	1.1609	96	5.5115	0.9262	96	2.4269	1.0998	96	3.5319	0.9421	96	2.7991	1.5772
	97	5.0277	1.0668	97	7.7581	0.9336	97	4.4153	0.9728	97	5.234	1.0403	97	5.863	0.8784	97	7.2288	0.9757	97	4.6879	1.0207	97	3.9455	1.1315	97	4.4918	1.0065	97	4.7369	1.1486	97	5.9831	0.9548	97	2.7691	1.2967	97	4.5232	0.9452	97	3.1661	1.4364	97	3.4444	0.9874	97	2.1469	1.4014
	98	4.7521	1.1346	98	4.538	0.9419	98	5.9222	0.9354	98	5.1834	0.9944	98	4.7604	0.9316	98	6.8198	1.0302	98	8.431	0.9918	98	6.2203	1.0713	98	6.0891	1.0055	98	4.1967	1.1516	98	7.1677	0.9188	98	2.8122	1.2256	98	4.008	0.929	98	3.6675	1.3999	98	4.15	0.9277	98	2.5277	1.5572
	99	8.3378	0.9608	99	4.7453	0.6234	99	3.6932	1.0444	99	5.3779	0.9809	99	5.0983	0.9817	99	6.1996	1.0921	99	7.2393	0.9915	99	4.7	1.0049	99	4.9044	1.0119	99	4.5438	0.9722	99	3.9837	1.0746	99	4.5152	1.2482	99	4.5351	0.8986	99	3.2861	1.4669	99	3.3918	0.9778	99	2.9818	1.5312
	100	7.4673	1.0399	100	3.8573	0.993	100	6.9805	0.9926	100	5.0279	1.0032	100	5.2495	1.0097	100	5.111	1.0088	100	6.4114	0.9867	100	5.4121	0.9455	100	4.1985	1.0536	100	5.0638	1.0759	100	4.5624	0.9679	100	5.2707	1.0938	100	3.9967	0.972	100	2.8577	1.0468	100	3.5533	0.9196	100	3.2032	1.5826
	101	4.1025	1.0755	101	4.5219	0.9281	101	5.6285	0.9987	101	5.525	0.9932	101	6.7651	1.0324	101	4.3151	0.9426	101	7.433	0.984	101	4.0563	1.0155	101	3.2224	1.0251	101	5.1172	1.0509	101	4.5194	1.0411	101	3.0131	1.2354	101	4.817	0.9264	101	3.1913	1.2751	101	3.0688	0.979	101	2.6261	1.7104
	102	8.4989	1.039	102	3.6064	0.9083	102	7.8457	0.9152	102	4.8302	1.0677	102	5.6342	1.0407	102	3.9974	1.0156	102	4.0705	1.0173	102	6.3177	1.0412	102	4.8417	1.0081	102	4.1912	1.0613	102	4.7198	0.9865	102	4.1877	1.2594	102	5.1625	0.9187	102	3.2928	1.4934	102	4.2758	0.9249	102	2.9711	1.5971
	103	4.5606	1.0904	103	4.9304	1.023	103	6.7786	0.9464	103	6.6023	1.0398	103	5.5929	1.0047	103	3.8296	1.0485	103	6.1353	0.9944	103	3.4414	1.1514	103	4.5311	0.9979	103	4.6689	1.0523	103	4.9149	0.9419	103	4.6346	1.1975	103	3.834	0.9565	103	3.3827	0.9367	103	3.3861	0.9655	103	2.8988	1.554
	104	6.8006	0.9954	104	6.3323	0.9863	104	4.8184	1.1065	104	5.4313	1.0925	104	5.8378	0.9227	104	5.7952	1.0094	104	7.0203	1.0052	104	6.4904	0.9962	104	5.2301	0.9997	104	4.0109	1.1093	104	6.0507	0.9463	104	3.395	1.2863	104	3.7533	0.9859	104	3.0487	1.2734	104	4.1483	0.9259	104	3.9421	1.4955
	105	6.425	0.964	105	3.9612	1.1446	105	5.8845	1.0534	105	4.791	1.0549	105	5.8169	1.0179	105	5.4905	1.0385	105	5.9951	0.9906	105	5.4296	0.9666	105	3.8818	1.0412	105	4.5136	1.1345	105	4.5323	0.9483	105	3.4792	1.215	105	3.7546	0.9211	105	3.5401	1.3743	105	4.2685	0.9157	105	2.9286	1.4761
	106	5.8331	1.0596	106	5.6702	1.0263	106	6.8128	0.9849	106	6.489	0.956	106	4.9452	0.9841	106	3.8248	1.0638	106	6.2494	0.9257	106	4.8455	1.0736	106	4.5881	0.968	106	3.4929	0.9732	106	5.4783	0.9598	106	2.9324	1.254	106	3.5745	0.9387	106	3.1559	1.3907	106	4.3052	0.8743	106	3.301	1.4951
	107	5.2397	1.062	107	8.2106	0.9699	107	4.5634	1.066	107	5.3683	1.0128	107	3.9764	0.98	107	4.299	1.005	107	9.3914	1.0275	107	6.9319	0.9041	107	7.5296	0.9707	107	3.2111	0.9292	107	3.3738	1.0039	107	4.282	1.1448	107	3.1425	0.9433	107	3.4682	1.2181	107	2.6631	0.9376	107	2.8699	1.5303
	108	6.5395	1.0228	108	4.563	1.0929	108	4.7278	1.0715	108	4.8795	1.073	108	7.9654	0.9186	108	4.4073	1.0664	108	5.7189	0.9561	108	5.0217	0.9916	108	5.7954	1.0015	108	5.824	0.9157	108	4.1054	0.9675	108	4.3055	1.2424	108	2.4882	0.9473	108	3.3994	1.4451	108	4.5105	0.9358	108	3.0263	1.556
	109	7.5963	0.9446	109	6.274	1.0048	109	7.1996	0.988	109	7.8745	1.0057	109	5.9091	0.9346	109	3.8957	1.0615	109	5.0402	1.04	109	6.8002	1.0021	109	7.4886	0.9703	109	4.0933	1.1508	109	4.4886	0.9667	109	4.6857	1.1717	109	3.6885	0.896	109	3.5217	1.4439	109	4.1927	0.9306	109	3.2223	1.5807
	110	9.2297	0.9983	110	5.7832	1.0038	110	6.0588	0.9577	110	5.8468	1.0217	110	4.6745	1.001	110	4.4977	1.0373	110	5.2397	0.9994	110	3.5748	0.8459	110	5.3152	1.0429	110	3.9905	0.9513	110	4.203	0.9887	110	2.9012	1.233	110	2.5907	0.8042	110	3.2954	1.358	110	4.7029	0.9293	110	2.044	1.4909
	111	6.5028	1.008	111	6.4263	0.973	111	5.4354	0.9739	111	6.226	0.9534	111	5.7626	0.9404	111	6.1725	1.0167	111	4.2368	1.0452	111	4.7474	1.0155	111	4.9818	0.9855	111	5.0983	1.1842	111	3.7697	1.0153	111	3.716	1.2721	111	3.238	0.9548	111	3.765	1.337	111	3.8457	0.9225	111	2.2056	1.5977
	112	6.4772	0.9697	112	7.5435	0.9563	112	7.3985	0.9847	112	7.1183	1.0215	112	6.2359	0.9765	112	4.1215	1.1023	112	5.0131	1.0129	112	4.2975	1.0738	112	6.2137	0.8091	112	4.8022	1.0211	112	3.5192	1.0073	112	4.6423	0.9956	112	3.756	0.9258	112	3.8358	1.2029	112	3.5012	0.9337	112	3.1003	1.7125
	113	5.9949	1.0249	113	7.947	0.9024	113	5.262	1.043	113	4.4754	1.0347	113	6.5148	0.9811	113	3.8159	0.9777	113	5.177	1.043	113	5.3862	1.0862	113	4.8254	1.0282	113	3.4105	1.1549	113	4.9449	0.9674	113	3.3291	1.2152	113	4.5752	0.8789	113	3.0541	1.5327	113	3.1761	1.0069	113	2.1751	1.3978
	114	9.9405	0.9744	114	4.4245	1.049	114	4.0119	1.0364	114	5.6251	0.9498	114	7.015	0.9292	114	4.1412	1.1022	114	4.0253	1.1012	114	5.3313	1.1368	114	6.7816	1.0231	114	4.7969	1.0944	114	2.9861	0.8942	114	3.801	1.2804	114	4.4197	0.9034	114	3.5874	1.4276	114	4.5538	0.9311	114	2.0003	1.489
	115	4.7802	1.0429	115	4.3985	1.058	115	4.2966	1.0542	115	7.644	1.0144	115	6.3369	0.9827	115	6.5499	1.0425	115	6.5219	1.0306	115	5.3553	1.087	115	5.6194	0.8684	115	5.0543	1.0809	115	5.4253	0.9413	115	6.3104	1.1941	115	2.8838	1.0131	115	4.9167	1.2081	115	4.2212	0.8917	115	2.9948	1.4688
	116	4.3283	1.1343	116	5.3948	1.0082	116	6.3643	1.0516	116	6.7607	1.0465	116	6.5983	0.963	116	3.5101	1.1168	116	4.6307	1.0256	116	4.9279	1.0869	116	4.9504	0.9215	116	2.9178	1.0779	116	3.0848	0.8991	116	2.6126	1.3318	116	4.387	0.9012	116	3.528	1.3041	116	3.517	0.9262	116	3.0683	1.6889
	117	4.7632	1.049	117	5.3218	0.9207	117	4.8566	1.0334	117	5.3965	1.0471	117	3.7075	1.101	117	4.9255	1.0903	117	6.4977	1.055	117	3.7459	1.1126	117	4.849	0.8809	117	6.2209	1.102	117	5.2186	0.9791	117	3.228	1.2576	117	2.9458	0.9431	117	4.0933	1.3204	117	3.8599	0.8725	117	3.204	1.5637
	118	7.2341	1.0271	118	4.463	1.0284	118	6.7511	1.0139	118	4.7589	1.1031	118	4.2559	0.9678	118	5.1837	1.0755	118	6.0868	0.9047	118	5.1132	1.0237	118	3.8515	1.0754	118	3.6679	1.1571	118	6.3178	0.9286	118	3.5238	1.1956	118	2.9602	0.9892	118	3.7158	1.423	118	3.2081	0.9408	118	3.4489	1.734
	119	4.0849	1.0075	119	7.2566	0.9624	119	4.0901	1.0606	119	5.6434	1.0527	119	6.021	0.928	119	5.8076	1.132	119	4.3354	1.0024	119	3.9249	1.1309	119	4.0468	0.9575	119	3.4576	1.1551	119	3.5455	0.9649	119	4.9046	1.1308	119	5.802	0.8914	119	4.317	1.1453	119	4.0669	0.9061	119	2.3502	1.6343
	120	5.6394	1.0405	120	8.6371	0.9834	120	3.89	1.0793	120	4.8419	1.0802	120	5.7087	1.0011	120	4.4531	1.0141	120	6.104	1.038	120	4.852	1.0125	120	4.9042	0.7348	120	4.5294	0.9839	120	3.8657	0.9722	120	3.4711	1.2183	120	2.8037	0.8812	120	5.1286	1.2241	120	5.2652	0.8457	120	2.3884	1.2594
	121	4.6722	1.0816	121	4.418	1.0924	121	5.1591	1.0425	121	8.1858	1.0417	121	5.3663	1.0243	121	4.2044	1.0508	121	3.8656	1.0659	121	3.2044	0.9936	121	4.4324	0.9361	121	6.4366	1.1402	121	3.6218	1.0626	121	3.41	1.2251	121	5.2984	0.9062	121	5.4834	1.1793	121	3.8744	0.9295	121	2.364	1.563
	122	7.8879	0.9722	122	8.5255	1.0319	122	6.0936	1.0384	122	4.1705	1.1301	122	4.4956	1.0347	122	4.3191	1.0142	122	6.7071	1.0737	122	5.8175	1.0186	122	5.7314	0.6409	122	3.9451	1.1917	122	4.8375	0.8974	122	4.7397	1.0373	122	4.4271	0.9132	122	3.7517	1.3733	122	3.3543	0.9572	122	2.1625	1.6417
	123	6.9193	0.9818	123	7.1541	1.0154	123	6.3569	1.0093	123	6.8427	1.0622	123	5.9513	0.9855	123	4.2019	1.0741	123	6.4012	0.9369	123	6.8691	1.0026	123	3.6326	1.0377	123	4.68	1.0987	123	4.2869	0.9734	123	2.9043	1.1537	123	5.0189	0.8851	123	3.9202	1.1793	123	3.8523	0.9269	123	3.1415	1.5914
	124	5.4875	1.0198	124	6.1683	1.0507	124	6.6069	0.9569	124	5.3495	0.9917	124	6.271	1.0184	124	4.4841	1.0534	124	6.0967	0.987	124	4.7497	1.0091	124	3.5069	0.8994	124	3.6613	1.1957	124	6.6662	0.9418	124	3.3583	1.015	124	5.1204	0.8822	124	3.2839	1.3404	124	3.5971	0.8965	124	3.8357	1.4818
	125	4.5167	1.0408	125	4.6955	0.9892	125	4.3778	1.0206	125	6.0662	0.9826	125	6.2799	1.0154	125	5.0894	1.0691	125	7.4497	0.9925	125	4.8218	1.0272	125	6.159	1.0265	125	4.1892	1.0857	125	3.651	0.9518	125	3.5049	1.1763	125	3.1194	0.9233	125	2.944	1.4553	125	3.6835	0.9591	125	3.0241	1.4649
	126	6.9889	1.0017	126	9.1251	0.9865	126	6.5057	1.0194	126	4.1533	1.0917	126	5.2976	1.0327	126	3.9462	0.9692	126	6.1808	1.0233	126	5.7379	1.0012	126	4.8012	0.9077	126	5.3195	1.0994	126	4.2368	0.8771	126	4.6066	1.0773	126	3.4608	0.9515	126	3.4639	1.2256	126	4.2809	0.9233	126	2.3512	1.7399
	127	4.7117	0.9835	127	5.3142	1.0666	127	4.5229	1.004	127	7.3894	0.9484	127	4.6544	1.0118	127	3.4388	1.0682	127	5.0954	0.9057	127	3.5029	1.1827	127	3.7122	1.1072	127	4.4918	1.1566	127	4.286	0.9813	127	2.924	1.2815	127	4.2964	0.9689	127	3.2285	1.4134	127	3.478	0.9174	127	3.0633	1.0989
	128	3.1644	1.0813	128	4.3229	1.0478	128	6.9809	1.0035	128	7.5944	0.9701	128	4.8903	1.0446	128	4.7312	0.9692	128	5.2445	0.8849	128	4.4868	1.1147	128	2.9007	1.0045	128	3.3655	1.1524	128	4.3492	0.9387	128	3.5956	1.1174	128	3.8493	0.9608	128	2.8779	1.0782	128	3.5134	0.9599	128	2.4834	1.619
	129	7.0482	1.0374	129	4.694	1.0163	129	5.4117	1.0874	129	11.6805	0.9253	129	4.3342	1.0244	129	4.0396	1.0237	129	4.8635	0.9917	129	3.698	1.116	129	4.9694	1.0133	129	3.5685	1.2085	129	3.3496	0.979	129	4.465	1.0132	129	4.7451	0.9641	129	2.4504	0.8378	129	4.1551	0.8827	129	2.4709	1.6591
	130	6.0394	1.0985	130	5.8016	0.9933	130	8.352	0.9665	130	6.4906	0.9919	130	6.0803	0.9511	130	4.8837	1.1545	130	4.1427	1.0615	130	4.0865	1.1154	130	4.399	1.0568	130	3.3314	1.1543	130	3.9224	0.8726	130	3.0504	1.2238	130	2.7523	1.0214	130	2.9827	1.5125	130	4.2169	0.885	130	2.7408	1.5848
	131	6.7433	1.0232	131	5.8051	1.1063	131	5.9264	1.0045	131	6.2728	1.0732	131	4.982	0.9873	131	3.8282	1.1459	131	8.6798	0.9665	131	6.8798	0.9852	131	4.5284	1.0192	131	5.3495	1.1473	131	3.0592	0.9569	131	4.6558	1.1	131	5.9045	0.9315	131	2.8479	1.2835	131	3.4524	0.9904	131	2.4252	1.7437
	132	7.252	1.007	132	4.7189	1.041	132	4.5999	0.9916	132	4.7372	1.0494	132	5.7081	0.9732	132	5.3718	1.1187	132	4.6457	1.041	132	6.0687	0.9994	132	5.2228	0.995	132	5.74	1.1385	132	4.3196	1.0033	132	3.2742	1.1355	132	3.2397	0.9871	132	2.8929	1.3239	132	3.7433	0.9179	132	2.7261	1.299
	133	4.4857	1.0572	133	7.8409	0.9863	133	6.6737	0.9467	133	6.6911	1.044	133	5.1787	0.9182	133	4.2502	0.8501	133	5.9693	1.012	133	4.1213	1.1699	133	4.5445	1.0101	133	3.7568	0.9836	133	5.1105	0.7649	133	3.1966	1.2773	133	2.7013	1.0127	133	4.1849	1.0983	133	4.3799	0.888	133	2.2652	1.5697
	134	4.6665	1.0831	134	6.6126	0.9553	134	5.3277	0.9918	134	6.2118	1.0127	134	4.6183	1.0611	134	4.3057	0.9178	134	3.3678	1.0798	134	4.0525	1.067	134	5.0547	0.9745	134	4.7664	0.9497	134	6.3454	0.9635	134	4.9064	1.0989	134	3.2838	0.997	134	3.6685	1.0013	134	4.0511	0.9366	134	2.4647	1.5086
	135	6.2997	1.0184	135	4.3442	1.0077	135	4.2931	1.075	135	5.0065	1.0914	135	6.3201	1.0495	135	4.3456	1.1248	135	6.0137	0.9428	135	4.5779	1.0285	135	3.6888	1.1179	135	2.7746	1.1544	135	5.6032	0.8331	135	2.6845	1.257	135	4.1537	0.8998	135	4.8436	1.2374	135	3.7641	0.8822	135	3.2576	1.5395
	136	6.7547	1.0368	136	4.5159	1.066	136	5.5683	1.0302	136	5.6989	0.9725	136	5.3698	1.0571	136	4.4698	1.0477	136	6.058	1.0442	136	6.3662	0.9601	136	4.9068	1.0039	136	6.6904	1.0583	136	3.1578	0.9672	136	4.2116	1.0871	136	3.7138	0.9939	136	4.2516	1.2491	136	3.0337	0.997	136	3.364	1.5619
	137	6.2353	1.0225	137	4.8903	1.0161	137	4.5229	1.0557	137	6.3754	1.0689	137	4.5535	1.0377	137	4.8095	1.0737	137	4.5644	0.9389	137	5.1149	1.0225	137	6.6658	1	137	4.2259	1.0582	137	3.0594	0.9921	137	4.992	1.2303	137	2.7868	1.0352	137	2.8478	1.6593	137	4.8276	0.927	137	3.0443	1.472
	138	4.3917	0.9893	138	4.9245	1.0338	138	8.6601	0.9822	138	9.2469	0.9791	138	6.8647	0.9724	138	5.4861	1.1059	138	4.3637	0.9974	138	5.5561	1.0757	138	6.7275	0.9226	138	4.2764	1.1677	138	6.9326	0.8905	138	2.2359	1.145	138	3.7639	0.911	138	4.0195	1.3758	138	3.1976	0.9126	138	4.1384	1.4768
	139	7.0902	1.0449	139	4.5809	0.9824	139	5.6372	1.0385	139	9.8029	1.0248	139	3.7202	1.0435	139	3.8292	1.1455	139	4.5012	1.0291	139	3.4071	1.0625	139	3.9432	1.0277	139	5.6555	0.9887	139	4.2989	0.8461	139	4.37	1.0787	139	4.3042	0.9149	139	2.9012	1.4754	139	3.3672	0.9288	139	3.0612	1.6453
	140	6.1649	1.0595	140	4.4492	1.0912	140	5.3255	1.0147	140	5.6639	1.0478	140	4.1313	1.0591	140	7.5272	0.9942	140	5.8484	0.9823	140	4.2479	1.0688	140	4.5488	1.0213	140	3.3018	1.0825	140	4.9133	0.9563	140	2.6818	1.1589	140	3.3668	0.9418	140	3.4	1.4463	140	3.2644	0.7635	140	2.963	1.2591
	141	7.1777	1.0257	141	4.4609	1.1209	141	5.3754	1.1006	141	5.9621	0.9166	141	6.2052	0.9831	141	4.1711	1.091	141	6.4706	0.945	141	4.4676	1.0409	141	4.4831	0.9649	141	3.9258	1.0742	141	5.9996	1.0118	141	4.2091	1.2095	141	3.3029	1.0169	141	3.6968	1.4249	141	3.7628	0.8688	141	3.0695	1.5404
	142	9.0147	0.9579	142	7.5559	1.0555	142	5.4377	1.0393	142	3.8051	1.0398	142	5.3397	0.9791	142	4.2881	1.0466	142	5.0223	1.0219	142	5.7046	1.0573	142	5.5673	0.9793	142	6.6339	1.0351	142	2.9275	1.0634	142	3.5395	1.1699	142	2.7888	1.0109	142	3.4647	1.3107	142	4.3349	0.8746	142	2.5137	1.6667
	143	7.7066	1.0115	143	5.7582	0.9839	143	6.0319	1.0203	143	5.8302	0.9536	143	4.5429	1.0166	143	5.8205	1.0078	143	4.3046	1.063	143	2.9396	1.1044	143	6.0311	0.9963	143	5.9894	1.0686	143	3.1862	1.0155	143	4.4179	1.199	143	3.285	0.9318	143	3.667	1.3397	143	3.9748	0.9294	143	3.1977	1.3846
	144	7.2824	1.0168	144	5.3193	0.9676	144	5.2161	0.9664	144	4.9331	1.0951	144	4.6828	1.0399	144	6.4873	1.0043	144	5.1191	1.0614	144	4.1989	1.1865	144	4.8842	0.9351	144	4.3463	1.0537	144	6.273	0.9055	144	5.3227	1.1362	144	5.0936	0.8514	144	2.4086	1.3163	144	3.6001	0.9736	144	3.0623	1.5875
	145	6.7178	1.0631	145	5.3424	0.9975	145	3.8156	1.0642	145	5.9337	0.9373	145	6.1699	0.9862	145	6.0087	1.0041	145	3.5122	1.0813	145	3.8721	1.1586	145	4.6863	1.0062	145	3.2914	1.1045	145	3.0401	0.927	145	3.17	1.1276	145	6.3312	0.8902	145	4.7341	1.3711	145	5.8049	0.8987	145	2.7449	1.5593
	146	4.6716	1.0337	146	4.3875	1.0685	146	4.5534	1.0934	146	4.5406	1.0513	146	8.6434	1.0279	146	4.6643	1.0224	146	4.019	0.8438	146	3.9807	1.1056	146	5.4624	0.9494	146	6.398	1.1276	146	3.7079	0.9098	146	3.5696	1.2012	146	3.1657	1.0061	146	3.5839	1.3486	146	2.7875	0.9294	146	2.472	2.0251
	147	6.0269	1.0569	147	8.7561	1.0491	147	10.1946	0.9845	147	4.9317	1.0586	147	3.4729	0.9313	147	4.7356	1.1141	147	4.4463	0.9706	147	5.8383	1.1058	147	3.8891	0.9924	147	4.149	1.0447	147	3.0464	0.9986	147	4.3561	1.1985	147	3.7207	0.9547	147	2.3123	1.0903	147	3.6122	0.9211	147	3.0666	1.3368
	148	4.8106	1.1007	148	5.5996	0.9961	148	4.0109	1.0497	148	6.5472	1.045	148	5.0754	1.0522	148	4.3401	1.1539	148	5.5117	0.9163	148	4.1877	1.1568	148	4.1748	1.0342	148	3.4876	1.0873	148	4.5192	0.8898	148	3.7372	1.2135	148	4.5201	0.9336	148	4.5656	1.2609	148	3.0873	0.9992	148	3.7447	1.1091
	149	4.8925	1.0118	149	7.1801	1.0102	149	5.8058	1.0129	149	4.0424	1.0088	149	3.1875	0.8692	149	4.1689	1.1294	149	6.5899	1.0206	149	3.4251	1.1175	149	5.2861	0.8869	149	3.6789	1.1611	149	3.8932	0.9366	149	2.7678	1.0986	149	5.223	0.9361	149	3.2067	1.4139	149	3.2404	0.9212	149	2.5878	1.5306
	150	7.2753	1.0234	150	5.1557	1.0639	150	5.4257	1.0282	150	3.9106	1.0876	150	4.5125	0.9921	150	5.9376	1.0471	150	4.9909	0.9493	150	3.6304	1.1954	150	5.6285	0.9694	150	4.3722	1.1095	150	3.2899	0.9566	150	3.8901	1.0978	150	5.3535	0.9123	150	3.0916	1.1519	150	3.4587	0.9939	150	3.381	1.3997
	151	4.5046	1.0013	151	4.9298	1.0666	151	6.2983	1.083	151	4.4147	0.954	151	5.0193	1.0725	151	5.4399	1.0329	151	5.2295	1.0342	151	4.0621	1.1324	151	5.2621	0.939	151	3.0259	1.1852	151	5.6556	0.9604	151	2.4796	1.2568	151	3.2332	0.9999	151	3.605	1.3672	151	3.463	0.9218	151	2.8164	1.6942
	152	6.7268	0.9354	152	5.811	0.99	152	5.3608	1.0169	152	6.4748	1.0393	152	6.8113	1.0229	152	3.3969	1.1298	152	3.9889	1.0169	152	4.3756	1.047	152	6.118	0.947	152	4.3747	1.1577	152	3.7987	0.9614	152	3.4964	1.2123	152	3.689	0.9756	152	2.6588	1.3306	152	4.9527	0.9508	152	2.4018	1.7686
	153	3.9671	1.0364	153	6.9933	0.8529	153	5.3663	1.0364	153	4.1877	1.0963	153	7.509	1.0308	153	6.9314	1.0463	153	3.7064	1.0311	153	3.7202	1.0811	153	6.2154	0.9873	153	3.9697	1.1686	153	4.5404	0.8761	153	3.15	1.1743	153	3.701	0.9245	153	3.4149	1.3113	153	3.02	0.9212	153	3.4195	1.3582
	154	7.6221	0.9641	154	4.5952	1.0476	154	4.2811	1.0386	154	4.8618	1.0351	154	6.4086	1.0601	154	4.4603	0.8509	154	4.8918	1.0167	154	5.4276	1.0508	154	4.9712	0.9664	154	5.6377	1.0498	154	3.24	0.899	154	4.3863	1.2132	154	3.6589	0.9782	154	2.7541	1.3403	154	2.875	0.9564	154	4.0516	1.2745
	155	3.8304	1.032	155	5.2949	1.0298	155	6.1053	1.0647	155	9.2311	1.0078	155	4.3809	1.0391	155	5.9016	1.0331	155	7.0145	1.0016	155	4.1704	1.1072	155	6.7365	0.9587	155	3.6275	1.2414	155	4.5373	0.889	155	4.1666	1.2411	155	2.8298	0.9568	155	2.387	1.3953	155	5.1942	0.9126	155	2.6639	1.5063
	156	5.9464	1.0747	156	5.4913	1.0007	156	4.8796	1.0338	156	5.0617	1.0755	156	5.125	0.995	156	6.5592	0.773	156	4.3671	1.0276	156	4.3325	1.0925	156	3.2568	1.0395	156	3.6524	1.1414	156	3.6347	0.9855	156	4.0191	0.9895	156	5.0604	0.9252	156	3.1793	1.4322	156	3.799	0.9526	156	2.1212	1.6749
	157	5.0275	1.0226	157	4.6805	1.0775	157	6.3384	1.0527	157	6.8205	0.8941	157	8.4573	0.9817	157	4.3587	1.0062	157	4.5084	1.0565	157	4.0722	1.1092	157	6.3142	0.8288	157	4.0689	1.1645	157	3.655	0.8562	157	3.2815	1.2316	157	3.2755	0.9511	157	2.7996	1.1878	157	3.7635	0.9614	157	3.9225	1.2581
	158	5.3567	1.0625	158	7.3801	1.0219	158	6.0537	1.0337	158	5.6611	0.9658	158	3.8291	1.0199	158	4.7841	1.0771	158	8.1707	0.964	158	6.3881	1.0781	158	6.1261	1.0205	158	4.4485	1.1308	158	3.8453	0.9288	158	4.4607	1.3327	158	3.7242	0.913	158	2.4034	1.6032	158	5.4255	0.9219	158	2.3285	1.2875
	159	6.5496	1.0918	159	5.5934	0.9915	159	5.3404	1.0479	159	5.3089	1.0243	159	5.603	0.9514	159	4.2421	1.0884	159	7.8916	1.0023	159	4.6351	1.1421	159	5.3746	0.991	159	5.2426	1.1251	159	4.6828	0.775	159	4.1248	1.2402	159	3.5079	0.9671	159	3.2977	1.4022	159	3.0134	0.9397	159	2.7703	1.3748
	160	6.3284	1.0264	160	5.0562	0.9952	160	6.3404	1.0129	160	4.2579	1.0794	160	6.9182	0.9989	160	6.0707	1.0682	160	5.3719	1.0343	160	5.232	1.0876	160	4.4769	1.0228	160	6.6428	1.0739	160	3.9346	1.0121	160	2.902	1.1285	160	2.8032	0.948	160	2.8372	1.5145	160	3.1106	0.9372	160	3.7651	1.4223
	161	6.9023	1.0164	161	5.7812	1.0287	161	4.7821	1.0395	161	7.2248	1.0055	161	6.1877	1.0236	161	6.7513	1.0588	161	4.0473	1.0945	161	3.7858	1.1299	161	4.3157	0.9977	161	3.4234	1.1831	161	4.0811	0.8832	161	4.0274	1.1819	161	5.1347	0.9027	161	2.6567	1.3768	161	4.6845	0.8088	161	3.1927	1.1635
	162	6.7143	1.0793	162	6.4253	1.0289	162	4.2364	1.0665	162	5.4282	1.0685	162	4.3951	1.0418	162	7.2842	1.0424	162	6.0534	0.9774	162	5.5773	1.1101	162	5.2238	1.0133	162	4.0693	1.1219	162	6.3963	0.868	162	3.1293	1.2371	162	3.3228	0.9749	162	3.4153	1.3887	162	3.1119	0.9539	162	2.2924	1.622
	163	7.6645	1.0291	163	5.2714	0.9294	163	5.3366	1.0695	163	6.512	1.0086	163	6.8519	0.973	163	3.1977	1.113	163	3.7771	1.0181	163	3.6735	1.0285	163	4.7731	1.0544	163	5.2697	1.1709	163	4.6702	0.9305	163	3.6268	1.2938	163	2.7415	0.9369	163	3.2381	1.4436	163	3.4272	0.9888	163	3.5458	1.4133
	164	4.9274	1.0681	164	4.9532	1.0591	164	4.3633	1.1077	164	3.821	0.8762	164	7.3005	0.9876	164	3.8015	1.0838	164	3.6123	1.015	164	4.6594	1.0698	164	4.6445	1.0444	164	3.4031	1.1768	164	3.2204	0.9652	164	4.724	1.0824	164	4.1743	0.961	164	4.212	1.1288	164	6.4637	0.8882	164	3.4339	1.2354
	165	5.0404	1.0861	165	8.3805	0.9891	165	4.6755	1.0868	165	4.1184	1.0374	165	6.7934	0.9966	165	8.091	0.9432	165	5.8263	0.9887	165	3.9578	1.1996	165	4.3994	1.0278	165	4.0988	1.1092	165	4.3671	0.958	165	3.8377	1.1933	165	3.5638	0.9781	165	2.761	1.1782	165	3.3765	0.9415	165	2.7698	1.3655
	166	7.8729	1.0321	166	6.5871	0.9169	166	3.7357	1.1695	166	4.2891	0.8277	166	7.5465	0.9701	166	5.5081	1.0257	166	3.9862	0.9335	166	4.705	1.1533	166	5.3049	1.0155	166	3.3507	1.2464	166	3.602	0.9254	166	3.8729	1.2022	166	2.8609	0.9568	166	2.4458	1.2747	166	2.6575	0.9757	166	2.0872	1.6333
	167	5.4631	1.0703	167	7.7161	0.9517	167	7.2138	0.9816	167	7.1699	0.8861	167	3.3715	1.0248	167	6.5032	0.9697	167	5.3227	1.0621	167	5.2914	1.0707	167	6.2268	1.032	167	4.3262	1.1162	167	3.5678	0.926	167	4.797	1.1179	167	5.2491	0.9032	167	5.1953	1.1229	167	3.4182	0.9285	167	2.4278	1.721
	168	5.7068	1.0336	168	4.5758	0.8939	168	12.6287	0.914	168	4.7805	1.0457	168	8.9942	0.9474	168	4.5648	1.0966	168	4.5822	1.008	168	3.6987	1.2149	168	4.5319	0.9864	168	4.1172	1.283	168	3.719	0.9975	168	4.2415	1.0975	168	3.4225	0.9216	168	2.11	1.5392	168	3.0229	0.9218	168	2.0179	1.4457
	169	5.7916	1.0251	169	5.6703	0.9553	169	4.7305	1.0195	169	5.7202	1.035	169	5.8684	0.94	169	6.8672	1.0338	169	4.7396	1.0478	169	5.8667	1.1156	169	7.0881	0.9329	169	4.0009	1.1113	169	3.9551	0.8611	169	2.6711	1.2629	169	4.3084	0.9341	169	3.5105	1.3521	169	3.836	0.9079	169	1.9997	1.594
	170	6.5886	0.9954	170	5.6586	1.0512	170	5.2385	1.0411	170	4.9262	1.0504	170	5.5793	1.014	170	5.1847	0.9897	170	4.2838	1.0478	170	5.5702	1.0553	170	3.0701	0.8961	170	4.5377	1.108	170	3.8252	0.9689	170	2.8343	1.2175	170	4.9147	0.9532	170	5.6429	1.2598	170	2.9797	0.9356	170	2.2891	1.636
	171	4.4331	1.0595	171	7.3911	1.052	171	4.5759	0.9607	171	3.9928	1.1295	171	4.1188	1.0373	171	7.6227	1.0516	171	3.8148	1.1011	171	3.8533	1.1512	171	4.6292	0.9756	171	5.2051	1.0697	171	3.2616	1.0033	171	2.3246	1.2689	171	3.1735	1.0217	171	2.995	1.3747	171	4.0622	0.9142	171	3.0599	1.2309
	172	8.4946	0.9599	172	6.6292	1.0401	172	6.335	0.8698	172	5.022	1.0543	172	6.3923	0.9998	172	3.8679	1.1437	172	4.4126	1.0308	172	4.2223	1.2086	172	5.1808	1.0127	172	3.9903	1.1677	172	3.0637	0.9729	172	4.1162	1.1762	172	5.171	0.9002	172	2.7265	1.33	172	2.9169	0.8902	172	3.8916	1.1481
	173	6.038	1.0737	173	6.8748	1.0286	173	4.7805	1.0448	173	5.8128	0.9622	173	5.3762	1.0712	173	4.0079	1.1897	173	5.0151	1.0097	173	5.1858	1.1064	173	3.6793	0.9604	173	4.3547	1.1145	173	5.0983	0.8175	173	2.8652	1.316	173	4.1166	0.9817	173	3.0235	1.3362	173	4.2159	0.8401	173	4.3759	1.2593
	174	5.1872	0.9998	174	5.354	1.0415	174	4.7021	1.1059	174	4.0253	1.0526	174	5.2314	0.9537	174	4.2288	1.1136	174	4.7927	1.0525	174	5.6308	1.0749	174	6.1518	0.9628	174	4.3693	1.1027	174	4.8097	0.9481	174	2.6116	1.1474	174	3.2146	0.999	174	2.5654	1.1648	174	2.7275	0.928	174	2.8917	1.3666
	175	4.7392	1.0993	175	4.2696	1.0141	175	6.6478	1.0117	175	5.5078	1.0751	175	4.6662	1.0741	175	4.3836	1.1074	175	4.3724	1.0198	175	3.4238	1.0994	175	5.8522	1.0113	175	3.1243	0.9902	175	3.5366	0.8521	175	3.9198	1.1129	175	5.7448	0.9143	175	2.8899	1.3384	175	5.345	0.9352	175	2.4849	1.7715
	176	8.3465	0.9848	176	5.5937	0.989	176	4.9592	1.0624	176	4.3816	1.025	176	5.5421	1.0189	176	3.8393	1.0094	176	6.6278	0.9898	176	3.9414	1.0938	176	4.3902	1.0302	176	4.5545	1.0631	176	3.09	0.8864	176	5.6821	1.1138	176	6.3317	0.9215	176	3.5498	1.3656	176	4.5551	0.8488	176	2.423	1.5876
	177	5.1656	1.1246	177	5.4339	1.0003	177	5.1772	0.9708	177	3.7867	0.9199	177	4.1873	0.9902	177	4.0541	1.0917	177	4.7092	1.0414	177	3.4311	1.1713	177	4.3987	1.011	177	4.4967	1.0888	177	3.7208	0.9102	177	4.993	1.0694	177	3.1402	0.9984	177	2.852	1.434	177	3.206	0.937	177	2.1222	1.6557
	178	6.8359	0.9933	178	5.5269	1.0203	178	4.4701	1.0644	178	5.0405	1.0657	178	4.1064	1.0524	178	4.9747	1.0504	178	6.3863	0.9887	178	4.7883	1.079	178	7.0837	1.0103	178	4.6801	1.1319	178	5.572	0.9024	178	2.9547	1.1404	178	3.8349	0.9476	178	3.1665	1.4544	178	3.4027	0.8744	178	2.7427	1.7354
	179	3.895	1.0274	179	6.6706	1.0447	179	4.2118	1.0769	179	6.6096	0.9831	179	5.226	1.004	179	5.6274	1.0748	179	7.1085	1.0255	179	4.6725	1.1349	179	5.8652	0.9925	179	4.272	1.0776	179	4.6167	0.8733	179	2.815	1.1744	179	3.7176	0.9646	179	2.6221	1.5125	179	2.83	0.948	179	2.4501	1.5539
	180	5.0819	1.0088	180	7.7685	0.9598	180	5.3558	1.1241	180	4.5706	1.1084	180	4.9845	1.0556	180	5.4028	1.0577	180	6.6664	1.0304	180	6.1411	1.0788	180	6.3594	0.9392	180	5.2005	1.0877	180	5.2185	0.7584	180	2.9516	1.2075	180	8.612	0.847	180	2.7963	1.4532	180	2.5532	0.9462	180	1.9788	1.5354
	181	6.4228	1.086	181	5.8265	1.1216	181	4.3252	0.9942	181	4.1947	1.133	181	4.178	1.0311	181	4.8723	1.0585	181	5.8207	0.9717	181	4.0853	1.158	181	5.1784	0.9244	181	2.4791	1.1007	181	5.1751	0.9295	181	2.6077	1.2977	181	2.912	0.9693	181	3.0371	1.3839	181	4.131	0.9098	181	2.9848	1.1571
	182	8.7901	0.9952	182	8.4781	1.0338	182	5.2114	1.0594	182	3.9637	1.0783	182	7.6698	1.0149	182	6.7365	0.9841	182	4.6912	1.0021	182	5.5909	1.0659	182	6.5043	0.9869	182	3.7971	1.1888	182	4.6318	0.8178	182	3.38	1.1966	182	3.1319	0.9578	182	3.289	1.5067	182	5.6439	0.8731	182	2.2717	1.3979
	183	6.2178	1.0248	183	4.2682	1.0298	183	6.2511	1.0714	183	5.1454	1.077	183	7.2222	0.9803	183	5.0138	1.0266	183	3.938	1.0462	183	5.5272	1.0094	183	5.9031	0.9325	183	4.2888	1.1149	183	3.9286	1.0175	183	2.6471	1.2693	183	5.9303	0.8685	183	5.0494	1.2887	183	4.0217	0.9876	183	2.4695	1.4333
	184	7.9874	1.059	184	3.9036	1.0591	184	4.3117	1.0118	184	4.6454	1.0633	184	6.7075	0.949	184	7.1396	1.103	184	4.2033	1.0106	184	3.7933	1.1069	184	3.2852	1.062	184	5.1891	0.817	184	3.5836	0.9534	184	3.2227	1.2255	184	7.0624	0.8669	184	4.3341	1.0975	184	2.8929	0.8567	184	3.8011	1.257
	185	4.0808	1.054	185	5.3527	1.0694	185	6.7715	0.998	185	4.8115	1.0064	185	7.0471	1.0357	185	6.7644	0.9372	185	4.3857	1.0676	185	3.8199	1.1272	185	5.7986	1.0096	185	5.3418	1.1788	185	3.4026	1.0326	185	3.544	1.2267	185	4.605	0.953	185	5.2485	1.2083	185	4.6662	0.8024	185	2.6344	1.4692
	186	7.7458	0.9374	186	5.1828	1.0542	186	4.5005	1.0199	186	4.5298	1.0592	186	6.1529	1.0165	186	4.2438	1.031	186	7.7174	0.9671	186	4.7963	1.1082	186	4.2482	0.9546	186	6.1476	1.0679	186	3.8146	1.0293	186	4.1122	1.1916	186	5.4304	0.9084	186	3.3681	1.291	186	3.7465	0.9448	186	4.5648	1.3731
	187	4.0126	1.067	187	7.228	1.0392	187	6.87	0.9585	187	5.6672	1.0398	187	5.2803	0.9337	187	7.1975	1.0389	187	9.6812	0.9474	187	5.1698	1.0017	187	4.627	0.916	187	3.8137	1.1815	187	5.6504	1.0034	187	4.6848	1.2277	187	3.1889	0.9762	187	3.9115	1.0152	187	4.0703	0.9144	187	2.0714	1.4274
	188	5.062	0.9839	188	4.9184	0.9655	188	4.9269	1.0976	188	7.1972	1.0308	188	4.3484	1.0543	188	4.1491	0.9902	188	3.6458	1.0784	188	3.7508	1.1006	188	4.8147	0.9835	188	4.7381	1.1254	188	3.9281	0.9706	188	3.9094	1.136	188	5.1176	0.8409	188	3.0572	1.3521	188	2.951	0.9495	188	3.1491	1.3861
	189	4.5911	1.0803	189	9.1141	0.9659	189	6.4667	0.9665	189	6.0581	1.0721	189	4.0879	1.088	189	8.0436	0.9679	189	7.1739	0.9417	189	3.696	1.1193	189	4.2058	1.0347	189	3.6838	1.1872	189	4.7385	1.0313	189	3.5445	1.1499	189	3.2281	0.9356	189	5.2229	1.2716	189	5.6972	0.9034	189	4.1894	1.2403
	190	3.1173	1.1149	190	6.6969	1.0416	190	4.2088	1.044	190	5.3907	1.0732	190	5.5534	0.9097	190	4.9174	1.0677	190	4.4745	0.9296	190	5.2146	1.0818	190	4.4938	1.0509	190	4.0715	1.1188	190	4.6381	0.9636	190	5.5412	1.0124	190	4.468	0.8927	190	3.1755	1.3491	190	4.9982	0.9239	190	2.4645	1.5462
	191	7.1444	1.008	191	5.6051	0.9869	191	4.6321	1.0778	191	5.7874	0.9691	191	5.6856	1.0499	191	4.5836	1.0772	191	3.6758	1.0802	191	3.8427	1.0832	191	4.7411	0.9973	191	4.7326	1.0802	191	5.7082	0.9166	191	2.9239	1.2496	191	2.9659	0.9127	191	2.881	1.5973	191	3.2641	0.9504	191	2.3729	1.5822
	192	5.2219	0.9978	192	5.1238	1.0286	192	5.5385	1.0595	192	7.4378	0.9882	192	5.764	1.0423	192	4.3236	1.1169	192	3.8459	0.9729	192	3.7897	1.0877	192	7.2117	1.0267	192	3.6738	1.1284	192	3.0951	0.9552	192	2.9738	1.1794	192	3.3181	0.9896	192	3.7576	1.3747	192	2.8653	1.0052	192	2.3196	1.4778
	193	4.648	1.0778	193	5.3723	1.0171	193	5.5084	0.9848	193	4.9162	1.0225	193	3.3812	1.1097	193	4.1148	1.1137	193	4.2764	1.0024	193	5.1746	1.014	193	6.1277	0.9595	193	5.3736	1.0855	193	3.3066	1.051	193	3.8121	1.2154	193	2.8682	0.8029	193	2.9549	1.5418	193	3.2321	0.9238	193	2.7793	1.408
	194	7.712	1.055	194	5.2308	1.0551	194	6.3992	1.0632	194	5.2239	1.0939	194	4.8269	0.9081	194	6.0033	1.111	194	6.2295	1.0293	194	6.0237	1.0461	194	5.5991	0.9318	194	4.4629	1.0085	194	3.659	0.9729	194	2.9992	1.1623	194	4.1438	0.8606	194	4.6684	1.3156	194	2.434	0.8958	194	3.7965	1.3726
	195	4.3902	1.0206	195	6.7644	1.0205	195	4.5844	1.0095	195	5.1996	1.0371	195	7.6102	1.0216	195	5.878	1.1015	195	4.4417	1.0751	195	7.8026	0.992	195	5.3254	0.9957	195	4.7593	1.0127	195	4.6793	1.0548	195	4.7694	1.1646	195	2.7518	0.9238	195	2.6029	1.4244	195	4.9847	0.9054	195	3.0031	1.4211
	196	5.0533	0.9284	196	7.1287	1.0344	196	3.9239	1.0432	196	4.4065	0.9856	196	6.8323	0.9866	196	5.72	1.0422	196	5.5182	1.0145	196	3.6653	1.0508	196	4.6958	1	196	5.3965	1.1122	196	5.7671	0.9997	196	4.2631	1.1539	196	3.47	0.88	196	3.6701	1.549	196	3.3939	0.9403	196	2.123	1.5603
	197	5.9212	0.9578	197	4.3983	1.0549	197	4.4965	1.1015	197	4.5225	1.0694	197	4.3187	1.0253	197	6.649	1.0845	197	6.2945	0.9352	197	5.2341	1.0297	197	4.7066	0.9256	197	6.2244	1.1241	197	4.9274	0.9076	197	3.1588	1.236	197	3.535	0.89	197	3.0154	1.4881	197	3.2924	0.9528	197	2.2473	1.5687
	198	5.8473	1.0145	198	7.008	0.991	198	8.7345	0.9856	198	4.7445	1.0999	198	3.3423	1.0629	198	5.3374	1.0157	198	4.1292	1.0447	198	3.55	1.1617	198	7.5774	0.9908	198	3.9467	1.1176	198	3.8551	1.0159	198	3.3867	1.2871	198	3.1663	0.8925	198	3.521	1.184	198	4.1572	0.8945	198	3.1635	1.6302
	199	7.0778	1.0035	199	5.85	1.0445	199	4.2778	0.99	199	4.0663	1.0746	199	6.7814	1.0518	199	3.5411	1.1221	199	7.2867	0.9624	199	3.4559	1.0284	199	6.0402	0.9414	199	3.4058	1.2637	199	3.5432	1.0513	199	3.1626	1.3102	199	4.3115	0.8895	199	2.8394	1.5869	199	3.0106	0.9213	199	3.5816	1.6137
	200	7.0382	1.0628	200	8.2734	0.9692	200	4.1842	0.9585	200	4.4481	0.9733	200	6.597	1.0352	200	7.7917	1.0764	200	5.6268	0.9787	200	4.8385	1.1665	200	5.4256	0.9733	200	5.6706	1.0294	200	3.3244	0.9294	200	2.7448	1.238	200	3.4588	0.9494	200	2.9005	1.4091	200	3.7566	0.8954	200	3.0149	1.5026
	201	7.1184	0.9992	201	4.0241	1.0352	201	4.5398	1.0711	201	3.3943	1.1192	201	7.6983	1.0144	201	4.2696	1.1005	201	5.3791	0.9901	201	4.5048	1.0699	201	5.5835	1.037	201	9.102	1.0296	201	3.8251	1.0236	201	3.9901	1.1739	201	3.3642	0.9041	201	2.3284	1.5481	201	3.517	0.9113	201	2.3415	1.7399
	202	4.5527	1.0739	202	4.5344	1.0674	202	5.4586	1.0688	202	6.8467	1.0117	202	6.2408	0.9699	202	4.7243	1.1101	202	4.8237	1.0103	202	4.7862	1.0521	202	8.6803	0.9368	202	3.429	1.1289	202	5.2536	0.9887	202	3.2216	1.237	202	5.7962	0.8183	202	2.6776	1.3752	202	4.0161	0.7983	202	3.0081	1.6027
	203	3.8995	0.9919	203	4.1456	1.0115	203	3.9503	1.1055	203	5.8266	1.0325	203	5.0053	1.0814	203	6.0946	0.9964	203	3.983	1.0365	203	4.6853	1.0863	203	3.4967	1.0534	203	5.216	1.1341	203	3.4357	0.986	203	3.8235	1.1058	203	4.7693	0.8325	203	3.6374	1.361	203	3.8143	0.9335	203	2.7483	1.6969
	204	5.0162	1.0048	204	6.3429	0.9896	204	4.1025	1.0558	204	4.2448	1.0163	204	5.189	0.956	204	7.6158	0.9908	204	5.785	1.0019	204	7.223	1.0856	204	4.5606	0.9378	204	5.091	1.086	204	5.1952	0.8518	204	4.6711	1.2104	204	4.3215	0.8872	204	3.4158	1.432	204	6.0655	0.8731	204	3.6805	1.0799
	205	4.2358	1.0499	205	5.05	1.0746	205	5.2741	0.981	205	4.3338	0.9467	205	4.8908	1.0493	205	6.588	0.9996	205	6.6339	1.0208	205	6.0969	1.0887	205	7.1838	0.8781	205	3.5921	1.0269	205	5.777	0.9639	205	3.5161	1.1035	205	2.7296	0.9708	205	2.6648	1.4619	205	6.1876	0.7751	205	2.3115	1.2903
	206	5.3935	1.0051	206	5.2258	1.1015	206	5.6198	1.0028	206	7.9523	0.9993	206	5.4002	1.0105	206	5.121	1.0347	206	7.3629	1.0068	206	3.4183	1.1057	206	4.0582	1.0524	206	4.8304	1.1102	206	5.2163	0.9884	206	3.693	1.3544	206	3.0827	0.9993	206	4.5136	1.3448	206	2.9535	0.9835	206	2.9594	1.4097
	207	7.9813	1.047	207	7.9515	1.0016	207	5.3418	0.9641	207	4.5714	1.0989	207	6.2231	1.0013	207	6.0827	1.161	207	7.1174	1.0679	207	3.3681	1.0767	207	8.5454	0.9695	207	3.6949	1.0438	207	6.4863	0.9892	207	4.1638	1.1436	207	5.441	0.9905	207	3.2158	1.497	207	3.0578	0.9654	207	3.1001	1.2875
	208	7.1924	0.918	208	4.5156	0.9872	208	6.7554	1.0266	208	4.9843	1.0565	208	5.5097	1.0254	208	5.1312	1.0776	208	7.0271	0.976	208	4.9256	1.0534	208	6.5325	0.9547	208	4.8041	1.0789	208	4.8648	0.9857	208	3.471	1.3341	208	4.5773	0.9411	208	2.4431	1.5244	208	3.5251	0.9306	208	2.5332	1.7949
	209	8.336	0.9727	209	7.3116	1.0506	209	5.7535	0.9468	209	7.5145	1.0671	209	7.5939	0.9714	209	6.7217	1.1132	209	6.5113	0.9172	209	4.3388	1.0612	209	6.5198	0.9692	209	3.3039	1.2035	209	5.1447	0.9426	209	3.7759	1.2563	209	4.0628	1.0032	209	3.6298	1.6943	209	2.8347	0.9045	209	2.3577	1.7538
	210	5.0296	1.0415	210	4.3186	1.0526	210	5.3912	0.9673	210	4.6339	1.122	210	4.8413	0.9948	210	4.3151	0.935	210	6.0959	1.0544	210	6.6345	1.0905	210	4.4866	1.0182	210	2.8026	1.0822	210	3.6532	0.9459	210	4.0695	1.2321	210	3.3512	0.941	210	2.8903	1.2226	210	3.4073	0.8051	210	3.0404	1.4761
	211	4.1569	0.9361	211	4.7312	0.9643	211	6.0792	1.0245	211	4.7654	1.0435	211	6.3862	0.964	211	4.2134	1.0911	211	7.073	0.961	211	3.895	1.0568	211	5.7513	0.9852	211	3.5351	1.134	211	7.0759	0.9378	211	3.7642	1.1826	211	3.0132	0.9511	211	3.0223	1.2784	211	3.6256	1.0015	211	2.9125	1.7262
	212	5.1996	1.0745	212	5.0023	1.0533	212	5.4688	0.9842	212	4.5064	1.0549	212	7.5275	0.9763	212	6.6235	0.9448	212	4.8315	1.0702	212	4.4472	1.0706	212	4.0107	0.9284	212	3.3423	1.0118	212	4.9854	0.9773	212	3.6247	1.2467	212	4.3536	0.8928	212	2.477	0.9626	212	2.4911	0.9237	212	2.7162	1.5502
	213	7.4647	0.958	213	7.5251	1.001	213	7.9689	1.0291	213	6.9958	0.8947	213	4.1744	1.0162	213	4.3678	1.0415	213	4.8858	1.0304	213	3.9539	1.0656	213	5.9551	0.9147	213	3.1736	1.1339	213	3.5336	0.9483	213	4.7821	1.2185	213	5.0315	0.9282	213	2.9725	1.3522	213	2.7908	0.9193	213	2.2057	1.5782
	214	5.3627	1.0122	214	6.3009	0.9851	214	5.0463	1.0065	214	7.5758	1.0034	214	3.2543	1.006	214	4.0608	1.0774	214	5.4946	0.9934	214	4.2583	1.0615	214	5.4971	0.9488	214	5.6508	1.1393	214	3.9494	0.9755	214	4.6795	1.2262	214	5.1631	0.9942	214	3.6951	1.5043	214	5.0581	0.8632	214	2.8798	1.6387
	215	8.4308	0.9591	215	5.0766	1.019	215	4.9202	1.0443	215	4.3812	1.081	215	4.8986	1.0436	215	4.0756	1.1105	215	3.9668	1.0185	215	3.339	1.1305	215	4.1375	0.9659	215	4.8624	0.9615	215	3.822	1.0021	215	3.6305	1.2225	215	2.8823	1.0484	215	3.9785	1.2561	215	3.7756	0.9079	215	2.474	1.4231
	216	5.0541	1.0847	216	4.7332	1.0543	216	4.9758	1.0082	216	4.8066	1.0443	216	5.6826	1.0788	216	3.7092	1.0782	216	4.7219	1.0107	216	6.2423	1.0154	216	5.6795	1.0035	216	5.302	1.0937	216	6.4149	0.9565	216	4.6768	1.0204	216	4.2718	0.9926	216	3.1104	1.4839	216	3.8142	0.889	216	3.864	1.2931
	217	4.1361	1.0554	217	4.8336	0.9325	217	8.0058	0.9727	217	4.8419	1.0004	217	4.2028	1.0535	217	3.4491	1.1213	217	4.7064	1.0371	217	6.3257	1.109	217	4.1076	0.9795	217	4.1518	0.9973	217	5.4	0.8777	217	4.0844	1.1855	217	2.8991	0.9727	217	3.8867	1.2918	217	3.3219	0.91	217	2.1112	1.6416
	218	5.6511	1.0178	218	4.0138	1.1036	218	5.9138	0.9653	218	5.2279	1.0717	218	6.5082	1.003	218	5.0198	1.0567	218	7.7309	1.0296	218	5.7146	1.065	218	7.1609	0.9448	218	3.2066	1.037	218	4.3783	0.999	218	4.1048	1.1237	218	3.5975	0.9678	218	2.9701	1.5115	218	2.567	0.9656	218	2.4248	1.7899
	219	6.1237	0.9935	219	4.0089	1.0932	219	4.7944	0.9842	219	4.5765	1.0934	219	4.5806	1.0073	219	6.8551	1.0601	219	5.0905	1.0051	219	5.3849	1.0564	219	5.0437	0.9513	219	4.135	1.1806	219	6.6694	0.9413	219	4.2146	1.1598	219	2.7737	0.9706	219	3.777	1.3162	219	4.4389	0.9378	219	2.1295	1.3705
	220	6.2413	0.972	220	4.9263	1.0325	220	5.9989	0.9854	220	6.2806	1.0435	220	4.1841	0.825	220	4.5621	0.972	220	8.6099	0.9732	220	6.3178	1.0167	220	4.5879	0.8733	220	3.6707	1.0925	220	4.1449	0.955	220	4.1054	1.1797	220	3.8233	1.0017	220	2.6759	1.1233	220	2.8374	1.0028	220	2.1558	1.2523
	221	3.5073	1.1417	221	5.0711	1.0312	221	5.3645	1.0127	221	7.8388	0.9308	221	5.0127	0.9036	221	6.1518	0.9908	221	7.5324	0.9454	221	3.3966	1.0706	221	9.2995	0.96	221	4.2744	1.0183	221	3.3957	1.0122	221	4.7811	1.0505	221	3.936	0.8102	221	4.1723	1.3986	221	4.3784	0.9318	221	3.3984	1.6403
	222	5.0843	0.9502	222	5.4414	0.9391	222	4.4821	1.0256	222	5.9698	1.054	222	4.7199	1.0437	222	4.1975	1.1139	222	5.0696	0.8719	222	3.5816	1.0627	222	5.1532	1.0906	222	6.0838	0.9938	222	3.919	1.052	222	3.7279	1.2607	222	4.0161	0.9504	222	3.0335	1.2931	222	2.6016	0.872	222	2.5172	1.8603
	223	11.2537	0.9336	223	5.2267	1.0268	223	11.4019	0.9491	223	6.2797	1.0662	223	6.7281	1.0546	223	4.0004	1.035	223	4.223	1.0523	223	2.9232	1.0533	223	5.4513	1.0373	223	4.5707	1.2592	223	4.32	0.975	223	4.3277	0.9536	223	3.3749	0.9706	223	2.673	1.4108	223	4.7394	0.9118	223	2.2614	1.3838
	224	4.4986	1.041	224	4.3075	1.0534	224	7.2083	1.0279	224	6.1715	1.0523	224	6.4016	1.077	224	3.7133	1.0031	224	5.2426	1.0067	224	3.7531	1.078	224	5.3214	1.0277	224	3.9109	1.1491	224	3.983	1.0293	224	3.1023	1.165	224	3.9041	0.9228	224	2.5809	1.4771	224	3.8858	0.9739	224	4.1558	1.3587
	225	5.9822	0.9679	225	5.7202	0.9902	225	4.9107	0.9983	225	6.1617	1.1165	225	6.3219	1.0261	225	4.9564	0.9222	225	5.6126	0.9968	225	3.6118	1.1049	225	6.4958	1.0322	225	3.6296	1.0719	225	5.1968	0.9403	225	3.1357	1.0581	225	10.1341	0.8912	225	2.0896	1.5524	225	3.0093	0.8638	225	3.4914	1.4121
	226	7.0077	0.9718	226	5.8902	1.0314	226	4.579	1.0517	226	7.5885	1.0294	226	6.491	1.0393	226	4.4199	1.1154	226	5.5971	1.0515	226	4.0207	1.0551	226	4.6615	1.0523	226	4.7376	1.071	226	8.1694	0.881	226	3.1001	1.2676	226	4.8436	0.8687	226	3.6115	1.4783	226	3.3405	0.8203	226	2.4914	1.7918
	227	4.0483	1.0365	227	5.7679	1.0241	227	8.7951	0.9356	227	5.7209	1.0204	227	7.7133	1.0455	227	5.086	1.0735	227	7.3968	1.028	227	4.8157	1.0547	227	6.0974	0.9527	227	3.8677	1.1915	227	6.6323	0.913	227	4.7517	1.1496	227	7.1825	0.8752	227	2.6533	1.2078	227	4.1542	0.8952	227	2.0799	1.5902
	228	4.4806	1.0911	228	7.9798	0.9693	228	6.0523	0.8982	228	4.3886	1.0521	228	3.956	1.111	228	5.5475	1.0617	228	4.955	1.0484	228	5.4955	0.9416	228	5.1112	1.0097	228	6.3656	1.1504	228	3.7497	1.0547	228	4.947	1.0052	228	3.45	0.8926	228	2.7924	1.199	228	4.3969	0.8937	228	2.5908	1.7134
	229	6.131	1.068	229	4.1217	1.0595	229	6.1168	1.0185	229	5.199	0.969	229	8.5129	1.0236	229	5.7173	1.0805	229	6.2134	0.9694	229	3.7957	1.0807	229	4.7729	1.0124	229	3.6746	1.1348	229	4.0838	0.9478	229	3.2094	1.2664	229	3.5572	0.9492	229	3.1489	1.5252	229	3.9161	0.957	229	3.2992	1.6623
	230	5.2611	1.0793	230	5.6598	0.9733				230	4.6092	0.7666	230	3.8972	1.0807	230	4.7536	1.0877	230	6.4745	0.9799	230	4.2768	1.0552	230	3.1436	1.0393	230	3.7993	1.179	230	4.2565	0.9613	230	3.1391	1.1744	230	5.3274	0.9488	230	2.1934	1.2801	230	3.0632	0.9571	230	3.2091	1.6157
	231	6.5651	1.0537	231	4.9633	1.0615				231	4.839	0.8677	231	3.6587	1.0781	231	3.8026	1.086	231	6.2959	1.0011	231	7.0494	0.9263	231	8.706	0.9793	231	3.0504	1.0635	231	2.372	0.8897	231	4.3193	0.987	231	3.6007	0.9628	231	2.8735	1.3351	231	3.5366	0.9704	231	2.2747	1.5315
	232	4.6629	1.0669	232	4.5783	1.0243				232	5.7802	1.002	232	4.5984	1.0214	232	4.184	1.0079	232	4.9079	0.9631	232	4.4012	1.0562	232	4.1586	1.0058	232	4.6468	1.1562	232	4.6421	0.9697	232	5.1672	1.1867	232	3.4554	0.9922	232	4.7607	1.4172	232	3.4006	0.9325	232	3.3435	1.6263
	233	4.5874	1.0429	233	4.9086	0.9733				233	8.6779	0.9621	233	3.9963	1.0326	233	5.4594	0.9852	233	4.4697	1.0498	233	5.7759	0.9491	233	5.0902	0.978	233	5.7722	0.9427	233	4.0076	1.0092	233	3.2706	1.235	233	3.2951	0.9622	233	4.2537	1.346	233	2.5824	0.9665	233	2.519	1.8879
	234	4.2079	1.0507	234	6.3252	0.9574				234	6.2554	0.9747	234	6.6348	1.0371	234	4.664	1.0928	234	5.7496	1.0133	234	5.1908	0.8816	234	4.188	1.0215	234	4.6384	1.1229	234	5.2585	0.8426	234	2.9722	1.3578	234	3.8179	0.9772	234	3.5227	1.5698	234	2.9841	0.934	234	2.7511	1.6221
	235	7.8946	0.9747	235	3.4317	0.639				235	6.6204	1.0751	235	4.9142	0.9787	235	7.3882	1.0451	235	5.4527	1.0202	235	5.2352	0.9258	235	5.4693	0.9883	235	4.796	1.1397	235	3.9882	0.9815	235	3.4076	1.349	235	3.7964	0.9359	235	3.4913	1.152	235	2.8629	0.9456	235	3.3364	1.3624
	236	8.2665	0.9813	236	6.5064	1.0346				236	5.5151	1.0535	236	5.2552	0.9971	236	4.2885	1.0355	236	4.7859	1.0943	236	7.3462	1.0153	236	3.5191	1.0403	236	3.6734	1.1048	236	4.5495	0.8489	236	3.2853	1.3039	236	3.8949	0.9786	236	5.2871	1.2021	236	5.35	0.872	236	3.6423	1.4227
	237	5.4753	1.0585	237	6.7756	1.0047				237	4.2017	1.1058	237	6.6097	0.9633	237	5.2034	1.0274	237	4.2747	0.9985	237	3.4418	1.1384	237	3.6726	1.0013	237	4.8875	1.1007	237	6.2342	0.9586	237	3.9909	1.1785	237	4.9201	0.9361	237	4.386	1.1609	237	3.9736	0.8849	237	2.4558	1.288
	238	4.9621	0.9926	238	6.3857	1.1121				238	5.2601	1.0513	238	6.7515	0.9891	238	3.7564	1.1116	238	5.218	0.9836	238	4.4323	1.1698	238	3.4679	1.0355	238	4.6143	1.1797	238	5.0513	0.9315	238	3.4036	1.1912	238	4.7608	0.9835	238	3.6132	1.2293	238	3.9404	0.8884	238	3.2989	1.2544
	239	5.0619	1.1252	239	4.8973	1.0477				239	7.7928	1.0658	239	4.4714	0.9594	239	4.05	1.0771	239	5.458	0.9863	239	5.8914	1.1199	239	4.5491	0.9966	239	4.0298	1.1846	239	5.8316	0.8811	239	3.4372	1.2253	239	3.4051	1.0218	239	3.1887	1.2683	239	3.1345	0.8706	239	2.3674	1.7722
	240	4.4615	1.1218	240	6.0337	0.9537				240	7.0481	1.0061	240	5.0197	1.0308	240	3.4052	1.1498	240	6.2596	1.0088	240	4.6558	1.0859	240	3.9266	1.0752	240	4.0898	1.0606	240	5.2692	1.0021	240	2.7673	1.3612	240	3.1056	1.0653	240	3.0234	1.5258	240	3.3518	0.8411	240	2.4522	1.6843
	241	9.7584	0.9604	241	5.4888	1.0665				241	4.1067	1.0119	241	4.3097	0.9927	241	4.3845	1.0597	241	5.3286	0.9951	241	3.3777	1.1212	241	4.1657	1.0197	241	4.387	1.114	241	2.8821	0.9725	241	3.1949	1.2974	241	3.8304	0.9971	241	2.9844	1.5095	241	5.0939	0.9087	241	3.3441	1.3189
	242	4.6578	1.1156	242	4.6783	1.0981				242	5.7188	1.0754	242	7.0919	0.9716	242	3.0932	1.1316	242	4.3801	1.0324	242	3.6905	1.1028	242	4.6041	0.9997	242	3.7467	1.1799	242	3.4864	0.9436	242	3.5111	1.188	242	2.7935	1.0232	242	2.7709	1.4842	242	3.4038	0.7537	242	3.1857	1.5616
	243	8.8754	1.0092	243	4.2668	1.0635				243	3.5827	1.0718	243	5.6676	1.0429	243	4.0408	1.0175	243	5.8221	1.0421	243	3.8791	1.0989	243	5.7991	1.0316	243	5.5175	1.1342	243	3.3673	0.9103	243	4.0484	1.2071	243	4.3471	0.9639	243	2.6816	1.2983	243	3.7209	0.9076	243	2.416	1.531
	244	5.9596	1.079	244	4.6528	1.0142				244	5.4648	1.0607	244	6.4879	1.0462	244	4.2996	1.1085	244	4.8361	1.0315	244	3.1548	1.1722	244	5.1898	0.8756	244	4.4229	1.1457	244	4.7335	0.9844	244	2.8532	1.2861	244	3.369	0.9811	244	4.4574	1.3555	244	3.9186	0.9334	244	2.6858	1.3416
	245	7.9182	0.9959	245	4.3771	0.7271				245	6.1748	1.0687	245	5.0778	1.0261	245	5.0872	1.0897	245	5.3111	1.0264	245	3.438	1.0898	245	4.2595	0.8448	245	3.6865	1.095	245	3.8681	1.001	245	2.9618	1.2145	245	3.6221	0.9815	245	2.801	1.2297	245	2.5768	0.9769	245	2.2307	1.402
	246	5.2039	1.0896	246	4.5471	0.9653				246	5.9785	1.0646	246	4.9314	1.0426	246	4.8293	0.8412	246	5.318	1.0414	246	4.0959	1.1078	246	4.9311	1.0483	246	4.2944	1.0284	246	5.0006	0.9787	246	2.9752	1.2045	246	3.1651	1.0017	246	4.3692	1.2472	246	3.3569	0.8581	246	2.2025	1.5621
	247	6.5102	0.9964	247	8.1215	0.911				247	6.0154	1.0553	247	6.1981	1.0924	247	4.9577	0.9991	247	7.4843	0.9327	247	3.5388	1.2204	247	4.8696	0.9695	247	4.2417	1.1435	247	4.7613	0.9615	247	4.2054	1.0674	247	3.0452	1.0055	247	3.8278	1.0842	247	2.998	0.853	247	2.1624	1.6739
	248	5.8979	1.0431	248	6.5055	1.0355				248	5.4412	0.998	248	6.4895	1.0326	248	4.9587	1.086	248	7.4168	0.9948	248	5.3784	1.0742	248	5.2373	0.9193	248	4.3684	1.0889	248	5.5842	0.9614	248	3.8134	1.1268	248	3.6756	0.9395	248	2.5506	1.4585	248	3.3684	0.8309	248	3.3398	1.781
	249	6.6108	1.0528	249	5.5908	0.961				249	4.8128	1.0216	249	4.6673	1.0638	249	4.7981	1.1049	249	6.8285	1.0242	249	6.0641	1.022	249	4.3077	0.9368	249	4.8472	0.9858	249	2.907	1.019	249	3.0954	1.0727	249	2.9119	0.9457	249	3.9255	1.3664	249	3.1841	0.7068	249	3.4122	1.5468
	250	5.1726	1.0538	250	6.9312	0.8874				250	6.797	1.0552	250	5.192	1.0236	250	3.86	1.1238	250	6.6957	0.9979	250	4.1878	1.1328	250	4.829	1.0351	250	4.3774	0.8685	250	3.3029	1.045	250	3.7528	1.305	250	3.874	0.9943	250	4.3071	1.3161	250	3.0863	0.8254	250	3.0963	1.5062
	251	6.5942	0.9801	251	5.8675	0.9239				251	8.876	0.9616	251	4.5613	0.9978	251	6.538	1.0858	251	4.9476	0.9482	251	5.2882	1.0339	251	5.0891	0.8361	251	3.7574	1.1643	251	4.9379	0.9492	251	3.3116	1.137	251	3.7727	1.0106	251	2.7252	1.325	251	3.6835	0.8896	251	3.2287	1.6786
	252	4.7777	1.0826	252	6.9533	0.7653				252	6.8785	1.0326	252	6.6779	0.9366	252	5.1843	1.0619	252	5.8365	0.965	252	4.288	0.9568	252	5.4318	0.9611	252	4.5073	1.1447	252	5.1539	0.9497	252	2.9845	1.0528	252	4.6815	0.936	252	4.0288	1.1347	252	3.6914	0.8735	252	3.0042	1.7011
	253	5.9132	0.9354	253	5.0827	0.9904				253	5.0802	1.0365	253	6.2951	1.0171	253	3.4614	1.0279	253	4.3683	0.9684	253	5.9083	0.9924	253	7.1751	0.9359	253	5.5406	1.1642	253	3.9706	1.0078	253	2.6383	1.2004	253	3.3869	0.9652	253	4.4758	1.4265	253	3.805	0.9211	253	2.4911	1.5839
	254	5.3759	1.0061	254	4.1512	0.9545				254	5.1937	1.1161	254	5.3361	1.0419	254	4.378	1.0463	254	10.4689	1.0006	254	4.9312	1.0681	254	6.0808	0.8797	254	6.0624	1.0894	254	5.8614	0.9188	254	4.4437	1.1482	254	5.281	0.912	254	5.3811	1.3695	254	3.0445	0.9623	254	3.4497	1.6512
	255	8.0727	1.035	255	4.8113	0.9266				255	4.4843	1.0555	255	6.3305	0.9902	255	5.8906	1.1435	255	4.9913	1.0437	255	7.8376	1.0771	255	4.3657	0.9636	255	6.9793	1.1719	255	5.2874	0.9488	255	2.7942	1.2185	255	5.1267	0.9104	255	3.9096	1.3997	255	3.6142	0.9601	255	3.2	1.4045
	256	4.5034	1.0504	256	4.7547	1.0412				256	6.4927	1.065	256	4.1017	1.0445	256	5.6968	1.1244	256	5.5735	0.8095	256	4.8818	1.0705	256	5.7357	0.9396	256	3.9339	1.1304	256	2.687	1.006	256	2.8118	1.3059	256	3.7983	0.9578	256	4.5551	1.2526	256	3.0543	0.9459	256	3.7377	1.3673
	257	4.4699	0.9923	257	4.5432	0.8705				257	5.3528	1.0074	257	4.3135	1.0059	257	6.7845	1.0666	257	4.1634	0.9683	257	3.8813	1.1044	257	3.9609	0.9592	257	4.2236	1.1118	257	4.2142	1.0357	257	3.5482	1.2139	257	4.9565	0.9389	257	2.8506	1.4009	257	3.1977	0.884	257	3.1723	1.548
	258	4.4897	1.031	258	5	0.8357				258	4.6983	1.07	258	6.2492	1.0776	258	6.1954	1.0119	258	5.5348	0.8654	258	4.1731	1.1167	258	4.152	0.9724	258	4.585	1.1148	258	4.7238	0.9601	258	3.5958	1.2019	258	4.8256	0.8817	258	2.8036	1.5599	258	3.403	0.8799	258	4.2537	1.4148
	259	4.9866	0.9974	259	5.1676	0.9781				259	5.3471	1.0871	259	7.1761	0.9683	259	6.365	1.0672	259	4.3291	1.0486	259	5.4733	0.9867	259	4.8556	0.9535	259	4.4975	1.156	259	5.9392	0.861	259	3.107	1.1418	259	3.0616	0.9402	259	3.426	1.4721	259	6.4323	0.8412	259	2.8563	1.8067
	260	8.3424	0.9783	260	6.8327	0.9253				260	3.6559	0.9451	260	9.2524	0.9508	260	7.0319	0.99	260	4.4531	1.0025	260	6.7772	1.0465	260	5.8899	0.9448	260	4.0495	1.0643	260	8.4044	0.9137	260	3.2816	1.0514	260	3.0122	0.9677	260	2.7693	1.694	260	2.3966	0.9187	260	2.7486	1.655
	261	6.9924	0.9407	261	7.6808	1.0034				261	4.4771	0.9021	261	5.9548	0.9803	261	5.4028	1.0885	261	8.5653	0.9837	261	4.7683	1.0771	261	9.5599	1.0303	261	5.4818	1.1559	261	3.479	1.0025	261	2.9837	1.0833	261	3.9423	0.9907	261	4.1083	1.4048	261	3.2895	0.9304	261	3.2677	1.6134
	262	4.355	1.0714	262	6.6441	1.0621				262	3.3716	1.074	262	5.0831	0.9931	262	3.8332	1.0975	262	4.9875	0.9991	262	3.2939	1.1456	262	5.6904	1.0191	262	5.7262	1.1649	262	6.6967	0.9406	262	4.5191	1.2141	262	3.735	0.9303	262	2.7376	1.4018	262	3.9348	0.8317	262	2.5583	1.5321
	263	6.2386	0.8064	263	3.8415	1.1011				263	3.9414	1.0549	263	5.4074	1.0738	263	3.8873	1.0506	263	6.1659	0.9333	263	5.4007	1.0241	263	4.8228	1.0646	263	4.7078	1.1204	263	3.8301	0.896	263	4.686	1.2538	263	4.5352	0.964	263	5.1056	1.2395	263	4.3625	0.9196	263	2.278	1.6963
	264	5.2801	1.1031	264	6.1729	0.9307				264	5.7266	1.0129	264	6.5916	1.0148	264	5.882	1.1171	264	4.7218	0.9566	264	4.8258	1.1416	264	4.9512	1.0258	264	3.674	1.2003	264	2.8695	0.9914	264	4.9264	1.2535	264	5.0236	0.9033	264	3.9557	1.3931	264	4.1326	0.9139	264	3.1512	1.4951
	265	4.3395	1.0708	265	5.8437	1.0121				265	7.3558	1.0745	265	5.2186	0.9924	265	3.7143	1.1222	265	5.6845	1.013	265	9.1396	0.9176	265	7.4277	1.0204	265	5.4576	1.2634	265	4.998	0.8836	265	2.699	1.2466	265	4.4078	0.9366	265	2.8725	1.5861	265	3.0248	0.8874	265	3.5639	1.5474
	266	5.119	1.0089	266	6.4504	1.0112				266	6.0788	0.9924	266	5.8533	1.0486	266	5.751	1.021	266	6.1401	1.047	266	4.3376	1.079	266	6.4885	1.0076	266	3.2424	1.287	266	6.0625	0.7921	266	2.9347	1.1376	266	3.1038	1.0262	266	3.9118	1.3784	266	3.2005	0.8876	266	2.9789	1.6584
	267	6.5607	1.0517	267	5.4044	0.9579				267	8.3846	1.0503	267	4.3543	1.0657	267	4.9759	1.0436	267	4.7079	0.9962	267	3.0485	1.0725	267	3.7676	1.021	267	5.4151	1.073	267	4.09	0.9107	267	3.862	1.2226	267	2.6862	1.0063	267	4.1671	1.3923	267	4.9973	0.8563	267	3.2908	1.309
	268	4.1088	0.9723	268	3.7716	0.9919				268	6.9143	0.9741	268	3.5787	0.9923	268	3.7363	1.1081	268	5.7688	0.9796	268	5.7064	0.9951	268	4.5747	1.0221	268	3.825	0.9602	268	8.2971	0.9304	268	2.8879	1.258	268	3.0418	1.0459	268	6.4798	1.2012	268	2.3953	1.0025	268	3.2023	1.1876
	269	4.2601	1.0067	269	5.6467	1.0341				269	5.0889	0.9937	269	3.9759	0.9279	269	5.5529	1.0357	269	5.5919	1.0246	269	5.1561	0.9965	269	4.8051	1.0069	269	5.3794	1.0379	269	4.4568	0.9974	269	3.4326	1.3136	269	4.4496	0.8542	269	3.664	1.0776	269	4.7038	0.811	269	2.1085	1.5292
	270	6.1921	1.0567	270	6.4741	0.9597				270	3.9462	1.1044	270	6.3611	1.0072	270	4.5686	1.0256	270	5.0579	1.0095	270	5.5252	0.9593	270	5.9538	0.8951	270	4.4153	1.1479	270	5.9927	0.898	270	3.2509	1.2346	270	3.4352	1.0045	270	3.6516	1.0118	270	3.3788	0.9195	270	2.367	1.5132
	271	5.3592	1.062	271	9.0735	0.9763				271	5.1015	1.0581	271	3.952	0.9988	271	5.5121	1.0416	271	6.225	1.0616	271	5.8716	0.9588	271	4.8274	1.0066	271	3.2872	1.2475	271	5.8184	0.9268	271	4.499	1.3111	271	3.1976	1.0113	271	2.7916	1.312	271	2.8713	0.9751	271	3.9381	1.679
	272	5.8296	1.0477	272	5.2739	1.0378				272	6.8422	1.0226	272	3.5031	1.118	272	6.7441	0.9983	272	5.7398	1.0295	272	3.4407	1.0237	272	7.4792	1.0172	272	4.2412	1.1426	272	3.9912	0.9487	272	3.1027	1.2515	272	3.8378	0.9259	272	3.8668	1.3896	272	2.7964	0.9809	272	2.8801	1.6385
	273	9.5523	1.0066	273	6.7234	1.0784				273	11.3836	0.9018	273	6.3154	0.9762	273	4.9539	1.0074	273	3.9529	1.0587	273	5.4019	1.0699	273	5.0041	1.0223	273	4.4353	1.1057	273	5.183	0.9722	273	3.8409	1.1618	273	2.4883	1.0478	273	3.0811	1.2754	273	2.804	0.9973	273	3.2334	1.7499
	274	5.7936	1.05	274	4.8807	1.1129				274	5.2744	1.0088	274	5.1059	1.0398	274	6.0126	1.0794	274	4.6717	1.0276	274	6.1252	1.0326	274	4.7475	1.0272	274	4.2196	1.1765	274	3.4733	0.985	274	3.456	1.1815	274	5.9859	0.9278	274	3.1544	1.3078	274	4.9575	0.8693	274	3.1762	1.6543
	275	4.7612	1.0917	275	5.7328	1.0557				275	7.8354	0.9802	275	6.0825	1.0134	275	3.7565	1.0768	275	6.6125	0.9118	275	3.9073	1.0948	275	7.6048	0.9717	275	3.8243	1.1816	275	3.8976	0.8776	275	5.5609	1.1179	275	4.7507	0.923	275	2.5331	1.3817	275	2.7743	0.956	275	3.5615	1.4848
	276	7.6486	0.974	276	4.9174	1.0781				276	4.3838	0.9923	276	7.0363	0.9759	276	3.2624	1.1541	276	5.7944	0.9474	276	8.2336	1.0772	276	4.6899	1.0571	276	4.0505	1.1384	276	4.0828	0.8953	276	3.0866	1.2844	276	3.5163	0.9932	276	2.4691	1.4864	276	3.2288	0.9264	276	2.0559	1.096
	277	4.4328	1.0034	277	3.6969	1.0679				277	5.9459	0.9704	277	4.5967	0.9903	277	6.6876	1.0412	277	7.5283	0.9804	277	3.5842	1.1161	277	5.6091	0.973	277	5.7592	1.0456	277	4.5025	0.9694	277	3.5333	1.2396	277	3.3718	0.9787	277	3.0701	1.2226	277	5.5683	1.42	277	3.033	1.5588
	278	4.7818	1.111	278	4.4701	1.0929				278	7.4382	0.9489	278	6.2426	1.0635	278	6.5894	1.0282	278	4.5378	1.0076	278	3.6087	1.106	278	5.3409	0.9789	278	3.9719	1.1096	278	4.3226	0.8677	278	6.5413	1.1848	278	5.8805	0.9542	278	2.8182	1.3322	278	4.0511	0.9773	278	2.1569	1.6598
	279	6.5205	1.0273	279	4.8538	0.9796				279	4.8947	1.0237	279	5.1092	1.0609	279	3.4466	1.0231	279	4.0251	1.0337	279	4.968	1.0211	279	7.0605	0.9953	279	4.3425	1.1564	279	4.9233	0.942	279	4.4036	1.2347	279	3.1092	1.0305	279	3.0571	1.3778	279	4.6325	0.8939	279	2.08	1.5094
	280	7.0556	1.0747	280	4.8161	1.014				280	4.0988	0.9979	280	5.3003	1.0601	280	3.8689	0.9188	280	4.9106	1.0124	280	5.6746	1.0496	280	5.1658	0.9918	280	4.3135	1.0528	280	4.5471	0.9817	280	5.9614	1.1419	280	3.554	0.9637	280	3.4207	1.1755	280	4.2453	0.8186	280	2.4101	1.4008
	281	3.7201	1.0268	281	4.7759	1.0127				281	6.4725	1.0615	281	5.8887	1.0955	281	3.807	1.143	281	4.8062	0.9421	281	3.8186	1.0494	281	5.3895	0.9965	281	4.6147	1.116	281	3.8797	1.0221	281	2.9185	1.21	281	3.571	0.9224	281	2.9618	1.3477	281	2.3902	0.9922	281	2.6461	1.5261
	282	7.518	1.0409	282	5.9931	0.9796				282	5.0207	1.0712	282	4.4313	1.1133	282	5.3098	1.0484	282	9.9491	0.9274	282	4.5956	1.0363	282	6.7998	1.07	282	4.5553	1.1823	282	5.9236	0.9666	282	4.4986	1.2577	282	3.0903	0.9601	282	2.5065	1.5775	282	3.1712	0.8501	282	2.4594	1.8259
	283	6.8542	1.0444	283	5.5109	0.9711				283	5.9023	1.0461	283	6.7085	0.9885	283	6.4817	1.0522	283	6.4228	0.9405	283	4.0065	0.9259	283	4.6458	1.0612	283	3.9544	1.0558	283	3.3975	1.0215	283	3.0944	1.193	283	4.4815	0.9176	283	3.476	1.358	283	4.2614	0.889	283	2.3422	1.2918
	284	4.8906	0.9829	284	8.2768	0.986				284	5.1341	1.1087	284	6.3027	1.0324	284	4.8135	1.137	284	7.8361	0.9329	284	5.9889	1.0161	284	3.8501	1.0409	284	3.2802	1.1527	284	3.7048	0.9568	284	3.9749	1.2537	284	5.6974	0.9089	284	3.4172	1.4298	284	3.3781	1.0139	284	2.4572	1.5172
	285	6.6533	1.0681	285	7.1387	0.9768				285	7.2889	0.9616	285	6.0117	1.0051	285	3.9943	1.1145	285	6.9812	1.0461	285	3.4192	1.1212	285	3.4805	0.9937	285	3.6836	1.2127	285	3.8702	0.966	285	4.5474	1.2624	285	3.5281	0.9962	285	2.4894	1.4182	285	3.3502	0.8685	285	2.7127	1.3465
	286	4.9654	1.076	286	7.4296	0.9333				286	7.4129	0.9802	286	6.57	1.0232	286	5.7644	1.0685	286	3.0262	1.0654	286	7.0616	1.043	286	5.0671	1.0339	286	3.1118	1.0947	286	3.6232	0.9811	286	3.6297	1.2092	286	3.1671	0.9978	286	2.6327	1.5215	286	3.7626	0.9617	286	2.3939	1.4778
	287	5.637	0.9824	287	4.0386	1.0569				287	5.8211	0.9842	287	4.863	1.0847	287	4.5467	1.1316	287	4.0474	1.0309	287	4.4245	1.0746	287	6.1359	0.9966	287	4.4517	1.1256	287	3.9895	0.9705	287	2.7752	1.143	287	2.9475	0.9875	287	2.7541	1.3793	287	4.1916	0.8587	287	3.0621	1.5805
	288	4.2018	1.0945	288	7.8996	0.9611				288	5.0994	0.9733	288	5.239	1.0348	288	6.3775	0.9795	288	4.9545	1.0204	288	6.411	0.9262	288	6.432	0.977	288	4.3148	1.0066	288	4.779	0.9335	288	5.099	1.1482	288	3.2062	0.9914	288	3.3819	1.2297	288	2.7576	0.9556	288	2.9321	1.3756
	289	8.6838	0.9809	289	5.6587	1.0342				289	4.8321	0.9662	289	6.1138	0.9137	289	5.3237	1.0749	289	4.1254	0.9919	289	4.3632	1.0557	289	4.6165	1.067	289	2.9528	1.1999	289	7.0818	0.9484	289	3.0051	1.2668	289	2.8229	0.9037	289	4.2167	1.244	289	2.9457	0.9966	289	3.345	1.3276
	290	4.7607	1.0036	290	7.5929	0.9733				290	7.1844	1.0296	290	4.5698	0.9134	290	4.359	1.11	290	3.4523	1.0184	290	5.3734	0.8283	290	3.2483	0.9231	290	3.8909	1.036	290	5.6427	1.0016	290	2.4094	1.2205	290	3.0643	1.024	290	5.0386	1.2589	290	3.3443	0.8816	290	2.3343	1.5782
	291	7.3282	1.0684	291	4.8732	0.9867				291	4.1326	1.0944	291	4.7296	1.0829	291	4.5825	1.0549	291	7.1652	0.9342	291	4.3574	0.9496	291	4.9492	0.9767	291	3.7853	1.1531	291	4.1147	0.9925	291	3.8394	1.2093	291	3.4992	0.952	291	2.5908	1.0966	291	5.0974	0.8444	291	2.0129	1.1211
	292	5.8909	1.0662	292	5.8027	0.9045				292	4.8685	1.0862	292	4.4173	1.0915	292	3.7855	1.0725	292	9.189	1.001	292	7.1252	0.9681	292	7.241	0.9783	292	3.9995	1.0269	292	3.7318	0.9046	292	2.539	1.1821	292	4.2336	0.9549	292	3.5233	1.1747	292	3.4153	0.8875	292	2.5984	1.5135
	293	6.8785	1.0182	293	8.5468	0.9797				293	4.963	1.0035	293	6.051	1.1197	293	4.2231	1.0714	293	4.9349	0.9826	293	3.3982	1.0385	293	4.7366	0.9475	293	3.1949	1.0537	293	4.7501	0.9826	293	4.3931	1.0102	293	4.9086	0.8358	293	3.5749	1.371	293	3.7835	0.952	293	3.5302	1.4732
	294	7.4302	1.0146	294	5.5555	1.0047				294	5.4122	1.0251	294	6.7632	0.9993	294	4.9419	1.0778	294	4.3658	1.0162	294	4.7798	1.0001	294	6.8267	0.963	294	3.1848	1.1261	294	3.14	1.025	294	4.9809	1.1917	294	3.0678	1.0549	294	2.7765	1.4842	294	4.4145	0.8699	294	2.8362	1.7834
	295	3.8561	1.0428	295	4.1198	0.9991				295	4.6972	0.9947	295	9.3907	1.013	295	4.7669	1.0431	295	4.3497	1.015	295	5.5203	1.0033	295	4.764	0.9765	295	4.6682	0.7193	295	3.2441	1.0624	295	5.9545	1.1078	295	2.8749	1.0272	295	2.6642	1.4107	295	3.6383	0.9621	295	4.3463	1.5792
	296	6.8554	1.0093	296	3.2949	1.0168				296	4.4998	1.1027	296	7.2629	0.998	296	4.9491	1.1252	296	4.9541	1.0824	296	3.3634	0.9729	296	3.9416	1.0548	296	4.7884	1.037	296	3.2152	0.9595	296	2.9726	1.1868	296	6.2115	0.9289	296	3.7827	1.2303	296	4.4809	0.9157	296	1.8925	1.5194
	297	5.9877	1.0285	297	7.2773	1.0187				297	7.1979	1.0332	297	7.0703	1.018	297	6.7548	1.069	297	4.8926	1.0669	297	4.0016	0.986	297	4.0552	0.9298	297	3.8254	0.8788	297	3.4841	1.005	297	3.1857	1.2714	297	5.3752	0.967	297	3.317	1.4453	297	2.7445	0.9159	297	1.9756	1.3308
	298	7.9506	1.0237	298	5.6452	0.9623				298	5.3564	1.1396	298	6.4688	0.9822	298	6.8362	1.015	298	4.7305	1.0303	298	4.1831	1.0966	298	4.1645	0.9782	298	3.7997	0.9836	298	4.9046	0.9253	298	3.3469	1.3298	298	4.2857	0.9552	298	5.1802	1.3411	298	2.6874	0.961	298	2.7532	1.5167
	299	5.9423	1.1319	299	9.0936	0.8938				299	6.9623	0.9721	299	5.7239	0.9608	299	3.7688	1.1331	299	5.3401	1.0385	299	6.2654	0.9578	299	5.8266	0.9091	299	6.3393	0.9068	299	3.2911	1.0776	299	2.3774	1.2785	299	4.7924	0.9316	299	3.2642	1.3486	299	3.5359	0.9085	299	2.3116	1.1044
	300	5.1069	1.0161	300	4.8417	0.9775				300	3.6309	1.0462	300	6.9151	1.0418	300	3.5914	1.1503	300	4.7623	0.9925	300	4.6089	1.0452	300	5.3561	0.9818	300	2.9367	0.9833	300	5.5958	0.9381	300	4.3946	1.1833	300	4.9157	0.8354	300	3.4318	1.3568	300	4.1169	0.6969	300	3.0253	1.6617
	301	7.7794	1.0153	301	6.1116	0.8941				301	6.8534	0.87	301	5.6582	0.9817	301	4.3567	1.1719	301	5.7298	0.9701	301	5.6671	1.0325	301	3.9081	0.7103	301	3.6011	1.0092	301	9.0016	0.8999	301	5.1627	1.0677	301	3.0744	1.0249	301	3.155	1.2169	301	3.6837	0.9371	301	2.9229	1.5169
	302	7.5738	1.0363	302	5.434	1.035				302	6.2672	1.0445	302	5.8398	1.0504	302	4.4693	1.1568	302	5.6703	1.0311	302	6.1708	1.0502	302	4.0638	0.8701	302	3.4825	0.8466	302	3.2676	1.0416	302	3.1431	1.1263	302	3.2685	0.9387	302	3.1739	1.3386	302	5.1765	0.8402	302	2.1722	1.4518
	303	5.4739	1.0142	303	8.463	0.9568				303	6.6954	0.9953	303	8.4192	1.024	303	5.3003	1.0417	303	4.0997	1.0358	303	4.1814	1.1405	303	5.5319	0.9729	303	3.8721	1.0651	303	4.2002	0.96	303	3.5979	1.0855	303	5.0378	0.8924	303	3.0197	1.4729	303	7.6468	0.8698	303	4.3575	1.4649
	304	4.818	1.0619	304	5.335	1.062				304	4.5657	0.9916	304	7.2407	0.9758	304	5.9143	1.05	304	5.3805	0.9881	304	7.1145	0.9393	304	4.2754	1.0556	304	3.575	0.9894	304	3.2127	0.9378	304	5.3943	1.1481	304	3.1282	0.9981	304	2.3714	1.4629	304	4.1345	0.8493	304	3.1195	1.6023
	305	4.8127	1.0632	305	4.5579	1.0571				305	4.6381	1.0294	305	5.8403	1.0574	305	6.8446	1.0282	305	7.0381	1.0557	305	3.896	1.0088	305	5.6143	0.9859	305	4.2873	0.8367	305	5.833	0.9703	305	2.8761	1.2282	305	4.0343	0.9444	305	3.3851	1.4786	305	2.9174	0.9235	305	2.3292	1.6114
	306	4.0291	1.009	306	4.0976	1.1049				306	4.4279	1.0587	306	6.1746	1.0348	306	6.1371	1.0706	306	7.6575	1.0184	306	4.1059	1.1164	306	3.495	1.0902	306	3.5143	1.0171	306	3.2503	1.0164	306	4.0352	1.2696	306	3.4168	0.9866	306	4.6498	1.3299	306	4.0729	0.8509	306	2.8129	1.6486
	307	7.6609	1.0004	307	6.4723	1.0573				307	4.8983	1.0048	307	4.5659	1.052	307	4.2137	1.1238	307	4.9616	0.9304	307	6.089	1.0101	307	5.5632	1.0073	307	4.1312	0.9256	307	5.6886	0.9817	307	3.6307	0.9828	307	5.0034	0.9615	307	2.7025	1.399	307	4.7031	0.8852	307	2.4558	1.6565
	308	5.0252	1.0323	308	5.6869	1.0755				308	5.5181	0.9622	308	4.5267	1.0217	308	4.1643	1.1239	308	4.9334	1.1187	308	4.2127	0.978	308	3.3179	0.9576	308	4.1002	0.9734	308	3.7433	0.9851	308	4.1264	1.2609	308	5.8503	0.9206	308	3.5273	1.4339	308	3.9463	0.9012	308	3.7536	1.0726
	309	4.7518	1.0734	309	4.6267	1.1179				309	3.7646	1.0334	309	4.7998	1.0937	309	3.9107	1.0765	309	7.7157	0.9367	309	4.2835	1.0347	309	3.4731	1.0449	309	5.025	0.8703	309	3.6636	1.0159	309	4.3498	1.1433	309	5.1813	0.8974	309	3.3311	1.2128	309	3.259	0.9685	309	2.9979	1.1006
	310	6.8322	1.0388	310	5.8213	1.0446				310	6.8084	0.938	310	6.5524	0.9393	310	4.2414	1.0172	310	8.0773	0.9934	310	4.9664	0.9907	310	12.5589	0.9363	310	5.8725	0.9865	310	4.4491	1.0172	310	5.5893	1.105	310	3.5139	0.9652	310	2.9239	1.1478	310	2.7568	0.9111	310	1.992	1.3213
	311	8.5196	0.9903	311	6.3689	1.0615				311	6.5291	0.9297	311	3.8803	0.9498	311	6.3392	1.1173	311	3.5977	1.0143	311	4.164	1.0327	311	4.3654	0.9937	311	3.6977	0.9975	311	3.8833	0.977	311	2.7675	1.1543	311	3.4602	0.9255	311	5.126	1.0706	311	4.0502	0.9148	311	2.4057	1.6406
	312	4.2249	1.0529	312	5.7872	0.9243				312	6.542	1.0501	312	3.99	1.0487	312	5.8243	1.0267	312	4.1469	0.8443	312	5.6329	0.9589	312	3.3529	0.9981	312	3.6702	1.0099	312	4.4756	0.9949	312	3.2739	1.2196	312	2.6378	1.0054	312	2.74	1.412	312	2.7882	0.8032	312	3.7405	1.2214
	313	4.7661	0.9508	313	7.9737	1.0031				313	7.0033	0.9552	313	4.5826	0.9916	313	4.7681	1.0998	313	6.4307	0.8672	313	5.4908	1.0401	313	4.8511	0.9983	313	3.0383	0.9629	313	3.2469	1.0584	313	3.3177	1.3516	313	3.1345	0.9522	313	2.9385	1.397	313	3.8472	0.9025	313	1.9712	1.4771
	314	4.9494	0.8201	314	4.2586	0.9575				314	7.3868	0.9045	314	4.7694	1.0739	314	4.5723	1.0514	314	3.447	1.0625	314	3.4708	0.9443	314	6.9308	0.9373	314	4.3202	1.0598	314	3.3875	0.9225	314	3.4899	1.324	314	2.8118	1.0475	314	2.5486	1.1435	314	2.6792	0.8903	314	2.1514	1.6252
	315	4.4093	0.9648	315	5.4952	1.0183				315	4.847	0.9601	315	6.4558	1.0729	315	4.1851	0.984	315	6.4846	1.0125	315	4.6802	0.9333	315	3.3235	0.9892	315	7.212	0.9903	315	3.7201	1.0358	315	3.0285	1.2396	315	5.2981	0.8589	315	3.4629	1.2752	315	5.3853	0.8625	315	3.21	1.5152
	316	7.4108	0.8948	316	4.2983	1.0438				316	4.9674	1.01	316	8.4041	0.9919	316	5.5787	0.8988	316	3.7036	1.0022	316	3.3069	0.9365	316	4.4265	1.0198	316	5.0274	1.0863	316	4.4398	1	316	3.203	1.1936	316	3.7926	1.0247	316	3.3436	1.3573	316	4.3696	0.8892	316	2.3448	1.5683
	317	7.0952	1.025	317	7.5642	0.9944				317	6.9636	0.9319	317	3.6485	1.0842	317	4.7528	0.9712	317	6.7845	0.9793	317	3.8289	0.7612	317	6.8699	0.9611	317	4.9611	0.924	317	3.8429	1.017	317	4.506	1.2234	317	4.7008	0.9396	317	2.9217	1.4456	317	3.6146	0.9008	317	4.327	1.3519
	318	4.2348	0.9978	318	5.4225	0.9942				318	5.086	1.037	318	4.6318	0.945	318	7.7479	1.0018	318	3.5595	1.0648	318	5.3822	0.7799	318	5.039	1.055	318	4.7962	0.9645	318	3.612	1.0324	318	3.3862	1.014	318	2.878	0.933	318	3.7556	1.3596	318	3.3499	0.8942	318	3.1391	1.6292
	319	4.5384	1.0115	319	4.9548	1.1021				319	4.737	1.0209	319	4.3094	1.0639	319	3.2884	1.1087	319	5.2539	1.0061	319	3.3606	1.0099	319	6.6454	0.9057	319	4.0897	0.975	319	4.0811	0.9658	319	3.8019	1.1308	319	4.3681	0.9161	319	3.2589	1.4547	319	5.0185	0.8788	319	2.2184	1.4948
	320	4.8429	1.0858	320	7.9952	1.0316				320	6.5788	1.0038	320	5.709	0.9635	320	5.8709	0.9969	320	3.9954	0.9937	320	5.319	1.0074	320	4.5416	0.9871	320	4.7807	0.9631	320	6.2953	0.9415	320	2.6378	1.2649	320	3.8647	0.9614	320	3.735	1.3043	320	3.493	0.8735	320	2.5759	1.8869
	321	5.4738	1.0815	321	7.277	1.0225				321	6.0042	0.8901	321	6.1781	1.0725	321	4.828	1.0672	321	4.9144	1.0182	321	6.3555	0.8393	321	4.4472	1.0536	321	5.847	1.1252	321	3.7274	0.902	321	2.7776	1.0411	321	2.7862	1.0174	321	4.5241	1.3017	321	4.3658	0.8256	321	4.1244	1.098
	322	4.6508	1.0428	322	7.1747	0.9835				322	4.0996	1.0775	322	4.6707	0.9661	322	4.7072	1.0459	322	4.2549	1.0247	322	4.7506	0.9932	322	5.0012	1.035	322	6.4308	1.0583	322	3.6532	1.0021	322	2.9891	1.1874	322	2.9343	0.9641	322	2.5645	1.5761	322	2.6931	0.9715	322	3.5591	1.3841
	323	4.8218	1.0223	323	5.4938	1.047				323	4.2556	1.0778	323	5.2748	1.0481	323	5.9717	1.0085	323	6.2132	1.0498	323	3.237	1.1787	323	7.0822	1.0385	323	4.6267	1.1056	323	6.1487	1.038	323	3.0212	1.1807	323	3.0177	0.9398	323	3.7303	1.1819	323	4.7007	0.7835	323	2.4878	0.9454
	324	8.6791	1.0086	324	4.4326	1.0362				324	6.2783	1.0157	324	3.294	1.12	324	3.5116	1.1219	324	5.248	1.0302	324	4.6029	1.1223	324	6.8669	1.0364	324	3.6332	0.8012	324	5.9961	0.9231	324	2.8852	1.11	324	2.8023	1.0052	324	2.8102	1.2955	324	4.0331	0.9052	324	2.5091	1.7447
	325	4.7097	0.9889	325	7.9978	0.872				325	6.4325	1.0991	325	6.3668	0.9827	325	7.129	1.0591	325	6.0929	0.9371	325	3.5944	1.1573	325	4.6002	1.0077	325	5.9896	1.0418	325	4.1329	1.0059	325	3.569	1.2584	325	4.6116	0.9616	325	3.0931	1.4531	325	4.8466	0.8729	325	2.5574	1.7123
	326	6.1414	1.0356	326	5.8409	1.0761				326	6.7119	1.0081	326	4.1267	1.0224	326	6.1734	1.1216	326	4.0546	1.0699	326	4.192	1.0599	326	6.3286	0.9998	326	3.4669	1.1429	326	2.9755	1.0549	326	2.8712	1.2633	326	3.7592	0.9715	326	4.776	1.3332	326	3.0515	0.847	326	1.9183	1.5792
	327	4.3775	1.0691	327	5.1807	1.0484				327	4.3506	1.0137	327	3.7139	1.0403	327	4.2784	1.128	327	4.5204	0.9933	327	4.0377	1.145	327	3.7726	1.1023	327	4.2085	0.9401	327	3.5422	1.023	327	2.9687	1.0864	327	2.8863	0.9829	327	4.7396	1.2077	327	2.6989	0.901	327	2.1503	1.7
	328	4.2608	1.0352	328	6.0502	1.1085				328	5.4167	1.0744	328	4.4367	1.032	328	4.8621	1.0628	328	8.1081	1.0341	328	3.6256	1.0121	328	5.9398	1.0075	328	3.7972	0.9656	328	3.4035	1.0109	328	3.1677	1.285	328	5.0655	0.9224	328	3.1251	1.3161	328	3.9484	0.8959	328	2.6238	1.8744
	329	4.2118	1.0791	329	6.7893	1.0218				329	4.9102	1.1008	329	6.7475	0.959	329	4.3449	1.0331	329	5.873	0.8821	329	4.7477	0.9763	329	4.709	1.0197	329	2.9326	0.9363	329	6.8798	0.9166	329	2.8279	1.1516	329	3.6322	1.0193	329	3.0474	1.2336	329	3.9683	0.7692	329	3.5483	1.1804
	330	7.4642	1.0507	330	5.2188	0.995				330	4.0677	1.0741	330	6.237	0.9364	330	3.8199	1.1259	330	4.6285	0.8471	330	3.6023	1.1462	330	4.7187	1.0539	330	3.9482	0.9376	330	5.709	0.9419	330	2.7208	1.2496	330	4.6784	0.8579	330	3.8762	1.4062	330	3.0283	0.8164	330	3.4528	1.4776
	331	7.6529	1.0325	331	4.8969	1.084				331	5.2778	0.9968	331	3.2858	1.0587	331	7.4761	0.9888	331	5.9067	1.0275	331	4.3282	1.0882	331	3.9404	1.0068	331	5.1415	1.0644	331	3.2831	1.0032	331	3.023	1.2389	331	3.9667	0.9138	331	3.4066	1.452	331	4.2748	0.9167	331	2.5549	1.3728
	332	7.6633	1.0293	332	5.7384	1.1123				332	5.7361	1.0887	332	5.5204	0.8506	332	4.0654	1.0479	332	7.9852	1.0403	332	4.2882	1.124	332	5.9655	0.9031	332	4.0373	0.9169	332	4.8116	0.9246	332	4.0833	1.25	332	2.9259	0.9522	332	4.7543	1.1607	332	4.7548	0.8632	332	5.0325	1.4698
	333	5.1283	1.0475	333	6.925	1.0853				333	4.2769	1.0497	333	5.6823	0.8772	333	3.2706	1.084	333	7.5138	0.9692	333	3.8745	1.1665	333	5.6267	0.9171	333	2.888	0.9005	333	3.5544	1.0407	333	3.259	1.0795	333	6.1273	0.8674	333	5.5469	1.4048	333	3.9607	0.9248	333	3.3375	1.7579
	334	5.167	1.0766	334	3.8947	0.958				334	6.5953	1.0947	334	6.5391	0.9434	334	4.833	1.1387	334	3.933	0.9129	334	3.8479	1.0205	334	7.016	0.915	334	3.0346	0.9402	334	4.9072	0.9416	334	4.9897	1.0562	334	5.2559	0.9071	334	2.9842	1.4182	334	2.6923	0.8889	334	3.3177	1.57
	335	6.7402	0.9984	335	4.5103	1.1009				335	4.3274	1.0121	335	6.6674	1.0052	335	5.2061	1.0793	335	5.1987	1.0792	335	4.1917	1.1077	335	5.2367	0.9632	335	3.9879	1.0184	335	3.6027	1.0355	335	4.2269	1.3057	335	2.8469	0.8863	335	4.301	1.031	335	2.9822	0.8906	335	3.2305	1.664
	336	4.7511	1.1022	336	6.8262	1.002				336	6.3478	0.983	336	3.5232	0.9284	336	5.4254	1.0691	336	8.0849	0.9605	336	3.849	0.7174	336	4.117	1.0114	336	5.1378	0.8674	336	4.9985	1.005	336	2.8299	1.2216	336	2.5028	1.0179	336	2.6832	1.455	336	4.0987	0.8858	336	2.5752	1.5142
	337	4.6251	1.0158	337	5.4412	0.9778				337	4.1376	1.0756	337	4.3572	0.9926	337	4.0422	1.0066	337	7.7386	0.999	337	4.5358	0.8761	337	4.7035	1.0022	337	4.115	1.0119	337	2.9951	1.0601	337	4.1754	1.2706	337	2.8792	0.9668	337	3.3746	1.3862	337	2.5947	0.9129	337	2.2256	1.5014
	338	8.2999	0.9938	338	5.177	1.0117				338	4.8859	1.0409	338	5.6431	1.0601	338	4.2097	1.0022	338	4.4871	1.0599	338	3.8607	1.0613	338	5.117	1.0229	338	5.0318	1.0465	338	6.7452	0.9207	338	3.4591	1.2826	338	4.8999	0.8916	338	2.9207	1.3804	338	2.8405	0.8886	338	2.1053	1.6064
	339	8.5458	0.9783	339	4.1218	0.986				339	8.1407	1.0462	339	5.1833	1.0666	339	3.4023	1.106	339	5.251	1.0577	339	3.1163	0.8425	339	4.7751	0.9121	339	4.7184	1.0441	339	4.8796	1.0052	339	4.8151	1.2299	339	2.6623	0.9604	339	2.4965	1.4218	339	2.6282	0.9829	339	3.4446	1.3008
	340	4.9746	1.1075	340	4.6156	1.0455				340	7.0231	0.9952	340	6.1575	1.1024	340	4.1622	1.1097	340	5.8955	1.0381	340	5.772	0.9561	340	3.7584	0.9996	340	2.5946	1.0039	340	4.6384	1.0056	340	2.7903	1.0843	340	4.5532	0.8927	340	4.9857	1.2825	340	3.4059	0.8596	340	3.0826	1.6715
	341	6.6026	0.8386	341	4.8529	1.0852				341	6.3745	1.0841	341	5.9024	0.9442	341	5.8391	0.9809	341	5.1135	1.0672	341	5.2377	1.0157	341	3.49	1.0308	341	4.0701	0.8117	341	5.5632	0.9227	341	3.6665	1.2247	341	3.5281	0.9297	341	3.1967	1.4768	341	3.3623	0.9061	341	3.5743	1.8463
	342	6.1628	0.8928	342	6.3712	1.0012				342	5.453	1.0421	342	6.6212	0.9935	342	6.0468	0.992	342	4.2696	1.0119	342	4.9082	1.0291	342	5.6251	0.9993	342	3.632	0.9916	342	3.4192	1.0326	342	3.1704	1.1622	342	2.6014	0.9911	342	3.7921	1.1803	342	3.6863	0.9403	342	3.1775	1.5533
	343	7.0315	0.817	343	4.4489	1.0553				343	5.3833	1.0654	343	3.7196	0.927	343	6.9624	1.1012	343	4.2423	1.0783	343	2.8958	1.1191	343	3.6852	1.0092	343	4.4708	0.8004	343	3.9468	1.0327	343	4.1753	1.2022	343	3.3637	0.9086	343	3.386	1.3745	343	2.5915	0.9431	343	4.4924	1.2875
	344	4.3457	0.9096	344	6.9849	0.9918				344	5.7379	1.0163	344	5.2493	1.0405	344	6.2304	1.0474	344	5.977	0.9013	344	5.1288	1.0059	344	3.7169	1.0614	344	5.9512	1.1525	344	4.8297	1.0128	344	4.6308	1.0387	344	4.0614	0.9006	344	3.0054	1.2786	344	2.9186	0.9046	344	2.9679	1.5846
	345	4.0995	0.9954	345	3.957	1.055				345	6.2512	0.9718	345	6.1556	0.9865	345	3.2642	1.1047	345	4.206	1.0357	345	5.7125	0.9844	345	4.5005	1.0335	345	4.5538	1.1348	345	5.1155	0.9404	345	2.8815	1.2416	345	4.7741	0.9142	345	2.4481	1.3268	345	5.2128	0.8985	345	2.1575	1.1127
	346	4.9899	1.1169	346	8.4184	0.9849				346	5.4025	1.0783	346	6.7609	1.0124	346	3.4667	1.0752	346	4.3616	1.0237	346	4.6078	1.1374	346	4.3627	0.974	346	4.3731	1.1103	346	4.8358	0.997	346	2.976	1.1646	346	4.8008	0.8209	346	2.8391	1.3479	346	4.0147	0.918	346	2.4735	1.3693
	347	4.5254	1.078	347	5.623	1.0193				347	6.255	0.9393	347	4.6853	1.0633	347	4.2463	1.0737	347	5.0936	0.9963	347	6.9344	1.1014	347	3.8737	1.0412	347	4.0492	1.1614	347	5.5484	0.9262	347	4.1623	1.2007	347	3.1416	0.9668	347	3.0817	1.4444	347	3.172	0.9439	347	2.5672	1.5271
	348	5.6165	1.0721	348	5.4714	1.0248				348	4.2562	1.0654	348	6.6367	0.9938	348	3.8337	1.1024	348	4.1576	0.9011	348	3.4127	1.1468	348	8.4898	1.0234	348	4.2714	1.0767	348	5.5038	0.9683	348	3.3587	0.9903	348	3.8025	1.0205	348	6.081	1.1931	348	3.1428	0.9246	348	3.439	1.4653
				349	5.1301	1.0444				349	5.6721	0.9847	349	6.0955	1.0597	349	4.2963	1.1028	349	7.0417	0.928	349	4.0537	1.1493	349	3.6384	1.0796	349	3.5634	1.1704	349	4.0562	0.918	349	3.0741	1.0025	349	3.7306	0.943	349	4.5044	1.0972	349	4.1511	0.8791	349	4.5001	1.4143
				350	5.0857	0.9835				350	4.731	1.0253	350	4.7102	1.054	350	4.4358	1.0344	350	3.6592	0.855	350	5.4663	1.0334	350	3.7062	1.0584	350	5.6764	1.0153	350	3.6166	1.071	350	3.7887	1.2319	350	2.7467	0.9746	350	3.183	1.2311	350	3.2913	0.9254	350	3.445	1.53
				351	7.2535	0.9641				351	5.7773	1.1217	351	6.7326	0.962	351	5.4039	1.0166	351	5.9846	1.0443	351	4.1195	1.1111	351	5.7873	0.9518	351	3.9378	1.2227	351	4.1258	0.9998	351	3.908	1.211	351	2.8007	1.0076	351	2.6181	1.5587	351	2.7238	0.9023	351	2.626	1.5525
				352	12.3331	0.9891				352	5.2184	1.0233	352	5.2353	0.911	352	4.7144	0.9435	352	6.1003	0.9954	352	3.7141	1.1262	352	5.4943	1.0587	352	3.8574	1.0673	352	3.5832	0.9775	352	3.559	1.0868	352	3.8065	0.9493	352	4.7324	1.109	352	4.1991	0.8703	352	2.2433	1.7242
				353	5.0589	1.0615				353	3.3512	0.9482	353	8.8424	0.9629	353	4.5568	1.1392	353	3.7068	1.0115	353	5.0881	0.7979	353	5.1016	1.009	353	5.6922	1.0751	353	4.1438	0.9938	353	4.0297	1.15	353	3.5478	0.944	353	2.5759	1.4852	353	5.4559	0.8307	353	2.2438	1.4321
				354	5.2056	1.0216				354	5.7153	1.1188	354	7.3046	1.0363	354	4.7886	1.0185	354	4.7363	1.0427	354	6.5192	1.0297	354	4.6092	1.0217	354	3.1554	1.0974	354	5.0565	0.976	354	3.0546	1.2101	354	3.4294	0.9741	354	5.0008	1.3286	354	2.4823	0.9704	354	2.6023	1.7164
				355	5.0069	1.081				355	3.8109	1.0947	355	4.6988	1.0221	355	4.1743	1.153	355	4.157	1.0312	355	3.8723	1.1122	355	6.0773	0.9777	355	3.0639	1.2206	355	3.8823	0.9614	355	4.3754	1.1925	355	3.5026	0.9387	355	2.6328	1.5514	355	3.9225	0.9	355	2.0816	1.5913
				356	7.9321	1.0392				356	7.1154	0.9852	356	4.9002	0.9742	356	4.3837	1.018	356	4.5564	1.0534	356	3.8493	1.0511	356	3.4926	1.0036	356	3.1928	1.2663	356	5.1358	0.991	356	5.6833	1.0721	356	2.8743	0.955	356	2.8542	1.4894	356	3.5212	0.8135	356	3.2886	1.6005
				357	5.3711	1.0628				357	6.0462	1.0502	357	7.5594	0.9566	357	4.6236	1.0628	357	7.7474	1.0307	357	3.7086	1.0472	357	4.7708	1.051	357	4.5565	1.1879	357	6.0146	0.9766	357	2.5851	1.3101	357	2.5282	1.0136	357	3.7297	1.1979	357	4.5941	0.9202	357	3.2222	1.5691
				358	6.7561	1.0386				358	4.7192	0.9995	358	5.365	1.0135	358	4.4581	1.0772	358	7.385	0.9939	358	6.0003	1.0071	358	4.2295	1.0909	358	5.8835	0.9853	358	5.4758	0.9228	358	4.4151	1.2826	358	3.6533	0.9044	358	2.798	1.4695	358	3.9191	0.9465	358	2.3393	1.6686
				359	5.1757	1.0504				359	4.176	0.9594	359	4.0218	1.0916	359	5.1502	1.1021	359	8.6614	0.9764	359	3.3449	0.9994	359	5.2159	1.0203	359	3.3103	1.1976	359	3.948	0.9699	359	2.7396	1.2257	359	5.0177	0.8635	359	3.7297	1.3843	359	2.9972	1.0775	359	2.7076	1.4178
				360	4.1956	1.0251				360	3.6075	1.0862	360	3.8506	1.0619	360	3.9104	1.0987	360	3.6963	1.1009	360	3.6332	0.9531	360	6.7847	0.9846	360	6.1386	1.1682	360	3.5952	0.9938	360	4.8659	1.0907	360	4.7081	0.8656	360	2.7436	1.3801	360	5.2045	0.9229	360	2.3236	1.5705
				361	6.2369	0.9931				361	5.7194	1.0801	361	6.2962	0.9866	361	5.3785	1.0261	361	6.0621	1.0051	361	6.2427	0.9507	361	4.6666	1.0349	361	5.9052	1.1022	361	3.2255	1.0012	361	2.8811	1.1809	361	3.4378	0.9741	361	3.1059	1.3378	361	4.4987	0.9406	361	2.6062	1.5357
				362	5.6428	1.0601				362	8.596	0.9656	362	4.871	1.0454	362	5.3138	1.0016	362	3.7119	1.1243	362	3.07	1.1961	362	5.53	0.9278	362	3.6921	1.0931	362	4.3084	0.98	362	3.2269	1.2881	362	3.1754	0.9626	362	2.9901	1.4843	362	5.145	0.9452	362	2.9161	1.5346
				363	6.2317	0.9823				363	5.6903	1.0199	363	3.5064	1.0598	363	6.3638	1.0674	363	5.1006	1.0111	363	4.0252	1.1239	363	4.0063	1.0108	363	4.2886	1.0376	363	2.9891	0.983	363	2.9593	1.2803	363	4.3916	0.9298	363	4.2915	1.3092	363	3.5069	0.9251	363	2.4806	0.9959
				364	5.4962	1.0273				364	4.4406	1.0395	364	4.8059	1.059	364	5.0873	1.108	364	5.7213	1.0564	364	6.3333	1.032	364	6.34	0.9679	364	3.6708	1.1215	364	5.3957	0.8886	364	4.1545	1.1051	364	5.7795	0.8747	364	2.6721	1.4217	364	3.4024	0.9588	364	1.9621	1.5291
				365	4.8184	1.0599				365	6.6822	0.9839	365	4.1447	1.0586	365	5.2771	1.0915	365	6.361	0.9439	365	3.4659	1.0418	365	5.0167	1.0167	365	4.5587	1.1158	365	3.7726	1.0334	365	3.9473	1.1701	365	4.4091	0.949	365	2.7542	1.3267	365	3.1277	0.9983	365	3.7857	1.3008
				366	6.6477	1.0111				366	4.0776	1.02	366	5.1268	0.9408	366	4.6758	1.1867	366	4.2738	0.9232	366	3.385	1.0431	366	4.4841	0.9689	366	3.7324	1.1694	366	5.3645	0.9094	366	2.7798	1.367	366	4.2099	0.8921	366	2.3904	1.5195	366	5.4209	0.8715	366	2.4358	1.1927
				367	6.9066	1.0222				367	7.6485	0.9652	367	4.1469	0.9544	367	3.1766	1.1092	367	3.5174	1.0408	367	3.4176	1.1132	367	4.7754	0.9924	367	3.6237	1.09	367	3.6002	1.0176	367	3.0854	1.2451	367	3.7001	0.8674	367	2.6326	1.5515	367	4.7714	0.8589	367	2.6817	1.3604
				368	4.2366	1.1169				368	5.8772	1.0697	368	5.8013	0.9368	368	5.596	1.0838	368	4.1194	1.0671	368	4.8417	1.0369	368	2.8881	1.1473	368	4.1455	1.1078	368	4.029	1.0044	368	3.6292	1.2517	368	3.6417	0.879	368	2.7233	1.2715	368	4.4814	0.8928	368	2.4387	1.3042
				369	4.1552	1.0945				369	10.2216	0.9814	369	4.5735	1.0418	369	4.9451	1.0601	369	4.9266	1.0901	369	4.4741	1.0863	369	4.2795	1.0666	369	2.9114	1.0807	369	3.9366	1.0369	369	2.8316	1.186	369	4.5631	0.8271	369	3.6157	1.242	369	3.5105	0.8646	369	3.0251	1.5874
				370	4.5519	0.9867				370	4.5901	1.0081	370	6.6306	0.9941	370	3.9004	1.0111	370	6.6908	0.9866	370	8.0286	0.9332	370	3.7378	1.0456	370	3.3667	1.0787	370	4.5676	1.0024	370	4.8559	1.1696	370	5.785	0.9004	370	3.6688	1.2818	370	4.1498	0.8649	370	4.1864	1.297
				371	7.4963	0.9884				371	3.9933	1.0454	371	5.8055	1.0769	371	3.343	1.0087	371	5.6055	1.0498	371	6.0966	1.0251	371	4.2592	1.0191	371	4.0825	1.1248	371	4.8882	0.9569	371	2.5151	1.245	371	2.373	1.3447	371	3.1351	1.257	371	5.6784	0.8515	371	2.0634	1.662
				372	6.5214	1.0237				372	4.6112	1.0527	372	5.186	1.0553	372	2.7616	1.1741	372	5.0107	1.0477	372	6.4779	1.043	372	4.1309	0.9449	372	4.4148	1.2173	372	5.2937	0.9105	372	3.0835	1.2993	372	2.5484	1.1027	372	3.3555	1.1269	372	4.9173	0.9049	372	2.1439	1.6868
				373	4.8816	1.0324				373	7.7661	1.0431	373	7.4668	0.9877	373	5.1572	1.0833	373	5.4334	0.9062	373	5.5278	1.0384	373	5.0162	1.0501	373	3.9355	1.1066	373	3.5494	0.9624	373	2.9657	1.0691	373	3.1842	1.007	373	2.6609	1.4047	373	4.0273	0.9194	373	2.6607	1.77
				374	4.8544	1.0282				374	5.6004	1.0549	374	4.0097	0.965	374	5.2755	1.1191	374	5.3455	1.0399	374	4.8604	0.9991	374	6.9943	0.9417	374	3.4006	1.1866	374	5.7043	0.9947	374	3.6728	1.1208	374	4.5438	1.0411	374	3.8801	1.4097	374	2.9088	0.8981	374	2.4749	1.3706
				375	4.0062	1.0202				375	4.5574	1.1027	375	4.2778	1.0351	375	5.2842	1.0653	375	4.0321	1.0235	375	5.4824	0.9991	375	6.0964	0.9938	375	2.9157	1.2167	375	4.8208	0.9706	375	3.034	1.2335	375	3.69	1.0519	375	2.8921	1.3299	375	2.9901	0.8992	375	2.706	1.229
				376	4.8285	1.0661				376	4.3211	1.076	376	4.2716	1.0567	376	5.2579	1.065	376	4.287	0.9701	376	3.6972	1.0405	376	5.9956	0.9814	376	2.911	1.1138	376	2.9688	0.9759	376	4.8416	1.3128	376	3.6032	0.9846	376	5.0659	1.3687	376	4.7426	0.8356	376	2.6776	1.5128
				377	6.6132	1.084				377	6.5853	1.0007	377	6.6184	0.9272	377	4.1932	1.0891	377	6.659	1.0317	377	6.5771	0.9684	377	4.1536	1.0664	377	4.4187	1.1404	377	6.668	0.9935	377	4.4874	1.0956	377	2.5525	0.998	377	3.8515	1.3585	377	5.2192	0.9026	377	2.304	1.6261
				378	7.377	0.9537				378	4.1556	1.0784	378	5.72	1.0174	378	6.2235	0.9618	378	4.8653	1.0582	378	3.3548	0.9974	378	6.4303	1.0365	378	3.7116	1.1743	378	7.0818	0.9959	378	3.6595	1.1269	378	5.5446	0.8589	378	3.8717	1.1976	378	5.8609	0.8571	378	2.5508	1.7442
				379	5.0002	1.078				379	5.0887	1.0647	379	3.6139	1.0692	379	4.1605	0.9702	379	3.6603	1.0235	379	5.4633	1.0172	379	5.6108	1.0348	379	4.7711	1.1869	379	4.6982	0.9304	379	8.25	1.1086	379	3.196	0.9753	379	3.5585	1.329	379	2.7323	0.8918	379	3.5254	1.2456
				380	9.7388	0.9896				380	5.9792	1.0026	380	7.0983	1.0347	380	4.0916	1.0846	380	3.6123	1.043	380	4.7188	0.9642	380	4.4693	1.0111	380	3.261	1.1914	380	5.2826	0.9437	380	4.3911	1.2906	380	4.7404	0.9087	380	3.4191	1.2681	380	2.5548	0.977	380	2.4814	1.5156
				381	5.3993	1.0005				381	5.1361	1.0946	381	6.4509	1.0153	381	4.738	1.1085	381	6.539	1.0166	381	3.5681	1.0755	381	5.2305	0.9996	381	4.4422	1.0253	381	5.3019	0.9124	381	4.3661	1.2394	381	2.8755	1.0096	381	4.2174	0.9545	381	4.1366	0.8701	381	3.9348	1.3904
				382	5.6681	1.0412				382	7.0133	1.0481	382	5.7538	0.9736	382	4.3351	1.1016	382	5.7006	1.0235	382	4.308	1.0063	382	5.7689	0.9322	382	3.6536	1.2337	382	5.7853	0.8832	382	3.005	1.2138	382	5.105	0.92	382	3.7765	1.1523	382	3.737	0.9007	382	2.3958	1.2772
				383	6.7701	1.0771				383	4.1661	1.0287	383	4.6573	1.0603	383	5.5553	1.0767	383	7.5174	0.9801	383	3.4401	1.2809	383	3.9563	0.9915	383	5.7999	1.0709	383	4.2255	1.018	383	3.083	1.1182	383	3.0721	0.9049	383	3.3534	1.4446	383	4.0307	0.8641	383	3.0239	1.619
				384	4.4233	1.0429				384	4.3295	1.0398	384	6.0102	1.0266	384	4.3774	1.081	384	6.4004	0.9588	384	4.2843	1.093	384	6.4234	0.932	384	4.4023	1.1139	384	4.6962	1.0237	384	4.6605	1.0585	384	3.7064	0.9936	384	2.415	1.556	384	3.4301	0.9068	384	2.2441	1.5264
				385	5.6063	1.0022				385	6.4588	0.9245	385	4.2367	1.0922	385	8.5331	0.9632	385	3.7403	0.9898	385	4.823	1.0298	385	4.6029	0.9817	385	6.5289	1.0308	385	3.2804	1.0443	385	4.0077	1.3669	385	2.9047	1.0561	385	3.8446	1.5186	385	3.931	0.9015	385	2.4201	1.4775
				386	4.9676	1.0146				386	6.534	0.9918	386	6.3599	1.0703	386	4.292	1.1224	386	3.7168	1.0368	386	4.4859	1.0571	386	4.5185	0.9906	386	4.0437	1.0826	386	3.0536	1.033	386	2.8838	1.1742	386	3.5273	0.9435	386	4.0798	1.238	386	4.8228	0.8329	386	2.3443	1.5738
				387	4.371	0.9848				387	6.9502	1.0822	387	5.0775	1.0389	387	6.6654	0.9865	387	4.0426	1.0182	387	4.4453	1.1413	387	4.8411	0.991	387	3.8441	0.9438	387	3.0704	1.012	387	3.7632	1.0887	387	2.8384	0.8585	387	2.7098	1.0275	387	3.8394	0.9168	387	1.9355	1.4303
				388	4.6832	0.9583				388	5.553	0.9977	388	4.9543	0.9989	388	4.0213	1.1503	388	6.7638	1.0039	388	7.6128	1.0944	388	4.8553	1.0213	388	3.3975	1.0344	388	3.1186	0.9065	388	3.3717	1.2401	388	5.5529	1.0019	388	4.2776	1.3838	388	3.1814	0.9513	388	3.6007	1.541
				389	7.2029	0.9644				389	6.1745	1.026	389	4.3151	0.9437	389	5.3766	1.0539	389	4.4796	0.9025	389	4.2035	1.0612	389	4.8502	0.9919	389	4.4228	1.2202	389	4.7555	1.0175	389	6.4749	1.2499	389	4.7767	0.7615	389	2.6309	1.4803	389	3.3199	0.8933	389	3.0058	1.628
				390	4.3001	0.9906				390	4.9216	1.0628	390	4.0511	1.0745	390	4.1768	1.0325	390	5.2088	0.9855	390	5.7045	0.9811	390	4.228	1.0141	390	6.2587	0.9358	390	4.3438	0.9981	390	2.5599	1.2488	390	2.8567	0.9325	390	4.1301	1.4189	390	3.0292	0.878	390	1.9148	1.4141
				391	6.7813	0.9493				391	4.9239	1.0907	391	5.7431	1.0273	391	5.8457	0.9828	391	5.3916	0.9961	391	5.7193	1.0672	391	4.8101	0.9787	391	4.3804	1.0748	391	4.93	0.9912	391	2.5984	1.2031	391	4.0853	0.8799	391	2.5074	1.6631	391	4.1305	0.8356	391	3.4409	1.2281
				392	4.0718	1.0403				392	4.0867	1.1024	392	4.8918	1.0072	392	5.5394	1.1218	392	6.646	1.0057	392	5.2638	1.054	392	4.7174	1.0117	392	5.2644	1.0908	392	4.5082	0.9673	392	5.3753	1.1621	392	4.5776	0.9441	392	3.0049	1.4893	392	3.5453	0.8938	392	2.8315	1.6621
				393	6.3339	0.9825				393	4.4979	1.0697	393	7.0341	1.0031	393	3.7999	1.1289	393	5.3006	1.0173	393	5.608	1.0345	393	5.4004	0.9782	393	3.119	1.2191	393	4.749	0.9302	393	4.1566	1.1771	393	3.2762	0.9435	393	3.5724	1.25	393	4.2256	0.8753	393	2.5338	1.8425
				394	5.5459	1.0024				394	6.3894	0.9889	394	4.751	1.0421	394	6.6491	1.0476	394	4.6612	1.0152	394	5.034	0.9954	394	4.9935	0.9258	394	4.9238	0.9888	394	4.8429	1.0194	394	3.7305	1.2384	394	3.3174	0.9621	394	2.7201	1.2889	394	3.3145	0.8089	394	2.2994	1.692
				395	5.3328	0.9401				395	5.5514	1.0825	395	3.9531	1.0116	395	4.0983	1.0396	395	5.103	1.0251	395	10.5509	0.99	395	6.4075	0.9471	395	4.7134	0.9398	395	6.0025	0.9999	395	3.1543	1.2688	395	4.7096	0.8917	395	3.2515	1.4027	395	3.2169	0.9333	395	2.4298	1.8849
				396	3.6032	1.0126				396	4.6411	1.0422	396	5.9298	0.9747	396	6.9809	1.0029	396	7.205	0.9275	396	5.0445	1.0759	396	6.3384	0.9875	396	3.1115	1.1463	396	4.2932	0.9164	396	3.359	1.2938	396	3.2277	0.9417	396	4.4544	1.3905	396	3.2272	0.9225	396	2.4206	1.6314
				397	7.8192	1.0196				397	4.1006	0.986	397	5.6568	1.0346	397	3.7798	1.123	397	5.1009	1.0219	397	4.3975	1.0326	397	4.653	0.9582	397	3.49	1.0114	397	4.9931	0.9443	397	4.5864	1.1919	397	3.498	0.9963	397	3.3059	1.456	397	3.0883	1.0004	397	2.2346	1.5356
				398	5.2388	1.0879				398	5.0499	1.0507	398	3.563	1.0378	398	14.3262	1.0286	398	4.8243	0.9785	398	3.3947	1.1743	398	5.4759	0.9736	398	5.7541	1.1611	398	3.7582	0.8925	398	3.6943	1.2808	398	3.0721	0.9969	398	4.0174	1.3017	398	3.1524	0.9537	398	2.487	1.6464
				399	6.0808	1.0422				399	5.1485	0.9937	399	5.9107	0.9966	399	5.1057	1.0717	399	4.2943	1.0274	399	4.363	1.1536	399	5.5258	0.9848	399	5.9999	1.1692	399	3.4167	0.9164	399	3.5415	1.1802	399	3.2757	0.9348	399	3.1195	1.4142	399	3.7881	0.9682	399	2.8343	1.5301
				400	6.7332	1.0061				400	6.8466	0.9561	400	5.6018	1.0145	400	3.1983	1.1268	400	3.3857	0.9756	400	3.0814	1.011	400	7.7652	0.8857	400	4.0524	1.0752	400	4.5782	0.9723	400	3.8982	0.9486	400	2.5921	1.0071	400	3.0837	1.4483	400	5.1939	0.8889	400	2.0424	1.6629
				401	3.7113	1.0866				401	4.6924	1.0805	401	8.287	0.9423	401	5.5126	1.009	401	4.0811	0.9947	401	4.2888	1.02	401	5.4297	0.9531	401	4.5329	1.0781	401	4.4901	1.0174	401	5.9441	1.0182	401	5.1263	0.8918	401	3.2539	1.4672	401	3.1566	0.9476	401	2.72	1.5206
				402	4.9259	0.9377				402	4.5514	1.0588	402	4.9145	0.9842	402	5.3498	0.9848	402	4.3057	1.0671	402	3.3033	0.9947	402	5.8569	0.9746	402	2.7409	0.9661	402	3.7488	0.9835	402	2.8395	1.3346	402	3.5532	0.9063	402	3.4378	1.566	402	4.7275	0.8676	402	3.1813	1.2767
				403	5.0272	1.042				403	4.6794	0.9711	403	4.779	1.0569	403	4.9684	1.0762	403	5.9187	1.0461	403	4.9528	1.047	403	4.8016	0.9952	403	4.9889	1.0173	403	5.1859	0.9912	403	3.4322	1.2565	403	4.1123	0.8014	403	5.5515	1.1835	403	3.2426	0.9771	403	3.0612	1.5088
				404	8.4365	0.9837				404	5.1122	1.0557	404	4.5422	1.0498	404	4.3777	1.1231	404	5.3282	0.9943	404	4.978	1.0077	404	6.5948	0.9738	404	3.5874	1.1654	404	4.3246	0.9543	404	5.2997	1.2787	404	3.0024	0.7973	404	2.6042	1.6029	404	5.5554	0.875	404	2.1092	1.6711
				405	5.4853	0.9526				405	4.7495	1.0071	405	6.1041	1.0394	405	5.0229	1.0754	405	4.1917	0.9857	405	4.417	0.9281	405	5.0577	0.9848	405	4.3092	1.0179	405	5.9054	0.9237	405	4.0617	1.0245	405	3.5733	0.8939	405	3.5786	1.1126	405	3.2614	0.9351	405	3.5187	1.5571
				406	9.2592	1.0895				406	5.1176	1.1108	406	4.3505	1.0624	406	5.9561	0.9434	406	11.5918	0.919	406	4.3965	1.0371	406	5.7436	1.0511	406	3.6332	1.1376	406	7.081	0.8632	406	6.3282	1.1614	406	3.1604	0.9417	406	3.182	1.2667	406	7.2272	0.8694	406	3.9304	1.4024
				407	4.4113	1.0824				407	8.3676	1.0824	407	4.3028	1.0624	407	6.0927	1.079	407	3.3392	0.9319	407	5.0917	1.085	407	5.2918	0.9419	407	4.6903	1.1855	407	3.1805	0.9319	407	5.7963	1.0045	407	2.9149	0.9852	407	2.4464	1.5122	407	3.4224	0.9132	407	2.4971	1.5394
				408	5.2604	0.9132				408	4.9678	1.0604	408	6.6159	1.0135	408	4.974	1.0337	408	4.6371	0.9708	408	3.7356	1.1148	408	4.6788	0.9762	408	5.3111	1.0446	408	6.8444	0.8667	408	3.4016	1.1847	408	3.7132	0.971	408	2.7348	1.4334	408	3.0047	0.9298	408	3.4514	1.4052
				409	5.9436	1.0252				409	7.2791	1.0055	409	7.4357	1.0604	409	6.12	1.0306	409	3.9823	1.0283	409	4.0926	1.0889	409	5.8292	0.939	409	3.8425	0.9812	409	3.296	1.0223	409	4.481	1.0794	409	4.0587	0.9451	409	5.1027	1.309	409	4.9828	0.8929	409	2.1446	1.2374
				410	4.4329	0.9549				410	4.1966	1.0688	410	4.1931	1.0483	410	4.36	0.9758	410	16.2316	0.964	410	5.4324	1.0125	410	3.8914	0.9334	410	4.5421	1.0767	410	3.9451	1.0031	410	3.49	1.1595	410	4.4804	0.7568	410	4.9883	1.4295	410	4.5195	0.9368	410	2.5008	1.6953
				411	5.6647	0.9837				411	5.8216	1.08	411	7.1344	0.9617	411	5.3272	1.023	411	7.5442	0.9829	411	3.8565	0.8795	411	5.3261	1.0241	411	6.6374	1.0708	411	3.3633	0.9443	411	5.0148	1.1743	411	5.6956	0.8575	411	3.6653	1.2372	411	2.7536	0.9899	411	2.7048	1.4439
				412	5.9245	0.9412				412	6.5588	1.003	412	5.9415	1.0464	412	5.2597	1.062	412	5.0041	1.0938	412	3.361	1.1675	412	3.2873	1.0911	412	4.0172	1.1121	412	3.2576	0.9809	412	4.5845	1.0646	412	5.0309	0.8746	412	4.9475	1.2657	412	3.9024	0.9245	412	3.6783	1.3063
				413	9.1928	0.9068				413	6.6133	1.0482	413	4.432	1.0598	413	5.1896	1.1351	413	3.9629	0.9313	413	5.4485	1.0811	413	4.4834	1.0421	413	5.3955	1.0678	413	5.8791	0.9413	413	3.3634	1.2947	413	6.3657	0.9042	413	3.6623	1.2981	413	2.8368	0.9732	413	1.9054	1.3216
				414	8.9674	0.934				414	6.8603	1.027	414	5.0376	1.047	414	5.5488	1.1039	414	6.5523	0.9978	414	4.2327	1.0675	414	5.1806	1.0502	414	4.2434	1.1127	414	4.9567	0.8666	414	4.919	1.1625	414	3.2079	1.0151	414	3.7728	1.4241	414	4.3049	0.8974	414	2.6343	1.6699
				415	5.432	1.0702				415	3.7294	1.126	415	4.1278	0.9514	415	6.184	1.0788	415	4.3112	0.9989	415	4.7207	1.0872	415	6.1013	1.0235	415	3.9787	1.0425	415	4.3509	0.9469	415	4.6382	1.0692	415	2.9106	0.9954	415	3.9501	1.3138	415	3.5046	0.9586	415	2.5363	1.5051
				416	8.4458	0.9684				416	5.5558	1.0294	416	6.3276	1.0409	416	9.222	1.0493	416	4.6438	0.9953	416	6.009	1.09	416	5.0468	1.0477	416	3.3269	1.1189	416	4.1839	0.9787	416	4.6394	1.1277	416	3.8715	0.9303	416	3.5622	1.384	416	2.9844	0.9257	416	3.0578	1.6352
				417	5.7252	0.9391				417	7.2433	1.012	417	4.4894	0.9345	417	5.1681	0.9726	417	4.3944	1.0602	417	5.4645	0.9382	417	4.6008	0.9833	417	4.0502	1.1421	417	4.3634	0.9824	417	3.662	1.0519	417	4.8913	0.9421	417	2.6192	1.417	417	4.7907	0.9242	417	3.2355	1.4354
				418	7.7782	0.9902				418	4.7088	1.0892	418	5.0912	1.0322	418	5.1369	1.0935	418	9.0609	0.922	418	5.1311	1.0126	418	4.1253	1.0355	418	6.7624	0.9947	418	4.6139	1.0145	418	3.8824	1.0755	418	3.2946	0.9243	418	4.8621	1.2233	418	3.3607	0.8839	418	3.2544	1.5528
				419	4.6758	1.0366				419	4.9273	1.0143	419	4.0785	1.0815	419	4.3872	1.0439	419	7.4054	0.8907	419	4.0667	1.0277	419	4.7542	1.0276	419	2.6355	1.0837	419	3.3841	1.0118	419	2.9405	1.1868	419	2.8618	0.9049	419	2.564	1.4703	419	3.8517	0.9577	419	3.8353	1.3848
				420	6.1434	0.9731				420	8.254	1.0067	420	7.6659	0.9874	420	7.1066	1.0303	420	4.6073	0.9404	420	6.5132	0.9225	420	5.9128	0.9655	420	5.2118	1.0504	420	3.166	0.8926	420	4.8803	0.8795	420	5.7407	0.9641	420	3.1443	1.1306	420	3.5492	0.9355	420	2.6849	1.4784
				421	6.0961	1.0559				421	6.1174	0.9375	421	4.7958	1.0003	421	5.1609	1.0241	421	4.4579	1.0455	421	3.9374	0.9428	421	4.786	0.9638	421	4.279	1.1725	421	4.4695	1.0142	421	5.4251	1.0106	421	2.6162	0.969	421	2.83	1.4789	421	3.4616	0.8837	421	2.2777	1.393
				422	4.9268	1.0154				422	7.2393	0.9742	422	6.4712	0.9944	422	4.5139	1.0582	422	4.5499	1.0417	422	3.8099	1.095	422	6.3709	1.0005	422	4.2841	1.051	422	5.5045	0.9333	422	3.9822	1.1293	422	4.7801	0.9651	422	2.5434	1.5151	422	2.8069	0.9307	422	2.3084	1.6479
				423	4.2583	0.995				423	5.8222	1.0925	423	7.4661	0.9752	423	5.4101	1.0861	423	4.909	1.044	423	4.3315	1.0056	423	5.8163	0.9757	423	4.1518	1.068	423	3.9774	0.9417	423	4.5633	1.2333	423	4.7106	0.9276	423	2.6793	1.5136	423	2.6604	0.8977	423	4.5056	1.3185
				424	4.0884	1.0727				424	6.8515	1.0053	424	4.7196	1.0884	424	3.7632	1.148	424	3.8618	0.9905	424	4.4676	0.9947	424	5.6981	1.0023	424	3.6699	1.0545	424	2.9253	1.0404	424	3.7558	0.9019	424	4.0212	1.016	424	3.6757	1.3701	424	3.3526	0.9434	424	3.2191	1.4722
				425	6.7138	1.0321				425	7.6121	0.9654	425	4.9502	1.0139	425	3.4976	1.0935	425	4.7039	1.0656	425	4.2122	0.9904	425	4.1073	0.8917	425	4.2579	1.0771	425	4.5487	1.0265	425	3.412	1.1907	425	5.6762	0.9816	425	2.7212	1.5443	425	5.1295	0.852	425	2.4444	1.5947
				426	10.7798	1.013				426	4.8072	1.0558	426	5.9972	1.0419	426	4.7923	1.0448	426	3.7071	1.0011	426	5.7573	1.0039	426	4.0053	0.8388	426	4.2214	1.0125	426	6.227	0.9387	426	3.2008	1.0669	426	5.0145	0.835	426	2.769	1.6121	426	4.2726	0.9409	426	2.3687	1.5835
				427	4.3556	1.1199				427	4.3843	1.0899	427	4.9036	1.032	427	4.9526	1.096	427	7.4727	0.8924	427	5.9784	0.9769	427	5.9849	0.975	427	4.6495	0.9929	427	4.3925	0.9074	427	3.2614	1.1499	427	3.9119	0.9605	427	2.7403	1.4596	427	2.714	0.9554	427	2.6542	1.5923
				428	7.0496	0.9835				428	7.0581	1.0186	428	5.4158	1.0125	428	6.7898	1.0818	428	3.3746	0.9721	428	4.0675	0.9891	428	9.0498	0.9535	428	3.3228	1.0041	428	4.9004	0.8728	428	2.6197	0.9963	428	5.3682	0.8969	428	4.529	1.2958	428	4.0661	0.8982	428	3.628	1.4843
				429	5.6672	1.0641				429	5.3377	0.9503	429	5.1003	1.0229	429	3.8614	1.1748	429	5.303	0.9631	429	3.7223	0.9991	429	6.5853	1.0193	429	4.1608	0.9848	429	3.4951	1.054	429	2.6946	1.1695	429	2.7523	0.9524	429	2.7216	1.5072	429	3.2195	0.931	429	2.094	1.4256
				430	6.0306	1.0873				430	4.1145	1.0477	430	6.1396	1.0426	430	6.4239	1.056	430	6.983	0.9106	430	4.4088	1.0777	430	6.5459	0.9961	430	3.6205	1.1005	430	3.5051	0.9475	430	4.7117	1.1906	430	5.0914	0.9416	430	5.4623	1.2184	430	3.9488	0.9041	430	2.8214	1.5431
				431	7.2854	0.9984				431	4.975	1.0018	431	3.7813	1.065	431	6.7436	1.0467	431	4.1568	1.0142	431	3.6791	0.9811	431	5.1135	1.0318	431	4.7441	1.0812	431	3.7802	0.9416	431	2.8153	1.1633	431	5.732	0.9228	431	2.8376	1.5745	431	3.3002	0.8531	431	3.5606	1.3763
				432	4.3454	1.0997				432	3.2783	1.0556	432	6.1184	0.9218	432	6.2424	1.076	432	5.5217	1.0088	432	3.3359	1.1125	432	5.4075	1.0125	432	2.6681	1.0201	432	3.8457	0.9766	432	4.2926	1.0575	432	5.1552	0.921	432	2.754	1.4403	432	7.7897	0.8987	432	2.0868	1.6065
				433	7.1095	1.0342				433	5.9741	1.0631	433	5.4327	0.9668	433	7.2541	1.0384	433	5.7187	0.8902	433	4.1235	1.0786	433	6.6192	0.9421	433	2.8907	0.9368	433	3.9034	0.975	433	3.7348	1.2342	433	3.8825	0.9541	433	3.5907	1.3583	433	3.4224	0.9188	433	2.2818	1.2201
				434	3.8469	0.9973				434	4.779	1.01	434	5.7178	0.9404	434	4.2309	1.086	434	5.0515	1.0136	434	4.118	1.1441	434	5.7774	0.9205	434	4.0596	1.0602	434	5.7749	0.9524	434	4.2003	1.0972	434	2.8326	0.9943	434	3.3606	1.4101	434	4.8316	0.8511	434	2.5704	1.36
				435	6.918	1.0603				435	4.1618	1.0401	435	4.7991	1.0704	435	4.9922	1.0528	435	4.8791	1.012	435	4.272	1.0732	435	4.8543	0.8808	435	3.1819	1.0387	435	5.2839	0.9417	435	2.9562	1.0987	435	4.6151	0.9116	435	3.0538	1.3046	435	3.3335	0.9222	435	2.4412	1.5379
				436	4.4946	1.0407				436	4.963	1.0213	436	6.7781	1.013	436	4.2805	1.0761	436	4.1786	0.9959	436	5.5797	0.9852	436	6.9144	0.9754	436	4.5737	1.0193	436	3.297	0.9455	436	3.9834	1.1834	436	4.4734	0.936	436	4.5508	1.2845	436	5.7998	0.8077	436	2.3715	1.576
				437	4.8787	1.0264				437	4.2072	1.0298	437	5.481	0.9827	437	3.8376	1.1162	437	5.6406	0.9559	437	5.7936	1.1206	437	5.7931	0.9689	437	4.7327	1.0643	437	4.6411	1.015	437	3.0086	1.2188	437	3.4196	0.9435	437	2.7861	1.2717	437	4.1384	0.8922	437	2.4259	1.2011
				438	5.8534	0.9589				438	4.4252	1.0647	438	5.0124	1.0463	438	5.1894	1.0429	438	5.3803	0.9745	438	4.0161	1.1412	438	7.6073	0.9608	438	3.0926	1.1416	438	5.7758	0.9538	438	3.822	1.1684	438	3.8573	0.9967	438	2.4841	1.4403	438	2.7714	0.9734	438	3.1527	1.3119
				439	5.133	1.1053				439	4.196	0.955	439	5.7808	0.9979	439	3.9877	1.0986	439	3.7676	0.9314	439	4.1246	1.1095	439	5.2879	0.9669	439	4.9119	1.0074	439	3.9661	1.0355	439	3.3759	1.2487	439	3.334	1.0308	439	2.6169	1.0131	439	2.6035	0.9457	439	2.4056	1.6185
				440	3.6101	1.021				440	6.9887	1.0715	440	5.7311	0.9977	440	4.3731	1.0025	440	3.3355	0.9115	440	5.4422	1.1046	440	8.041	0.9848	440	3.5924	1.1758	440	7.3411	0.9519	440	6.0631	1.0485	440	4.8766	0.9443	440	2.6895	1.2364	440	3.2487	0.9318	440	2.5529	1.3613
				441	4.1882	1.0203				441	6.1636	1.0279	441	4.7813	1.0641	441	3.8303	1.0947	441	6.5262	0.9357	441	4.6903	1.0421	441	4.3278	1.0465	441	4.599	1.0681	441	4.3166	0.9953	441	3.9994	1.1913	441	3.4123	1.0592	441	3.4432	1.378	441	5.8425	0.9429	441	2.8121	1.3452
				442	4.14	0.8414				442	7.3861	0.9428	442	6.7751	0.9854	442	5.7033	1.0471	442	6.1892	1.0373	442	3.3958	1.1593	442	5.4698	0.9681	442	3.822	1.0534	442	3.1749	0.9185	442	2.7428	1.2794	442	3.331	0.9678	442	2.865	1.3327	442	5.4924	0.9173	442	3.2025	1.5797
				443	5.0901	1.0689				443	6.3484	0.9651	443	5.3841	0.9985	443	4.7075	0.9884	443	8.8899	0.979	443	4.19	1.0764	443	4.8546	1.0224	443	3.172	1.1378	443	5.9216	0.947	443	3.3438	1.2404	443	3.0524	0.9658	443	3.2306	1.2927	443	3.0002	0.9755	443	2.07	1.4028
				444	3.9326	0.9047				444	5.2604	1.0311	444	5.3439	1.061	444	4.1971	1.1699	444	4.9824	1.0626	444	3.5741	1.1348	444	5.0324	0.9976	444	3.7598	1.0489	444	3.4333	0.9462	444	3.7169	1.1948	444	3.1692	1.0311	444	2.5511	1.4188	444	3.3119	0.8698	444	2.926	1.569
				445	4.7162	1.0784				445	5.2786	1.0596	445	6.3444	1.0659	445	4.8092	0.9693	445	7.5423	1.0135	445	4.2129	1.0901	445	6.0731	0.9054	445	4.9277	1.1544	445	7.2475	0.8933	445	3.5786	1.3623	445	5.2892	0.9364	445	2.3473	1.188	445	2.5678	0.9987	445	3.2504	1.6543
				446	7.6753	1.041				446	5.3874	1.0183	446	6.007	1.0029	446	4.9889	0.9295	446	7.6372	0.9171	446	3.6924	1.0225	446	6.3744	1.0619	446	6.4055	0.9827	446	3.7135	0.9696	446	3.581	1.2981	446	4.7991	0.9735	446	2.2924	1.2826	446	4.297	0.8475	446	2.0792	1.36
				447	5.8147	1.001				447	7.8949	1.0347	447	8.4492	1.0333	447	4.4736	1.011	447	4.237	1.0429	447	5.7756	1.0044	447	7.5093	0.9562	447	3.462	1.1391	447	4.1251	0.9646	447	4.0496	1.1924	447	3.7469	0.9739	447	3.1668	1.4842	447	3.1397	0.9103	447	2.0959	1.6718
				448	6.7635	1.0119				448	6.4924	1.0175	448	3.8132	1.0135	448	5.3408	1.0625	448	5.6883	1.0058	448	5.1492	0.9774	448	5.1991	0.9284	448	4.6753	1.0477	448	4.5866	0.9755	448	3.1093	1.268	448	3.5024	0.9729	448	2.4428	1.4846	448	4.1178	0.9187	448	3.0722	1.4603
				449	6.612	1.0539				449	4.0319	1.0956	449	6.9038	0.9985	449	4.659	1.0719	449	5.3658	1.0013	449	7.2611	0.9612	449	5.0995	1.0168	449	5.5118	0.9759	449	5.7072	0.9734	449	3.5695	1.037	449	4.3614	0.9658	449	2.8795	1.4483	449	3.1987	0.9273	449	2.5546	1.449
				450	7.0553	1.0261				450	4.8807	0.9728	450	4.9586	0.9598	450	5.1337	1.0689	450	6.2049	1.0616	450	4.5209	1.0491	450	4.9218	1.0269	450	3.5332	1.1153	450	4.2908	1.0118	450	5.2025	1.0837	450	5.4902	0.9218	450	3.6179	1.3935	450	2.791	0.976	450	3.3437	1.5832
				451	7.239	1.0201				451	3.2017	1.116	451	5.7362	0.9181	451	6.9377	1.1054	451	6.1596	0.9021	451	3.7967	1.1261	451	7.5485	0.9196	451	5.6539	1.0003	451	5.968	0.9795	451	3.4019	1.0486	451	3.2926	1.0132	451	3.9044	1.2048	451	3.9347	0.9113	451	2.1601	1.4358
				452	4.8956	0.9998				452	3.4012	1.0089	452	5.3722	0.9599	452	5.2331	1.0219	452	8.0161	1.0081	452	4.1743	1.1003	452	4.1205	1.0587	452	2.871	0.9545	452	3.0033	1.0269	452	3.7675	1.1246	452	3.5193	0.9377	452	5.0015	1.1365	452	4.369	0.8989	452	2.3526	1.6757
				453	4.1814	1.046				453	7.9213	1.0339	453	6.0647	0.8755	453	7.1104	1.0544	453	3.8467	1.0333	453	4.7477	1.0586	453	8.8662	0.9617	453	5.3436	0.9766	453	4.6419	1.0531	453	2.7154	1.2976	453	3.7422	0.8855	453	3.4885	1.3594	453	3.8041	0.9313	453	2.4273	1.7416
				454	4.5645	1.0451				454	6.1948	1.0275	454	4.3892	1.007	454	4.2507	1.0413	454	6.8325	1.0288	454	3.2533	1.2118	454	7.4574	0.9963	454	5.0578	0.9912	454	4.8946	0.933	454	3.6112	1.2343	454	4.8685	0.912	454	3.1599	1.5101	454	3.5698	0.9294	454	3.0188	1.3595
				455	8.015	0.9866				455	5.604	1.0189	455	7.2815	0.9596	455	7.708	1.0154	455	7.2623	0.9857	455	5.5241	1.0633	455	5.0856	0.998	455	3.6018	1.0277	455	3.503	1.0112	455	4.7882	1.1654	455	5.7248	0.9288	455	3.3129	1.4522	455	3.9911	0.9134	455	2.9352	1.1564
				456	5.0995	1.0822				456	5.3777	0.9707	456	5.5742	1.015	456	4.8632	1.1097	456	7.1863	1.0256	456	5.7716	1.0218	456	4.7254	1.0276	456	3.0712	1.0116	456	5.2455	0.8778	456	6.3615	0.9162	456	4.7005	0.8808	456	2.5061	1.3549	456	3.4577	0.9553	456	4.9752	1.3526
				457	6.0676	1.0259				457	4.34	1.0925	457	4.3574	0.9272	457	3.8123	1.0413	457	4.778	1.0483	457	5.0744	1.046	457	4.7219	1.0097	457	3.0893	0.896	457	4.154	1.0685	457	3.0748	1.1758	457	3.3737	0.9339	457	3.591	1.4443	457	5.2283	0.8269	457	3.3829	1.2768
				458	4.3549	1.0649				458	4.6061	1.0887	458	6.5028	1.0485	458	5.4456	1.0512	458	6.2084	0.9622	458	7.2504	0.9053	458	8.5172	0.9708	458	3.3789	1.0165	458	4.7557	0.9637	458	2.9905	1.2381	458	5.4678	0.9267	458	2.6679	1.5876	458	2.7276	0.9845	458	4.8262	1.2967
				459	7.6226	1.0092				459	4.0118	1.115	459	4.2182	1.0358	459	8.0604	1.1129	459	5.9483	1.0289	459	3.8938	1.0769	459	3.2961	1.0045	459	3.6451	1.1079	459	6.3857	0.9464	459	3.5983	1.0557	459	2.9935	1.0011	459	3.0742	1.5025	459	4.7159	0.8894	459	3.7959	1.2447
				460	4.8328	1.0709				460	6.383	1.0455	460	5.8517	0.9786	460	4.4899	1.1149	460	8.0454	0.9898	460	4.8107	0.8694	460	5.6435	0.9901	460	3.3272	1.1262	460	7.7436	0.9954	460	3.8285	1.2414	460	4.8625	0.9331	460	4.529	1.3288	460	6.3364	0.8427	460	2.6366	1.6437
				461	4.6732	0.9954				461	4.7231	1.039	461	6.1555	0.8954	461	7.1415	1.0546	461	5.0916	0.9686	461	5.2295	1.1514	461	4.4052	0.9245	461	3.6025	1.0866	461	4.7569	0.9431	461	3.6359	1.1879	461	2.8784	0.9791	461	4.3703	1.2479	461	4.1794	0.9127	461	3.7771	1.4664
				462	4.879	1.012				462	4.9698	1.0534	462	5.1471	0.9931	462	4.7901	1.0746	462	8.1776	0.8827	462	4.0973	1.1436	462	12.6767	0.9621	462	4.5832	1.0128	462	5.2661	0.9582	462	5.3071	1.0777	462	3.7889	0.9931	462	2.7452	1.4126	462	4.2772	0.9387	462	4.2364	1.3972
				463	8.4897	1.0061				463	7.1116	1.0269	463	4.6763	1.0145	463	5.9872	1.0431	463	3.9031	1.0458	463	7.6158	0.972	463	8.875	0.9847	463	2.8372	1.1614	463	3.3914	1.0036	463	2.9083	1.1975	463	3.0551	0.9953	463	4.5471	1.2995	463	3.4135	0.8936	463	2.7173	1.3377
				464	4.4317	1.0291				464	7.3449	0.9807	464	6.5406	0.9742	464	5.6058	1.0161	464	4.7564	1.0075	464	7.0527	1.0124	464	6.2998	0.9078	464	3.712	1.0851	464	4.1641	0.9647	464	3.1786	1.0959	464	3.7028	0.9715	464	3.0073	1.4646	464	3.5301	0.9264	464	2.9766	1.4138
				465	4.5928	1.0778				465	5.3771	1.0024	465	4.9101	0.9777	465	4.5705	1.1084	465	6.4764	0.942	465	6.6113	1.0506	465	7.6657	1.0442	465	4.6886	1.0126	465	6.4528	0.9296	465	3.1683	1.2573	465	4.1075	0.9646	465	2.6839	1.4544	465	2.9209	1.0116	465	3.3944	1.5228
				466	7.6915	1.0212				466	4.6334	1.0795	466	7.6923	0.9055	466	3.8738	1.0436	466	5.0442	1.0271	466	4.4722	0.9384	466	5.0506	1.0468	466	5.3202	1.0115	466	3.7226	0.9887	466	3.9919	1.1818	466	2.9621	0.9669	466	2.6772	1.3917	466	3.4504	0.9645	466	2.3275	1.4165
				467	4.9836	1.0139				467	4.668	1.0767	467	4.8337	0.985	467	3.309	1.1275	467	3.707	1.0607	467	4.1612	0.9058	467	4.0809	1.0376	467	4.8934	0.9983	467	3.9837	1.016	467	4.842	1.0937	467	2.9546	1.0216	467	2.9556	1.4066	467	3.6543	0.9313	467	2.1947	1.3308
				468	5.6808	1.0702				468	4.7002	1.0416	468	7.5559	1.0472	468	6.0813	1.0451	468	4.7447	1.0328	468	3.8505	1.1144	468	7.6103	0.9962	468	3.3269	0.9012	468	5.6954	0.946	468	2.9573	1.3236	468	4.792	0.8827	468	5.1387	1.1995	468	3.2446	0.9421	468	2.1318	1.1687
				469	7.5091	0.9336				469	4.4793	1.1157	469	3.8575	1.0349	469	5.3325	1.0713	469	6.7569	0.993	469	6.1256	1.1109	469	4.4888	0.9854	469	3.348	1.1269	469	4.0082	0.9902	469	3.0972	1.279	469	3.4226	0.9749	469	2.9791	1.3539	469	4.1143	0.9195	469	2.478	1.5392
				470	8.2946	0.8713				470	6.295	1.0503	470	4.0649	1.0915	470	7.354	0.9898	470	5.5397	1.0326	470	4.6048	1.0046	470	5.3126	0.9854	470	3.7341	1.0096	470	3.455	0.9867	470	3.3925	1.2016	470	3.543	0.986	470	3.3055	1.3005	470	3.6733	0.979	470	4.6573	1.5335
				471	6.6923	0.96				471	5.0503	1.0258	471	5.5097	1.0379	471	6.3367	1.0443	471	5.6088	0.9536	471	3.6507	1.0003	471	5.4011	0.9866	471	3.515	0.8862	471	7.031	0.9818	471	4.6061	1.0652	471	3.237	0.9566	471	3.025	1.4714	471	3.4537	0.823	471	2.2953	1.4715
				472	5.7571	0.9675				472	4.8425	1.0128	472	3.8519	1.0292	472	3.4561	1.0522	472	4.3008	1.0212	472	6.0449	1.0044	472	4.0551	0.9727	472	3.962	0.9518	472	3.9114	1.0067	472	4.7828	1.1392	472	5.6696	0.9137	472	2.7388	1.3205	472	5.5276	0.8945	472	3.2733	1.2306
				473	4.0149	1.032				473	5.7207	1.0373	473	7.2085	1.021	473	4.7197	1.0388	473	5.6023	1.025	473	5.4655	0.9071	473	7.5352	0.8958	473	3.2588	1.1801	473	4.4336	0.9948	473	3.3995	1.2843	473	3.5629	1.0541	473	3.6624	1.3527	473	3.0107	0.9406	473	2.4968	1.6493
				474	6.2921	1.0111				474	6.2197	1.0582	474	7.257	0.9371	474	5.5672	1.1348	474	7.673	0.9207	474	2.8287	1.1439	474	3.7606	1.0845	474	3.5724	1.1932	474	6.1461	0.9203	474	2.853	1.277	474	3.1283	0.9327	474	3.3588	1.4125	474	5.2862	0.9032	474	1.8586	1.262
				475	4.6705	0.9483				475	4.3289	1.0476	475	5.2062	1.0463	475	5.8465	0.9874	475	4.8096	1.0059	475	3.6511	0.9452	475	4.3983	1.0324	475	4.1974	1.1105	475	6.8074	0.9171	475	5.4118	1.0823	475	5.341	0.8847	475	4.6117	1.3121	475	3.3032	0.9274	475	3.6576	1.4211
				476	6.2272	0.9765				476	4.6475	1.1418	476	4.6169	1.0462	476	5.8462	1.0562	476	5.215	1.0205	476	4.3424	0.9952	476	5.0624	0.9456	476	3.5731	1.1091	476	3.244	1.0322	476	4.117	1.2559	476	4.4979	0.9325	476	3.6343	1.4855	476	2.5872	0.9878	476	4.5368	1.5408
				477	4.3576	1.0302				477	5.0935	0.9945	477	6.2777	1.0738	477	6.3056	1.0362	477	7.7747	0.9745	477	3.784	1.0947	477	6.5133	1.0028	477	2.9676	1.1498	477	2.9901	0.9515	477	4.7973	1.2181	477	4.2343	0.9702	477	4.6407	1.0634	477	3.7124	0.9086	477	3.2475	1.6779
				478	5.1436	1.0333				478	4.4218	1.1288	478	3.8457	1.0785	478	4.6163	1.084	478	3.9111	0.9584	478	5.0957	1.0248	478	5.1169	1.0148	478	5.3736	1.152	478	5.6188	0.9664	478	2.775	1.0897	478	3.2283	0.9656	478	3.9898	1.3406	478	5.7589	0.7771	478	3.4801	1.6499
				479	4.7894	1.0855				479	5.0448	1.0998	479	7.3949	1.0076	479	3.5277	0.999	479	5.6801	0.9736	479	4.564	0.9553	479	4.7839	1.0089	479	3.5645	1.1907	479	5.7397	0.9826	479	3.2972	1.1037	479	3.3617	0.9792	479	3.164	1.3306	479	4.6905	0.8819	479	3.2802	1.7143
				480	6.3291	1.0478				480	5.3726	1.0496	480	3.9209	1.0149	480	4.8434	1.0664	480	4.1718	1.0566	480	5.5992	1.1079	480	5.9182	1.0331	480	3.6558	1.1992	480	4.8819	0.9536	480	3.5805	1.2162	480	3.2689	0.6272	480	4.1673	1.2816	480	4.7619	0.8675	480	2.7653	1.1796
				481	6.9408	1.0377				481	5.2137	1.0314	481	6.9418	0.8976	481	3.5701	1.0925	481	5.9245	0.9442	481	3.8184	1.1646	481	5.6609	0.9152	481	4.3391	1.2182	481	3.3457	0.9817	481	3.3278	1.2429	481	3.4137	1.0487	481	4.14	1.3091	481	2.2814	0.9616	481	2.1678	1.5112
				482	4.2793	1.0479				482	4.7827	1.1	482	8.4879	1.0157	482	7.5633	1.0639	482	4.8019	0.9989	482	4.2829	1.0392	482	4.0477	0.9782	482	4.4626	1.1183	482	4.4702	1.0245	482	3.4762	1.0494	482	2.8833	1.0254	482	5.3	1.3536	482	4.7417	0.9278	482	2.305	1.7318
				483	5.8133	0.9982				483	4.2018	1.1467	483	4.656	0.9934	483	3.9247	0.9896	483	7.9266	0.9453	483	4.0409	1.0976	483	5.5235	1.011	483	4.6537	1.1512	483	5.4936	1.027	483	3.5479	1.1958	483	5.1355	0.9471	483	4.535	1.279	483	4.7409	0.8843	483	2.3429	1.5398
				484	7.0423	0.9917				484	4.7737	1.0846	484	6.898	1.0125	484	7.0468	1.0178	484	5.2368	0.8776	484	5.8423	1.0507	484	7.8792	1.0511	484	2.8687	1.1478	484	3.6749	0.9772	484	5.2043	1.1567	484	2.8716	1.0061	484	3.4429	1.4647	484	5.9824	0.9057	484	2.439	1.6531
				485	5.0396	1.019				485	4.2728	1.1308	485	8.1333	0.9873	485	3.8087	1.117	485	5.4103	1.0349	485	5.6205	1.0467	485	5.8002	1.0234	485	4.2373	1.1178	485	3.5846	0.9318	485	3.257	1.1778	485	3.4814	1.0281	485	4.3388	1.2527	485	3.9299	0.8601	485	2.3135	1.6035
				486	6.9472	1.0547				486	6.0333	1.0216	486	6.0874	0.9588	486	7.007	1.0575	486	6.9851	0.9829	486	5.0697	1.0801	486	4.1825	0.9466	486	5.0354	1.0752	486	4.1042	0.9942	486	3.4279	1.2336	486	3.6243	0.9413	486	2.4256	1.4518	486	2.9601	0.9015	486	3.0112	1.3118
				487	4.6285	1.0737				487	4.5991	1.0171	487	4.5854	0.9889	487	7.3714	0.9569	487	4.7899	0.9302	487	3.8941	1.1027	487	3.6176	1.1069	487	4.827	1.1014	487	3.4993	1.0276	487	4.1739	1.1738	487	3.0243	0.986	487	2.8381	1.3729	487	3.9872	0.905	487	3.1533	1.4219
				488	4.3114	1.0195				488	7.7253	0.9574	488	4.9369	1.0131	488	4.1032	1.0579	488	5.0139	1.0302	488	5.5862	1.034	488	4.8429	1.0819	488	4.0793	1.2382	488	4.7615	0.979	488	3.2787	1.3086	488	3.6772	1.043	488	2.899	1.1054	488	4.5301	0.8215	488	3.2131	1.6536
				489	4.855	1.0252				489	5.6923	1.0808	489	4.1374	1.0711	489	6.3951	0.9922	489	4.7337	1.0384	489	3.4672	1.1428	489	4.2686	1.073	489	4.9479	1.1426	489	6.2082	0.9469	489	3.2158	1.3429	489	3.5789	0.9989	489	3.4025	1.4999	489	4.8532	0.9236	489	2.2578	1.6581
				490	5.3025	1.0343				490	5.6801	0.9873	490	4.6863	1.074	490	5.7389	0.9899	490	5.1519	1.0674	490	3.679	1.2051	490	6.9129	1.0062	490	4.134	1.1078	490	4.1522	1.0097	490	4.0881	1.0938	490	4.0559	0.9273	490	4.0564	1.315	490	5.069	0.9117	490	3.166	1.5808
				491	4.1304	1.0386				491	7.0122	0.9994	491	5.4656	1.0243	491	7.7162	0.9812	491	3.8532	1.0898	491	3.1382	0.954	491	6.2008	1.0044	491	6.2297	1.157	491	3.5619	1.0395	491	4.5022	1.2001	491	4.2188	0.9498	491	3.6718	1.3719	491	3.7545	0.9111	491	4.2132	1.3641
				492	3.9204	1.0857				492	7.9241	1.0516	492	7.3712	1.0141	492	4.1709	1.1059	492	5.9488	0.9767	492	5.1306	1.1249	492	7.2632	0.993	492	3.9998	1.0996	492	3.7516	0.9725	492	4.0078	1.1499	492	4.9858	0.9874	492	3.9224	1.402	492	4.6077	0.8882	492	3.4698	1.5316
				493	6.6322	1.0416				493	6.3239	1.0107	493	8.3098	0.9604	493	5.1315	1.054	493	4.8322	1.0508	493	2.5701	0.931	493	4.2755	0.9632	493	4.2499	1.0282	493	3.8174	1.0172	493	3.9732	1.1213	493	3.7299	0.9725	493	2.4193	1.4972	493	3.7212	0.984	493	2.4025	1.8091
				494	6.7647	0.9984				494	4.3473	1.072	494	7.4433	1.0671	494	3.9758	1.0818	494	4.0862	0.9841	494	3.4467	1.1336	494	6.715	0.9218	494	4.1605	1.1978	494	5.4966	0.8867	494	3.2516	1.1863	494	3.8107	0.8764	494	5.1081	1.1872	494	3.2038	0.9968	494	4.1973	1.5118
				495	7.4482	0.9873				495	4.1394	1.0487	495	6.1113	0.9541	495	8.8358	1.0159	495	4.0497	0.8608	495	3.6317	1.1503	495	6.7313	0.9876	495	6.3924	1.1251	495	4.1901	1.0074	495	2.8173	1.3838	495	3.2518	0.8733	495	2.6717	1.2845	495	4.1287	0.8776	495	2.9616	1.4498
				496	5.3067	1.0404				496	5.7064	1.0554	496	6.4945	0.9948	496	6.4453	1.0939	496	4.5216	0.9662	496	4.0849	1.1253	496	3.8161	0.9839	496	4.2729	1.114	496	5.1443	0.9704	496	3.9371	1.2702	496	2.8135	0.9987	496	2.4325	1.386	496	3.7409	0.887	496	2.8762	1.1424
				497	5.7033	0.999				497	5.2607	0.9671	497	3.745	1.005	497	4.2734	1.0385	497	5.0539	0.9392	497	5.5441	1.0325	497	4.5724	0.991	497	2.783	1.1427	497	4.027	0.9979	497	3.6319	1.2465	497	5.99	0.9037	497	3.6338	1.228	497	3.4151	0.8265	497	2.2579	1.5397
				498	4.7324	1.0614				498	4.1959	0.9466	498	5.794	1.0159	498	6.2238	1.0128	498	4.5934	0.9901	498	3.7635	1.0835	498	4.3969	1.0381	498	6.0656	1.0285	498	5.4971	0.943	498	3.2116	1.2558	498	2.8626	0.9924	498	2.2786	1.4225	498	3.7194	0.9449	498	3.6521	1.4893
				499	4.7133	1.0642				499	4.474	1.1215	499	6.5369	0.9533	499	5.5543	1.0528	499	3.8414	0.9791	499	3.8696	1.1958	499	5.5586	1.028	499	3.4428	1.0202	499	3.4052	0.9692	499	3.1512	1.1356	499	3.1411	1.0262	499	3.4292	1.4433	499	6.1527	0.8811	499	3.0807	1.4124
				500	4.7713	1.005				500	5.5019	1.1335	500	6.1129	1.0939	500	3.7633	1.0734	500	6.1609	0.9989	500	5.9705	1.034	500	5.0447	0.9995	500	2.4867	1.2371	500	4.9644	0.9104	500	3.9642	1.2428	500	3.2237	0.9536	500	3.1827	1.6465	500	4.4229	0.8535	500	3.1804	1.463
				501	3.2866	0.9901				501	7.3865	0.9894	501	5.3773	1.0649	501	5.8552	0.9772	501	4.2054	1	501	3.7185	1.1285	501	3.7397	1.094	501	5.8868	1.1287	501	6.3783	0.9199	501	4.2514	1.2605	501	2.7157	1.0508	501	3.1865	1.5561	501	2.6876	0.8925	501	2.3455	1.4262
				502	4.9019	1.0552				502	4.8496	1.0524	502	6.2332	1.0279	502	3.6916	1.0736	502	5.2296	0.9138	502	5.7353	0.9167	502	3.8974	1.0377	502	3.8338	1.1364	502	5.6228	0.9737	502	2.9182	1.2739	502	5.9602	0.8767	502	3.3339	1.3177	502	3.2774	0.9859	502	4.0879	1.3128
				503	4.3495	0.9044				503	6.0498	1.039	503	5.5684	1.0466	503	4.0984	1.086	503	6.5378	0.9718	503	2.5557	0.9727	503	6.1458	0.9837	503	6.7609	1.007	503	3.6154	0.9835	503	4.5286	1.2726	503	3.5211	0.9589	503	3.2897	1.3453	503	3.174	0.9158	503	3.0284	1.4941
				504	5.4781	0.9916				504	4.6976	0.9541	504	4.3425	1.0266	504	5.2888	1.0818	504	8.7845	0.8738	504	2.8991	1.0741	504	4.5482	0.9498	504	4.2941	1.1651	504	3.876	0.9815	504	4.4107	0.9803	504	5.8853	0.9433	504	3.4334	1.503	504	3.8981	0.8379	504	2.0663	1.7151
				505	4.386	1.0196				505	4.305	1.0673	505	8.3787	0.9818	505	3.9865	1.0486	505	5.2067	0.8892	505	3.5378	0.7446	505	4.0451	0.9929	505	4.583	1.1081	505	4.6055	0.9721	505	4.1899	1.186	505	4.2948	0.9955	505	3.4268	1.3533	505	5.002	1.2097	505	3.5644	1.4675
				506	6.6058	0.9278				506	5.0397	0.996	506	4.5123	1.0482	506	5.4783	1.1491	506	3.8955	1.0444	506	4.434	0.8835	506	5.6318	1.0469	506	4.638	1.0529	506	4.4624	0.948	506	4.6574	1.1532	506	4.5903	0.9817	506	2.3262	1.415	506	3.8249	0.8752	506	3.2409	1.4357
				507	4.9927	1.1069				507	8.2536	0.9819	507	7.0127	1.0495	507	7.3656	1.0003	507	5.6064	0.8891	507	4.189	1.1404	507	4.7788	1.0218	507	3.5027	1.0791	507	6.3046	0.9457	507	3.9519	1.1026	507	4.0757	1.0031	507	3.4201	1.3342	507	4.278	0.7999	507	2.5234	1.6952
				508	8.2893	1.07				508	7.0174	1.0423	508	4.1019	1.0664	508	4.8939	1.079	508	8.4229	0.8585	508	3.4006	1.1037	508	5.0967	1.0273	508	4.6618	1.1398	508	3.8252	0.9429	508	2.2183	1.2762	508	4.0881	0.9858	508	2.465	1.2796	508	5.3012	0.7934	508	2.2176	1.5578
				509	5.2536	0.9904				509	5.2833	0.9904	509	3.4087	1.0834	509	4.2153	1.1131	509	7.7769	0.9714	509	3.9103	1.0766	509	4.3559	0.9254	509	4.4954	1.0552	509	12.7283	0.9382	509	2.9838	1.2294	509	4.4518	0.9745	509	4.7221	1.1566	509	3.9154	0.8184	509	2.8848	1.4244
				510	5.9691	1.0473				510	7.534	1.0057	510	3.8407	1.0127	510	7.1792	1.0392	510	3.9136	0.9831	510	4.9598	1.0914	510	4.4578	1.0182	510	4.4881	0.9471	510	4.162	0.9405	510	5.1993	1.1777	510	3.0697	0.9946	510	3.3369	1.4941	510	2.5501	0.922	510	2.3175	1.6517
				511	4.586	1.0673				511	7.0738	0.9273	511	4.4028	1.059	511	4.1394	1.0395	511	5.0846	1.1114	511	4.7093	0.9368	511	5.168	1.0378	511	3.9981	1.1591	511	3.0282	1.0399	511	4.2287	1.0318	511	3.3743	1.008	511	2.4373	1.5508	511	4.2004	0.8325	511	2.6934	1.174
				512	4.6384	1.0046				512	5.8385	0.8506	512	4.355	1.0276	512	5.839	1.0946	512	5.1446	1.0008	512	4.4658	1.0277	512	4.7218	1.0591	512	3.9407	1.0976	512	4.9097	0.9533	512	3.4796	1.0594	512	4.3819	0.9949	512	2.6828	1.396	512	3.0622	0.9606	512	3.578	1.5589
				513	7.0205	0.9969				513	5.6926	0.9441	513	4.9367	1.0188	513	4.4271	1.0611	513	5.5643	0.9914	513	4.3619	1.1638	513	6.603	1.0006	513	4.3687	1.0801	513	5.7669	0.8321	513	4.6391	1.1034	513	2.633	0.9332	513	2.3436	1.3599	513	2.9349	0.9188	513	2.721	1.6211
				514	8.7682	0.9765				514	6.3549	0.937	514	5.5178	1.0221	514	5.5086	1.0098	514	3.2826	1.0465	514	4.2396	1.1521	514	4.9742	1.0141	514	4.111	1.043	514	4.7073	0.9805	514	4.5756	1.103	514	3.5303	0.9873	514	3.1393	1.3881	514	3.9216	0.8681	514	2.5238	1.7517
				515	6.5488	0.9887				515	3.8331	1.035				515	6.4122	1.0333	515	4.7429	1.0618	515	3.5967	1.1442	515	4.2337	0.987	515	5.1437	0.9848	515	5.2136	0.9678	515	4.4348	1.0931	515	3.9196	0.944	515	2.8331	1.2806	515	2.8502	0.9748	515	2.4781	1.5438
				516	8.9126	0.9167				516	5.4371	0.9668				516	4.8561	1.0134	516	6.1471	1.0072	516	5.8825	1.11	516	4.8558	1.0154	516	3.2107	1.06	516	3.5442	0.9789	516	3.3362	1.1613	516	3.1683	0.8752	516	2.9084	1.3369	516	3.7874	0.9309	516	2.1107	1.4779
				517	4.9611	0.9918				517	3.5392	0.9116				517	5.0015	1.008	517	5.6442	0.9835	517	5.1939	1.0678	517	6.6684	1.0003	517	4.8023	1.0298	517	4.9535	0.9367	517	3.9867	1.2018	517	3.2437	0.9992	517	4.4089	1.1714	517	2.4069	0.8994	517	3.3572	1.269
				518	6.9465	1.0088				518	5.4162	0.9954				518	5.4454	0.9183	518	4.3854	1.0583	518	4.2085	1.0126	518	7.2501	0.9652	518	5.6058	1.0932	518	3.2768	1.0054	518	4.0721	1.2947	518	3.1915	0.9176	518	2.9118	1.3748	518	3.6578	0.9186	518	2.5062	1.5502
				519	5.3156	1.0732				519	3.7957	0.9249				519	5.6799	1.0114	519	5.0247	1.0324	519	3.2426	0.8276	519	4.2031	1.0051	519	5.5193	1.0318	519	3.4209	1.0164	519	4.42	1.2135	519	3.4457	1.0136	519	2.6415	1.4327	519	4.5484	0.8532	519	2.1138	1.4691
				520	4.0396	1.0862				520	4.0548	0.9623				520	5.8432	0.9708	520	4.2972	0.9959	520	3.3102	1.1751	520	4.9518	1.0529	520	4.115	1.1357	520	3.7793	0.9431	520	4.3997	1.2735	520	2.7405	0.9409	520	3.8871	1.1884	520	3.2253	0.9681	520	2.9386	1.7134
				521	7.6817	1.0039				521	5.8437	0.8675				521	5.6416	0.9759	521	6.9164	0.9842	521	4.3311	0.9205	521	5.1798	0.9907	521	3.2821	0.9298	521	4.1233	1.0441	521	5.233	1.0219	521	3.3536	1.0007	521	2.9279	1.4034	521	3.3455	0.8927	521	3.0294	1.7974
				522	4.8209	1.0903				522	5.4108	1.0731				522	7.3285	0.9292	522	8.3773	0.9321	522	5.4832	1.009	522	6.2841	0.9074	522	2.9801	1.1508	522	2.7881	1.0509	522	2.7376	1.2134	522	3.7523	1.0372	522	4.3106	1.333	522	4.2827	0.9286	522	2.3711	1.6265
				523	6.8418	0.9732				523	5.632	1.0869				523	5.069	1.0628	523	4.4182	1.0018	523	6.1295	1.0415	523	5.3295	1.0321	523	2.8124	1.0921	523	5.5362	0.935	523	2.6559	1.2202	523	3.0426	1.0147	523	3.4636	1.5576	523	3.1668	0.981	523	4.1588	1.3187
				524	5.0612	1.0738				524	4.905	1.0801				524	4.7445	1.0407	524	6.7968	0.9027	524	3.8662	1.0968	524	5.2503	0.9885	524	3.2591	1.1417	524	3.9631	0.9574	524	4.4109	1.1795	524	3.3264	1.0998	524	3.3038	1.2905	524	4.9696	0.9426	524	2.006	1.7167
				525	3.8951	0.9883				525	4.6031	1.1304				525	3.9678	1.123	525	4.3629	1.0905	525	4.4566	1.153	525	6.1248	1.0022	525	6.5597	0.9787	525	5.3449	0.9318	525	3.4927	1.2024	525	3.6945	0.9546	525	3.6691	1.3265	525	2.7877	0.9952	525	4.2915	1.4578
				526	5.1651	1.0322				526	3.4772	1.0142				526	4.7683	1.0879	526	5.5532	0.9557	526	4.4971	1.134	526	4.7032	1.0072	526	3.8639	1.1212	526	4.3789	0.937	526	3.0076	1.2895	526	3.2669	0.9569	526	3.6458	1.3614	526	4.4288	0.9264	526	2.1475	1.5861
				527	4.9215	1.0326				527	4.722	1.0087				527	3.7532	1.105	527	4.3684	1.0134	527	6.2539	1.0105	527	5.9469	0.997	527	3.0135	1.149	527	3.5843	1.012	527	4.6691	1.0945	527	4.7072	0.9274	527	3.9577	1.0959	527	3.3157	0.8989	527	2.6557	1.6994
				528	7.2471	0.9929				528	5.6239	1.0902				528	5.3619	1.0012	528	6.5701	0.9702	528	4.4606	1.0038	528	3.4823	1.0529	528	2.9585	0.9649	528	5.79	0.8762	528	3.147	1.3329	528	5.929	0.9328	528	3.1372	1.4293	528	2.549	0.9976	528	2.1498	1.4983
				529	3.9175	1.0781				529	7.822	0.9917				529	4.1282	1.12	529	7.5145	0.937	529	2.7847	0.897	529	5.704	0.793	529	3.318	1.0956	529	5.1104	1.0063	529	2.6079	1.1534	529	2.7245	1.0412	529	4.1027	1.3672	529	3.14	0.9056	529	2.0665	1.6613
				530	4.7482	1.0851				530	5.3671	1.0766				530	5.2712	1.0025	530	5.4241	1.0133	530	3.7064	1.0531	530	5.6949	0.8275	530	3.6582	1.0835	530	3.8076	1.0415	530	4.7805	1.2598	530	5.0603	0.9442	530	2.607	1.8056	530	4.2381	0.9339	530	2.2746	1.2542
				531	5.6098	1.017				531	4.403	0.9451				531	5.4929	1.0012	531	5.2223	0.9995	531	4.0293	1.0692	531	5.4525	0.9647	531	3.8388	1.0781	531	3.3851	1.0144	531	3.7824	1.2226	531	3.4626	0.9565	531	2.5695	1.0736	531	3.4745	0.9184	531	2.817	1.348
				532	5.5907	1.0306				532	5.0434	1.1316				532	6.0151	0.9659	532	8.2478	0.9459	532	3.0907	0.952	532	4.9875	0.7933	532	5.8151	0.9915	532	4.6477	0.9803	532	3.4145	1.3741	532	3.0528	0.9353	532	3.6874	1.2809	532	2.7974	0.9787	532	2.8318	1.567
				533	5.9593	1.0783				533	6.7083	1.0668				533	7.8933	1.0548	533	4.5027	1.1081	533	4.4466	1.1015	533	4.4044	1.0021	533	5.566	1.062	533	4.9483	0.9844	533	2.8674	1.2836	533	4.7725	0.9155	533	3.083	1.228	533	3.8196	0.9234	533	2.0706	1.5554
				534	5.5724	0.9669				534	7.3916	0.9838				534	4.3454	1.115	534	4.2882	1.093	534	6.7214	0.8582	534	5.5225	1.0353	534	4.87	1.1687	534	6.514	0.9569	534	5.2656	1.1462	534	3.3013	0.9193	534	2.5282	1.4159	534	4.6379	0.9117	534	2.7931	1.736
				535	4.8668	1.0272				535	5.5402	1.0391				535	5.4875	1.0618	535	5.279	0.9452	535	4.6207	1.0716	535	3.8975	1.0806	535	3.6899	1.1518	535	3.3812	0.9472	535	3.1929	1.2329	535	5.6284	0.908	535	3.4597	1.1943	535	2.1896	0.9684	535	2.9712	1.5584
				536	9.0045	1.0354				536	5.1467	1.0713				536	5.6555	1.1228	536	3.9353	0.9963	536	3.6583	1.2171	536	3.4473	0.7852	536	4.2522	1.022	536	6.3988	0.7851	536	3.7506	1.2426	536	5.1547	0.914	536	2.8297	1.3592	536	3.9555	0.9036	536	3.8266	1.5086
				537	4.7154	1.0746				537	4.0924	1.1699				537	4.6953	1.0887	537	4.067	0.9869	537	7.3274	1.0427	537	4.6993	1.0578	537	3.8114	1.1326	537	4.1071	0.8194	537	4.8938	1.2329	537	4.873	0.9649	537	2.5421	1.4717	537	4.2158	0.9095	537	2.5896	1.6488
				538	8.481	1.0103				538	5.2614	1.0704				538	4.2248	1.0889	538	5.7453	1.046	538	4.5301	1.0519	538	6.9555	0.9906	538	7.2364	0.9065	538	6.0232	0.8617	538	2.8654	1.1887	538	4.6515	0.9038	538	2.564	1.3134	538	3.9028	0.8727	538	2.1135	1.5736
				539	8.381	1.0465				539	5.7019	1.0466				539	7.0611	0.9984	539	4.1221	1.0169	539	4.7511	1.12	539	5.2854	1.0318	539	3.4291	1.0974	539	3.2558	1.0309	539	4.1527	1.3057	539	2.4611	0.9577	539	5.284	1.2687	539	3.9156	0.8863	539	2.6739	1.2732
				540	6.5317	1.0296				540	5.2172	1.0608				540	4.8919	1.0547	540	4.7439	1.03	540	3.679	1.0111	540	3.6344	1.0637	540	3.9672	1.167	540	4.0576	0.9848	540	3.1551	1.3402	540	4.4507	0.9685	540	3.0602	1.4641	540	3.437	0.9103	540	2.8758	1.7659
				541	5.5191	1.0693				541	4.7182	0.9977				541	6.9113	1.0568	541	3.9702	0.9936	541	3.9139	1.1357	541	4.3499	1.0117	541	3.7312	1.1397	541	5.4079	0.9235	541	3.1499	1.2612	541	4.9066	0.9756	541	2.7715	1.3702	541	5.7066	0.8962	541	3.5459	1.8163
				542	4.8469	1.0252				542	7.0896	0.9321				542	4.2506	0.9617	542	5.5553	0.9627	542	3.1448	1.1002	542	5.8246	0.9079	542	4.1345	1.0696	542	4.5118	1.0036	542	3.9112	1.2073	542	2.6531	0.9871	542	2.3746	1.4218	542	4.0551	0.8298	542	2.3298	1.7688
				543	5.1059	1.0435				543	5.4897	1.0731				543	3.4178	0.9539	543	7.6323	0.8955	543	3.8224	1.1339	543	7.3609	1.0126	543	3.9508	1.1003	543	4.452	1.0091	543	3.8774	1.1255	543	5.0857	0.9699	543	2.9011	1.4773	543	4.0907	0.7835	543	3.372	1.6581
				544	4.666	1.1367				544	6.1668	1.0495				544	5.0598	1.0548	544	7.3556	0.9798	544	5.5996	1.0305	544	7.7003	1.0159	544	3.9917	1.1298	544	4.8353	0.8969	544	3.7784	1.2502	544	5.0048	0.8422	544	4.1838	1.4271	544	2.9316	0.9417	544	1.8672	1.4239
				545	5.0429	1.0486				545	4.7134	1.0394				545	5.212	1.0123	545	9.2527	0.968	545	5.2415	1.0598	545	4.087	1.1023	545	4.8123	0.6963	545	5.0277	0.9308	545	4.3284	1.2774	545	3.5233	0.9081	545	3.0006	1.4032	545	3.3374	0.9584	545	1.8927	1.5777
				546	4.3982	1.0646				546	4.8707	1.0407				546	4.1235	1.0694	546	7.0282	0.8942	546	7.0567	1.0189	546	6.164	0.9902	546	4.0211	1.0978	546	5.7253	0.9335	546	3.8575	1.2803	546	4.507	0.8862	546	2.144	1.3362	546	3.2856	0.9448	546	2.4902	1.7297
				547	4.4283	1.0416				547	7.7206	1.0462				547	4.8173	1.0485	547	5.8245	1.0621	547	5.2975	1.0948	547	4.7	1.0278	547	4.2994	1.0809	547	5.0999	0.9904	547	2.855	1.2813	547	3.6136	0.9735	547	2.9327	1.583	547	4.7739	0.8748	547	2.9893	1.4615
				548	7.3697	1.0015				548	8.5301	0.9526				548	4.4183	1.088	548	6.1631	0.9323	548	4.1889	1.0156	548	5.1635	0.8214	548	3.4783	1.0584	548	3.2445	0.9974	548	4.0557	1.2352	548	5.4704	0.8589	548	3.5492	1.478	548	2.4755	0.9429	548	3.0506	1.3643
				549	4.8808	1.005				549	7.493	1.0842				549	8.9164	1.0227	549	6.5309	1.0325	549	4.3939	1.0111	549	6.1204	1.0238	549	5.241	1.0097	549	4.016	0.913	549	5.1215	1.0246	549	4.2857	0.9819	549	3.3964	1.2044	549	4.1193	0.8415	549	2.6544	1.6374
				550	6.2471	1.0634				550	5.006	1.02				550	5.8988	1.1004	550	5.7898	0.9655	550	7.6997	1.0311	550	5.6565	0.9966	550	4.2632	0.9981	550	5.3822	0.9231	550	4.7452	1.1076	550	4.3826	0.9096	550	4.9008	1.3436	550	3.3998	0.9356	550	3.896	1.6124
				551	4.2338	1.0203				551	6.1388	1.0338				551	3.9576	1.1715	551	4.9857	0.9439	551	6.8696	0.9848	551	7.2813	1.004	551	5.2422	1.0042	551	3.4333	1.0178	551	5.1173	1.0563	551	2.641	0.9204	551	4.0676	1.3084	551	3.6954	0.9338	551	2.437	1.2851
				552	7.502	0.9464				552	6.3235	0.9442				552	6.6931	1.0612	552	4.2515	1.0356	552	3.301	1.1307	552	5.6645	1.0347	552	3.7284	1.0861	552	5.309	0.9369	552	3.4653	1.3221	552	5.4217	0.9909	552	3.9139	1.2789	552	3.6735	0.9039	552	3.1338	1.8128
				553	5.6734	1.02				553	11.188	1.041				553	4.9853	1.0572	553	7.4416	0.8837	553	3.7108	1.1038	553	3.9645	1.0865	553	4.4948	1.0558	553	4.132	0.9311	553	3.7973	1.2481	553	5.1046	0.8673	553	3.837	1.3516	553	4.1319	0.8589	553	2.9746	1.7502
				554	7.7875	1.0038				554	3.7195	1.0541				554	5.1182	1.0979	554	5.6799	1.0131	554	4.0369	1.1179	554	3.7178	1.0871	554	5.6446	0.9559	554	3.8064	1.057	554	4.1649	1.2895	554	4.8645	0.9412	554	3.424	1.5524	554	3.8643	0.9212	554	2.9462	1.7209
				555	4.1314	1.0613				555	5.7965	1.0431				555	5.3015	1.0624	555	5.0149	1.0235	555	4.3214	1.0344	555	6.4529	0.996	555	6.352	0.9895	555	5.7434	0.8751	555	2.8603	1.0334	555	3.6781	0.8796	555	6.355	1.2603	555	3.3843	0.9122	555	5.2697	1.3705
				556	8.6075	0.9937				556	8.0224	1.086				556	5.277	1.0959	556	5.2674	1.0164	556	3.8323	1.1521	556	4.1069	1.0337	556	5.3544	1.0354	556	4.1893	0.9717	556	2.5033	1.2654	556	3.5853	1.0237	556	3.2955	1.4034	556	4.4147	0.8573	556	2.4099	1.7141
				557	4.4767	1.0774				557	6.937	0.9824				557	3.4421	1.1239	557	3.897	0.9307	557	4.1858	0.8822	557	5.368	0.9436	557	3.9939	0.9799	557	4.5195	0.9266	557	4.27	1.1742	557	2.821	0.9603	557	4.5576	1.0007	557	5.8011	0.8409	557	2.3222	1.6312
				558	6.7019	1.0719				558	3.9965	1.0863				558	5.266	1.0071	558	4.3106	1.0536	558	4.7366	1.095	558	6.8255	0.9263	558	5.9283	1.0119	558	3.7319	1.0334	558	2.609	1.2784	558	3.0216	0.9626	558	2.677	1.5847	558	3.7282	0.8891	558	2.34	1.5374
				559	5.447	0.9633				559	7.2458	0.9831				559	6.4828	1.0737	559	8.2962	1.0147	559	5.0495	1.0968	559	4.0009	0.9532	559	5.379	0.9042	559	5.0766	0.9618	559	3.8885	1.2671	559	4.0534	0.9221	559	3.1522	1.4442	559	3.4331	0.9393	559	2.4372	1.7414
				560	5.2036	1.0043				560	5.8039	0.9638				560	3.6206	1.0044	560	4.7326	0.8889	560	5.0833	0.9958	560	6.0741	0.9992	560	6.7451	0.9701	560	4.4065	1.0677	560	3.5321	1.3566	560	4.1371	0.9016	560	3.1661	1.4947	560	2.7842	0.9896	560	2.1977	1.2973
				561	4.2705	1.0792				561	5.2608	1.135				561	5.3974	1.0247	561	5.33	1.0415	561	4.632	1.1522	561	7.9483	0.9992	561	4.5203	0.8987	561	7.0105	0.9081	561	4.188	1.1843	561	4.4149	0.9139	561	2.595	1.4643	561	3.2715	0.9112	561	2.4644	1.634
				562	4.7866	1.056				562	6.3457	1.032				562	3.5931	1.1428	562	3.7189	0.9438	562	5.4108	1.1502	562	5.7578	0.9848	562	3.245	0.9464	562	4.1279	0.8756	562	3.0966	1.238	562	4.3455	0.9118	562	3.9494	1.2842	562	3.0115	0.9663	562	2.8993	1.5009
				563	3.3651	1.0764				563	5.7188	1.1068				563	6.021	0.9875	563	6.572	0.8939	563	3.8487	1.1376	563	6.7965	0.9603	563	4.5819	0.7954	563	5.4756	0.9428	563	5.8089	1.2707	563	3.206	1.0818	563	3.3419	1.3735	563	3.5861	0.9672	563	3.7339	1.5251
				564	6.6569	1.0695				564	4.4172	1.0894				564	5.5529	1.138	564	4.044	1.0448	564	3.7201	1.1489	564	5.1272	0.9865	564	5.6225	1.008	564	4.4066	1.0484	564	3.5159	1.2624	564	3.2408	1.0063	564	2.2569	1.475	564	3.885	0.9218	564	2.1859	1.114
				565	6.7137	1.0146				565	5.8528	0.9365				565	4.4382	1.1541	565	3.6577	1.0573	565	5.3546	1.1705	565	4.3757	1.0663	565	5.384	0.9287	565	3.0341	1.0506	565	4.7128	1.2823	565	2.3583	0.6967	565	2.6317	1.2706	565	3.5344	0.9427	565	2.9625	1.0335
				566	5.3153	0.934				566	6.4155	0.9409				566	3.9836	1.0411	566	3.6742	1.0126	566	4.6295	1.1131	566	4.5314	0.9711	566	3.1943	0.6999	566	4.0756	0.9997	566	12.8846	1.1965	566	2.619	0.9219	566	2.7506	1.3038	566	3.8909	1.0066	566	2.4509	1.5248
				567	3.7291	0.9727				567	5.1476	0.9894				567	5.6059	0.9843	567	6.2703	0.9715	567	7.026	1.0815	567	4.9292	0.9998	567	3.2848	0.9789	567	3.9028	0.8727	567	3.1352	1.1408	567	2.8783	0.974	567	3.0938	1.4922	567	3.8996	0.8711	567	3.1811	1.3755
				568	5.4191	1.0025				568	6.5754	1.0071				568	3.5546	1.0352	568	4.7888	0.8872	568	5.2618	1.1144	568	5.8561	1.0332	568	3.1175	1.155	568	3.4395	0.9694	568	3.4876	1.4052	568	2.666	1.0592	568	3.163	1.3687	568	3.0409	0.9604	568	3.9101	1.402
				569	4.7149	1.0252				569	5.7594	0.9758				569	4.6207	1.0392	569	5.3178	0.9843	569	5.0523	1.0685	569	5.8496	1.0462	569	3.4098	1.0401	569	3.5263	0.9587	569	5.992	1.1848	569	4.6284	0.9929	569	2.9907	1.5399	569	3.1892	0.9578	569	2.386	1.6147
				570	6.4584	1.1099				570	3.8077	1.0377				570	5.6157	1.0575	570	4.6861	1.0251	570	6.0624	0.9653	570	5.2901	1.0221	570	3.7663	0.9016	570	4.0377	0.8694	570	3.2589	1.2979	570	3.1403	1.061	570	2.7424	1.3613	570	3.5382	0.8557	570	3.0313	1.6175
				571	7.1327	1.0465				571	6.1415	1.0996				571	5.2189	0.9764	571	5.589	1.0581	571	5.3427	1.0734	571	5.117	1.0157	571	4.1259	0.9781	571	4.3006	0.9537	571	3.488	1.2114	571	2.7499	1.0078	571	3.3018	1.4583	571	4.5183	0.8696	571	2.8658	1.7723
				572	9.2437	1.0626				572	4.0109	1.0367				572	4.4852	1.0772	572	6.8536	0.9275	572	4.7304	1.0146	572	5.6904	0.9477	572	4.9135	0.9309	572	5.8837	0.9644	572	2.9691	1.2821	572	5.1358	0.9489	572	2.9272	1.3966	572	6.4027	0.8495	572	3.6081	1.5486
				573	6.8419	1.0458				573	4.8052	1.0466				573	5.415	1.0296	573	4.241	1.0351	573	5.0809	1.1279	573	5.1069	0.9421	573	5.0604	0.946	573	3.662	0.9655	573	4.8765	1.312	573	3.9461	1.0221	573	3.8545	1.3469	573	4.3759	0.9154	573	3.6766	1.2786
				574	7.5334	1.0571				574	5.8526	0.9668				574	5.1847	0.9435	574	5.1098	0.8182	574	3.6321	1.0127	574	4.9106	1.0332	574	4.2989	0.9584	574	5.194	0.9868	574	4.4299	1.2799	574	3.2964	1.0296	574	5.231	1.3319	574	3.0228	0.9154	574	4.1449	1.5661
				575	4.6505	1.0238				575	3.4249	1.1348				575	3.9424	1.0801	575	4.1075	0.919	575	6.2148	0.9866	575	6.0007	0.9866	575	4.3722	0.9738	575	4.778	0.9433	575	3.0032	1.1537	575	3.1943	0.9424	575	3.0214	1.3981	575	2.631	0.9721	575	2.2674	1.7329
				576	6.1217	0.979				576	4.0864	1.0535				576	6.8802	1.0514	576	5.068	1.0073	576	3.5934	1.0938	576	3.5755	1.0688	576	3.119	0.9905	576	4.8147	0.9499	576	3.5038	1.1923	576	2.7537	0.9934	576	3.1068	1.4451	576	3.4268	0.9022	576	3.4657	1.1805
				577	5.2849	1.0162				577	5.261	0.9845				577	3.8465	1.1409	577	4.5149	1.007	577	4.3715	1.0902	577	4.6791	1.0119	577	6.801	1.1306	577	7.2272	0.9232	577	2.8726	1.2572	577	2.9613	0.9357	577	3.556	1.44	577	4.9804	0.842	577	2.5015	1.6168
				578	5.7036	1.0535				578	5.4568	0.9857				578	4.0989	1.0279	578	8.0446	1.016	578	3.2634	1.1338	578	6.0928	1.0288	578	3.6272	1.2415	578	4.8193	1.0277	578	5.7265	1.156	578	4.069	0.9771	578	3.1822	1.4372	578	3.0142	0.9605	578	3.1461	1.573
				579	5.0787	0.994				579	7.6849	0.9499				579	4.5399	1.0081	579	7.4051	0.8715	579	4.9143	1.0883	579	3.627	0.9497	579	6.4339	1.1073	579	5.517	0.9071	579	3.8244	1.2558	579	6.8696	0.9076	579	2.1818	1.3441	579	3.9651	0.8681	579	2.9123	1.5654
				580	5.7052	1.0234				580	6.5659	0.997				580	4.6756	0.9571	580	5.1049	0.9839	580	4.8729	1.1351	580	6.29	0.9194	580	4.2079	1.1767	580	5.2399	1.0249	580	2.8475	1.1438	580	3.6817	0.9765	580	2.5219	1.4184	580	2.9534	0.9602	580	2.8975	1.3541
				581	5.7099	1.1127				581	6.7939	0.9932				581	6.7326	0.98	581	7.2434	0.9037	581	5.8277	1.0308	581	4.5642	1.036	581	3.7323	1.1642	581	5.5186	0.9655	581	4.2307	1.2779	581	3.2309	1.0416	581	2.7855	1.2871	581	2.9966	0.9703	581	1.9836	1.5013
				582	7.8183	1.0535				582	4.1684	1.0439				582	5.5622	1.0653	582	5.6901	0.9653	582	3.7361	1.1133				582	3.0747	1.1824	582	6.5322	0.9141	582	3.1421	1.0635	582	3.4952	0.9259	582	2.9821	1.4212	582	4.8342	0.7434	582	3.0689	1.2365
				583	3.9281	1.0273				583	5.7181	1.0314				583	6.7364	0.9915	583	8.1029	0.9149	583	4.7977	1.0961				583	3.2544	1.1589	583	5.4333	0.9971	583	3.4	1.2264	583	4.9696	0.9445	583	4.4832	1.2636	583	5.8307	0.8619	583	2.2663	1.5395
				584	5.2297	0.9681				584	4.1596	1.0555				584	5.2859	1.0501	584	8.9027	0.9317	584	6.9237	0.7905				584	6.0611	1.009	584	3.2025	1.0125	584	3.8255	1.258	584	3.667	1.0437	584	2.6312	1.33	584	3.2361	0.9285	584	3.2804	1.7159
				585	4.3792	0.9881				585	4.6334	1.1059				585	5.7805	1.0542	585	4.7142	0.8149	585	5.6669	0.891				585	3.0881	1.2653	585	5.635	0.923	585	4.0183	1.1441	585	7.0388	0.9284	585	2.9228	1.2821	585	2.8483	0.9756	585	3.0393	1.6011
				586	6.8447	1.0533				586	7.6414	1.063				586	6.4096	0.9475	586	6.1504	0.9483	586	5.3906	1.0869				586	3.9209	1.0966	586	3.7452	0.9023	586	4.0323	1.203	586	4.7904	0.9349	586	3.1632	1.4065	586	3.5195	0.9404	586	3.2025	1.5513
				587	6.1576	1.0749				587	6.1467	1.0139				587	6.4432	0.9969	587	5.5612	0.9403	587	7.0625	0.9333				587	3.3637	1.109	587	5.2553	0.9481	587	2.9575	0.9537	587	3.468	0.9438	587	3.5949	1.3718	587	4.2486	0.8723	587	2.8386	1.3576
				588	8.9954	0.9438				588	4.6142	1.0591				588	5.1578	0.989	588	4.7459	0.9513	588	3.8684	0.9825				588	4.016	1.1496	588	5.57	0.946	588	3.0333	1.1517	588	4.9206	0.8188	588	2.7287	1.5142	588	3.6518	0.9934	588	3.2734	1.6148
				589	13.6814	1.0014				589	5.0134	1.1242				589	4.4914	0.963	589	4.4469	1.0643	589	3.5919	1.1583				589	4.6444	1.0524	589	4.2458	0.9861	589	4.5745	1.1778	589	4.78	0.9381	589	4.1335	1.3186	589	2.7099	0.9351	589	2.3855	1.5238
				590	4.8378	1.0205				590	6.8909	1.0234				590	6.4883	1.0531				590	2.8021	0.8888				590	5.9153	1.0042	590	3.244	1.0021	590	2.844	1.2636	590	2.6605	0.9443	590	3.1113	1.0329	590	3.2529	0.978	590	2.0739	1.4628
				591	6.8323	1.0772				591	6.2076	0.993				591	4.5831	1.0732				591	3.7428	1.0287				591	3.7978	1.0294	591	4.075	1.0126	591	3.4471	1.3041	591	3.9416	0.9537	591	3.3659	1.4581	591	4.2254	0.883	591	3.1998	1.3158
				592	8.1522	0.9663				592	6.1392	1.0739				592	8.7314	0.9641				592	4.8687	1.0929				592	4.8788	0.9741	592	4.2618	0.9743	592	2.8562	1.2332	592	3.3482	0.9592	592	3.0176	1.5313	592	4.6268	0.8822	592	2.4812	1.9462
				593	4.9486	1.003				593	4.9869	1.0131				593	6.7377	1.006				593	5.1343	1.0416				593	4.8303	1.0406	593	4.3686	1.0155	593	2.5757	1.3331	593	4.0699	0.9434	593	2.5721	1.3123	593	5.568	0.8623	593	2.3568	1.4778
				594	5.3522	1.0903				594	6.606	0.9223				594	4.8328	1.0593				594	4.8573	1.0813				594	5.767	1.064	594	4.4723	0.9957	594	3.3449	1.1741	594	5.0178	0.8899	594	3.3776	1.3574	594	3.883	0.9018	594	3.3812	1.7673
				595	6.5117	1.0253				595	5.4739	1.1179				595	4.1814	1.0426				595	3.6417	1.1453				595	4.7015	1.1211	595	4.9485	1.0555	595	3.5418	1.2557	595	3.2047	0.9404	595	2.7025	1.4822	595	5.0113	0.913	595	3.3897	1.4075
				596	5.3067	1.0343				596	6.0872	1.0238				596	5.0688	1.0043				596	3.5895	1.06				596	4.2969	1.1281	596	3.9222	1.0121	596	4.7187	1.244	596	2.9023	0.9612	596	3.0368	1.3067	596	4.6147	0.8309	596	2.1593	1.6541
				597	5.7926	0.9839				597	4.6582	1.1184				597	5.5837	0.9664				597	4.4034	1.0952				597	4.2283	1.0107	597	6.9723	0.9101	597	3.8411	1.2303	597	6.4449	0.8868	597	3.0358	1.263	597	4.6813	0.9212	597	2.5535	1.5583
				598	4.4782	1.056				598	7.0363	0.9977				598	4.9524	0.9863				598	3.9155	0.8553				598	2.526	1.1416	598	12.6767	0.8719	598	2.6168	1.2818	598	3.0268	1.0257	598	4.3792	1.211	598	4.7507	0.8707	598	2.6051	1.8306
				599	5.5551	0.9957				599	3.9979	0.9682				599	3.4198	0.9141				599	5.574	0.9608				599	3.4737	1.1347	599	6.2084	0.9768	599	4.9218	1.0391	599	4.3253	0.9498	599	4.7682	1.3065	599	3.8942	0.876	599	2.6835	1.0965
				600	5.5252	0.9899				600	4.2641	0.9968				600	6.4144	0.8836				600	5.6985	0.9127				600	3.5348	1.0199	600	5.6041	0.9585	600	4.1988	1.1934	600	4.0423	1.0018	600	3.1939	1.3574	600	2.654	0.9829	600	2.4977	1.6887
				601	4.2471	0.9725				601	3.7828	0.9322				601	5.1911	1.0149				601	6.0757	0.9541				601	3.9327	1.1455	601	5.0407	0.9182	601	5.0283	1.2111	601	2.9366	0.9332	601	2.596	1.4808	601	3.1223	0.9987	601	2.6569	1.3197
				602	4.3315	1.011				602	6.7984	1.0683				602	8.2584	0.8882				602	4.6931	1.0086				602	5.3792	1.0602	602	3.2633	1.0537	602	4.4741	1.1469	602	3.2657	1.0348	602	4.0093	1.3207	602	4.081	0.9175	602	2.4214	1.68
				603	3.8052	1.065				603	6.705	1.0349				603	7.1838	0.888				603	5.0233	1.0883				603	3.733	1.0523	603	3.8057	0.9969	603	6.005	1.1275	603	4.3737	1.0238	603	2.9759	1.5644	603	4.5182	0.8727	603	4.0509	1.5947
				604	5.985	1.0557				604	4.3338	1.1326				604	3.9049	1.0746				604	3.9291	1.0562				604	4.378	1.0463	604	4.0848	0.9983	604	3.6209	1.1125	604	4.3559	0.9585	604	4.7061	1.4227	604	6.2016	0.8672	604	2.2674	1.629
				605	6.0194	1.0128				605	5.0481	1.1073				605	6.286	1.0302				605	3.7703	1.0864				605	3.7004	1.0968	605	4.7848	0.9361	605	3.5395	1.2906	605	4.4492	0.8387	605	2.4681	1.2163	605	2.9145	0.9229	605	2.6617	1.6034
				606	7.0573	1.0277				606	4.4191	1.0803				606	3.6236	1.1008				606	4.3027	1.0197				606	3.313	1.192	606	3.3664	1.0209	606	4.2734	1.0739	606	6.5076	0.9115	606	2.5876	1.4161	606	3.1552	0.945	606	3.0998	1.6224
				607	7.0182	0.9748				607	7.3012	1.0744				607	6.6919	1.0608				607	4.1433	1.0762				607	3.8865	1.1524	607	5.1166	0.9446	607	4.1157	1.146	607	5.0333	0.9242	607	2.2455	1.4906	607	4.5516	0.9357	607	2.378	0.9638
				608	3.4654	1.0112				608	5.532	1.0541				608	4.8102	1.0998				608	4.9169	1.1391				608	3.2164	1.1441	608	5.1516	1.0486	608	3.9512	1.1712	608	4.1263	0.9814	608	3.3331	1.1254	608	3.2647	0.9547	608	2.2492	1.6018
				609	3.9196	1.0238				609	4.3309	1.1049				609	6.8465	1.0028				609	7.0838	1.1161				609	3.4312	1.0653	609	6.2691	0.8795	609	3.2271	1.2738	609	5.4534	0.9068	609	3.428	1.2745	609	3.6782	0.9983	609	2.1338	1.4974
				610	6.5471	0.9862				610	7.1152	1.0264				610	4.065	1.0891				610	4.0673	1.0743				610	3.4335	1.1286	610	2.9917	0.9969	610	4.5308	1.1591	610	4.9354	0.8957	610	2.511	1.5691	610	5.5576	0.9065	610	2.6623	1.7663
										611	3.5001	1.0689				611	4.6375	1.0876				611	3.752	1.0912				611	4.1617	1.0972	611	3.7011	0.9888	611	3.7347	1.1346	611	3.4973	1.0103	611	3.6211	1.2508	611	3.6099	0.9323	611	3.3185	1.5361
										612	5.5333	0.995				612	4.9965	1.0779				612	5.3188	1.1389				612	4.1331	1.0769	612	4.15	0.9922	612	3.4449	1.2148	612	4.3438	0.9248	612	3.6244	1.3933	612	3.508	0.9072	612	4.1024	1.4192
										613	5.0415	1.059				613	5.9389	1.0561				613	5.3864	1.063				613	3.2067	1.0569	613	3.485	1.0089	613	3.9063	1.1829	613	5.0723	0.9201	613	2.0515	1.462	613	3.2639	0.9817	613	2.8281	1.3658
										614	5.8273	1.0277				614	6.0231	1.0121				614	5.4051	1.1318				614	3.0226	1.2103	614	6.1077	0.9243	614	4.3638	1.0501	614	3.1774	0.9482	614	3.088	1.3896	614	4.045	0.9707	614	2.481	1.7243
										615	5.1857	1.0188				615	4.6696	1.0562				615	6.7517	0.9424				615	5.6501	1.0302	615	3.6527	0.9787	615	5.0271	1.2527	615	3.3801	0.9946	615	3.4535	1.1139	615	4.2211	0.9027	615	2.6822	1.9841
										616	4.4555	0.8954				616	3.5644	1.0591				616	3.4806	1.1731				616	8.0073	1.073	616	6.1486	0.9855	616	2.8536	1.2803	616	3.9243	0.974	616	3.0053	1.2752	616	3.3033	0.9829	616	2.0147	1.4674
										617	3.6926	1.0407				617	5.9319	1.0289				617	3.8578	1.1271				617	3.6892	1.2012	617	4.6565	0.9584	617	4.3807	1.1712	617	4.1962	0.9845	617	3.9117	1.3606	617	2.9131	0.9621	617	2.3236	1.7867
										618	7.6471	0.9888				618	3.6838	1.05				618	5.6199	1.0403				618	4.5115	1.1016	618	4.1612	1.0186	618	2.775	1.299	618	3.6957	0.98	618	2.748	1.4048	618	3.6336	0.9294	618	2.7305	1.5435
										619	6.6443	1.0847				619	4.7911	1.0334				619	4.3145	1.0679				619	6.116	1.0656	619	5.1674	0.9027	619	2.8247	1.2355	619	2.6521	1.039	619	4.0371	1.3982	619	8.7012	0.8668	619	2.9093	1.661
										620	6.6831	1.0338				620	7.3587	1.0043				620	4.4111	1.0323				620	4.4288	1.1472	620	7.2371	0.9379	620	3.6215	1.2658	620	4.9959	0.9235	620	3.0365	1.4242	620	3.8659	0.9159	620	2.1513	1.3785
										621	4.6745	1.1132				621	7.6188	0.9194				621	4.8552	1.1146				621	4.7191	1.1334	621	5.2852	0.9276	621	3.8686	1.2265	621	3.1565	0.9693	621	3.9128	1.4111	621	4.2525	0.9162	621	2.2384	1.4552
										622	4.3467	1.0885				622	6.8562	0.9278				622	3.9304	0.9976				622	4.6644	1.1493	622	5.8978	0.9442	622	3.5594	1.2331	622	2.6916	0.9481	622	3.377	0.5137	622	3.082	0.9868	622	4.7908	1.4637
										623	4.2349	1.0256				623	3.6334	0.9991				623	6.1007	1.082				623	6.1429	1.0583	623	3.8169	0.9986	623	4.9701	1.2051	623	3.243	0.9382	623	3.0683	1.0838	623	3.0349	0.9561	623	4.7508	1.7667
																624	4.9842	1.0314				624	3.9036	0.9447				624	3.9038	1.0284	624	3.1014	0.9216	624	2.8551	0.9816	624	5.614	0.866	624	3.8087	1.3805	624	3.8028	0.9031	624	2.8659	1.3469
																625	4.3943	0.9408				625	4.5015	1.0938				625	4.6637	1.0838	625	4.595	0.9735	625	2.6376	1.2068	625	4.2641	0.896	625	2.947	1.1061	625	2.8221	0.9757	625	2.6814	1.63
																626	4.6633	1.0097				626	3.4919	1.0232				626	4.452	0.9451	626	5.3135	0.9567	626	3.9704	1.1586	626	3.1742	0.9799	626	5.3054	1.1245	626	4.0101	0.8806	626	2.8625	1.5011
																627	5.4233	0.994				627	5.5933	0.9777				627	4.3461	0.991	627	3.5635	1.0526	627	5.4164	1.2576	627	5.7308	0.8874	627	3.8146	1.2479	627	3.4313	0.8995	627	3.9919	1.6695
																628	6.0061	1.0906				628	4.628	0.9799				628	3.2848	1.1342	628	2.9712	1.0399	628	4.1673	1.1609	628	2.9921	0.9507	628	3.6513	1.2414	628	2.8933	0.8969	628	3.1949	1.5409
																629	3.3725	1.1203				629	5.6529	1.0776				629	4.072	1.1493	629	2.8842	1.0251	629	3.125	1.3046	629	4.654	0.9231	629	4.8415	1.2783	629	3.1594	1.0022	629	2.1463	1.5615
																630	4.5645	1.1515				630	4.7957	0.8581				630	4.0983	1.0605	630	4.548	0.9324	630	2.4283	1.3433	630	2.9602	1.0193	630	3.0215	1.1587	630	2.8243	1.0366	630	2.2286	1.7872
																631	5.6234	1.1265				631	4.9694	0.9168				631	5.3894	1.1182	631	4.4902	0.9716	631	4.4276	1.3167	631	4.7881	0.9392	631	3.1795	1.3211	631	2.7093	0.9335	631	2.4032	1.6555
																632	8.1092	0.9734				632	4.6799	0.8409				632	4.3631	1.1492	632	4.4082	0.9375	632	3.944	1.2094	632	2.8133	0.974	632	2.991	1.2966	632	2.9835	0.9555	632	2.2947	1.4618
																633	4.7368	1.089				633	4.5328	0.8452				633	5.7799	1.0123	633	6.452	0.8976	633	4.0508	1.2953	633	3.7891	0.9304	633	3.1991	1.2777	633	2.8808	0.9627	633	2.8023	1.5471
																634	3.6044	1.094				634	4.3414	0.8137				634	4.8382	0.9936	634	4.0416	1.0549	634	3.9667	1.2777	634	3.4206	0.9882	634	3.7058	1.2494	634	3.1191	0.967	634	1.988	1.4964
																635	4.4021	1.0592				635	6.5185	0.9728				635	5.3598	1.0739	635	2.9684	0.9595	635	4.5347	1.259	635	3.1183	0.9861	635	2.8018	1.5041	635	4.8993	0.8599	635	3.1029	1.5297
																636	3.6622	1.0426				636	4.3413	1.0736				636	4.8003	1.0413	636	4.4202	0.9579	636	3.7261	1.1756	636	3.5266	0.8763	636	2.8969	1.4446	636	3.2331	0.8923	636	3.5734	1.4802
																637	3.8689	1.0835				637	4.6744	1.073				637	4.0638	0.9948	637	4.7108	0.9837	637	4.3698	1.2205	637	3.4105	1.0071	637	2.5249	1.4873	637	3.0546	0.9762	637	2.2957	1.4966
																638	5.211	1.024				638	4.2037	1.0218				638	5.4125	0.9648	638	3.7638	0.9955	638	5.1636	1.1767	638	5.3418	0.9504	638	4.4492	1.2714	638	3.6173	0.883	638	2.7975	1.254
																639	4.6974	1.0762				639	4.5101	1.1104				639	6.2188	1.0034	639	3.9506	0.8882	639	2.7682	1.3125	639	3.8467	0.9517	639	3.5951	1.4027	639	2.8002	0.9811	639	2.9282	1.6013
																640	5.5209	1.0798				640	5.0924	1.4823				640	3.8426	1.0383	640	3.6172	1.0082	640	2.9835	1.2624	640	3.0894	0.9635	640	2.7571	1.2521	640	3.7757	0.9391	640	2.5704	1.6205
																641	5.9548	1.07				641	4.1941	1.0075				641	3.2429	1.1346	641	4.8494	0.9806	641	3.3796	1.3188	641	4.5185	0.9412	641	2.6777	1.4158	641	3.2508	0.9594	641	2.3036	1.5354
																642	3.2913	1.115				642	7.6863	0.9776				642	5.7768	1.001	642	4.7988	0.9466	642	2.8434	1.2419	642	4.6156	0.9706	642	4.5875	1.2708	642	3.0064	0.8519	642	2.063	1.3607
																643	3.5856	1.1237				643	3.3059	1.0262				643	3.2584	1.171	643	2.4295	0.9456	643	3.038	1.2282	643	5.964	0.9375	643	3.0511	1.4452	643	5.0368	0.8717	643	2.3553	1.7197
																644	6.695	0.9891				644	4.8278	1.0335				644	3.4521	1.1358	644	4.5556	1.0002	644	3.5529	1.2245	644	6.7894	0.8899	644	4.5091	1.2012	644	2.565	0.9606	644	2.6895	1.3074
																645	7.3452	0.9977				645	6.9321	0.9533				645	4.0962	1.0658	645	8.5031	0.8973	645	3.7402	1.1809	645	4.1281	0.9479	645	1.5759	1.2473	645	5.483	0.8982	645	3.5782	1.5298
																646	4.4508	1.1238				646	3.466	0.9818				646	4.0518	1.0754	646	5.3966	0.9492	646	3.6137	1.2388	646	3.9348	0.9675	646	3.8041	1.3039	646	2.8045	0.944	646	2.855	1.7352
																647	7.5452	0.9834				647	5.32	1.0471				647	3.5202	1.0757	647	2.9306	1.0009	647	3.2826	1.3052	647	5.6791	0.9265	647	4.088	1.3754	647	4.6469	0.7844	647	2.2876	1.6456
																648	8.9176	1.0072				648	3.7406	1.0627				648	4.0271	1.071	648	4.3524	0.953	648	4.9517	1.1596	648	5.4875	0.9198	648	2.6308	1.4235	648	3.3621	0.9432	648	2.6492	1.5963
																649	5.7156	0.9487				649	3.7162	1.0902				649	3.6509	1.1086	649	5.992	0.9487	649	3.6797	0.9035	649	5.7806	0.9216	649	3.9776	1.2859	649	2.8822	0.9622	649	3.5796	1.5537
																650	5.7981	1.0183				650	3.5179	1.0848				650	3.2992	1.0301	650	3.786	1.0065	650	3.8598	1.2133	650	3.5356	0.9504	650	3.3425	1.3994	650	4.155	0.9174	650	3.047	1.4755
																651	4.3352	1.0819				651	5.5303	0.9798				651	4.0614	1.1232	651	3.7077	1.0397	651	2.6012	1.2586	651	2.781	1.0053	651	3.0889	1.459	651	4.2387	0.9184	651	2.6764	1.5514
																652	5.2277	0.9483				652	3.2345	1.0753				652	3.6727	1.0971	652	3.8131	0.9549	652	2.7516	1.2763	652	3.4542	0.9592	652	4.5768	1.3255	652	4.0408	0.8802	652	1.9766	1.7785
																653	4.8898	1.003				653	4.9883	0.972				653	4.7714	1.0763	653	5.6607	0.9225	653	4.8319	1.047	653	3.5462	1.0148	653	3.5626	1.3385	653	3.2497	0.896	653	2.4994	1.5352
																654	5.2869	1.0709				654	4.8468	0.9764				654	5.0176	1.0433	654	4.1135	1.025	654	4.2986	1.1993	654	3.3025	0.9525	654	4.1477	1.1625	654	2.9794	0.9488	654	2.9562	1.4406
																655	5.3058	1.1419				655	5.4215	1.1118				655	5.0001	0.9336	655	5.5036	0.9883	655	3.3605	1.1869	655	3.5988	0.9607	655	3.7291	1.1079	655	3.1698	0.9416	655	2.6535	1.445
																656	4.2474	1.0824				656	4.0672	1.1096				656	4.9852	0.9607	656	3.878	0.931	656	3.5583	1.1117	656	4.5414	0.9247	656	3.7637	1.2926	656	3.2978	0.9995	656	1.9041	1.0734
																657	5.1712	1.0577				657	4.4294	1.1438				657	3.3433	0.872	657	3.8079	0.9688	657	3.9245	1.2262	657	5.391	0.9435	657	3.3437	1.3039	657	3.4661	0.6986	657	2.8831	1.2786
																658	4.1336	1.0469				658	6.9541	1.1117				658	5.2984	1.0395	658	5.7065	0.8613	658	5.829	1.129	658	3.0102	0.9392	658	2.7894	1.3285	658	3.0826	0.947	658	2.2884	1.6581
																659	4.3443	1.0348				659	5.2734	1.1399				659	5.5483	1.0077	659	3.1235	1.0471	659	3.3158	1.2028	659	3.7593	0.9073	659	3.0969	1.1657	659	3.8281	0.9359	659	2.4269	1.4648
																660	5.1558	1.0792				660	4.9748	1.1216				660	3.2216	1.1419	660	5.268	0.9474	660	4.024	1.1064	660	4.4713	1.0515	660	5.0459	1.197	660	2.6982	0.949	660	3.1498	1.3183
																661	3.7619	1.0687				661	5.9278	0.9812				661	7.4526	0.8985	661	5.0658	0.8062	661	4.3264	1.0777	661	3.3403	1.0257	661	3.0943	1.2738	661	2.8835	0.9565	661	3.442	1.4502
																662	4.0312	1.1351				662	3.9228	1.0496				662	3.9639	1.0577	662	3.5996	0.9103	662	3.7127	1.1844	662	3.6318	0.8999	662	3.3405	1.3206	662	3.3989	0.95	662	2.8231	1.986
																663	7.4156	1.0034				663	3.4618	1.1009				663	5.7644	1.0876	663	2.5804	0.9557	663	4.229	1.1384	663	5.317	0.8616	663	3.8202	1.3117	663	4.3023	0.8937	663	2.0225	1.6817
																664	5.7708	1.0481				664	4.2729	0.9846				664	5.2669	0.9999	664	3.8326	0.9643	664	4.0926	1.1522	664	3.4587	0.8901	664	4.0397	1.3861	664	2.4118	0.79	664	2.1742	1.4691
																665	6.5338	0.9835				665	4.6985	0.9875				665	4.1369	0.9185	665	4.9132	0.9216	665	3.6794	1.2425	665	3.3575	1.0341	665	3.4208	1.0904	665	3.2123	0.8854	665	2.1234	1.3348
																666	5.7162	1.0053				666	5.064	1.1321				666	4.5322	0.9801	666	6.5639	0.7948	666	3.0665	1.3369	666	2.8696	0.926	666	3.522	1.3096	666	3.7723	0.9025	666	2.1233	1.1696
																667	4.2541	1.0437				667	3.5702	1.1266				667	2.9272	1.103	667	5.5918	0.9437	667	5.6008	1.2002	667	2.9812	0.9976	667	2.9364	1.3749	667	3.1386	0.9122	667	2.3011	1.6106
																668	6.9804	0.9495				668	6.1342	1.0273				668	3.7246	0.918	668	3.3005	0.8443	668	3.9505	1.2751	668	2.4725	1.056	668	6.8961	1.1158	668	5.4793	0.8632	668	4.8764	1.4452
																669	5.8168	1.0652				669	6.5915	1.0705				669	4.9601	0.9836	669	3.5781	1.018	669	3.7437	1.2058	669	6.1889	0.907	669	3.9308	1.1917	669	3.6148	0.8615	669	2.2961	1.4631
																670	4.3514	1.1089				670	3.2555	1.1493				670	5.7482	1.0199	670	4.7348	0.9352	670	3.3514	1.2656	670	4.6922	0.9297	670	2.7983	1.1774	670	5.2119	0.8716	670	2.1431	1.6025
																671	4.936	1.1304				671	6.3269	0.7606				671	3.4743	0.8801	671	5.7631	0.919	671	3.1688	1.2538	671	4.5719	0.9504	671	2.7436	1.3801	671	6.441	0.9104	671	2.5812	1.3253
																672	7.3243	1.0143										672	3.6248	1.1339	672	3.6204	1.0603	672	5.9453	0.9996	672	2.8263	1.0518	672	4.4543	1.3326	672	3.7882	0.9407	672	2.8573	1.3279
																673	5.1437	1.0946										673	2.9694	0.9509	673	6.0827	0.9708	673	3.3403	1.2404	673	4.0598	0.9703	673	3.31	1.2922	673	4.0193	0.9413	673	2.9939	1.5287
																674	5.8946	1.0228										674	3.3988	1.1406	674	5.7102	0.9521	674	4.6934	1.0533	674	6.2849	0.9331	674	3.0093	1.337	674	4.11	0.8854	674	2.2821	1.6246
																675	4.5614	1.1252										675	6.5387	1.0083	675	5.3043	0.9068	675	3.1762	1.2455	675	3.5858	0.847	675	4.2331	1.1315	675	2.676	0.9602	675	3.4996	1.5677
																676	6.6269	0.9899										676	4.5664	0.8697	676	4.0812	0.8923	676	3.6362	1.3394	676	3.7628	0.9063	676	2.5485	1.4207	676	2.9761	0.9303	676	3.0753	1.5454
																677	3.8118	1.0264										677	3.5909	1.0273	677	7.3442	0.9478	677	2.4012	1.2918	677	4.2174	0.9568	677	4.7879	1.3195	677	3.1306	0.9257	677	2.9668	1.4647
																678	3.8465	1.1737										678	4.7938	0.965	678	7.1236	0.9123	678	4.6217	1.1776	678	4.8223	0.9444	678	5.4612	1.259	678	3.4893	0.9345	678	2.484	1.3373
																679	4.3691	1.0725										679	4.4157	0.9759	679	6.0935	0.8747	679	3.6956	1.0906	679	2.9396	0.9354	679	5.4465	1.2818	679	3.1799	0.929	679	2.2908	1.7313
																680	4.6858	1.0581										680	3.3373	0.9354	680	2.8532	1.0207	680	2.8437	0.9635	680	3.8401	0.8763	680	3.0813	1.257	680	3.7092	0.9414	680	2.5374	1.4399
																681	7.4396	1.0003										681	4.1386	1.0592	681	3.9984	0.8975	681	4.0544	1.2386	681	3.0676	1.0082	681	2.9241	1.3893	681	4.0384	0.8981	681	3.1751	1.6636
																682	5.7641	1.059										682	4.4117	0.8747	682	5.3534	0.9404	682	3.0885	1.1892	682	3.9444	0.9589	682	2.7256	1.3621	682	3.1555	0.9588	682	3.1179	1.4556
																683	5.3766	1.0145										683	3.6154	1.0781	683	3.6634	0.9287	683	3.5952	1.1121	683	3.0075	0.9614	683	6.3452	1.2247	683	4.9225	0.8657	683	2.4968	1.6163
																												684	5.3312	0.8311	684	4.1959	0.9779	684	5.1467	1.0912	684	2.4446	1.0031	684	3.6057	1.3655	684	3.9708	0.8985	684	2.3383	1.4641
																												685	5.0053	0.8749	685	3.6871	0.9555	685	3.1554	1.2489	685	4.8547	0.8987	685	3.8716	1.3579	685	5.6324	0.9129	685	3.0812	1.3611
																												686	4.1667	0.9449	686	3.7163	0.9765	686	3.4626	1.1119	686	2.5292	0.8875	686	2.7124	1.2661	686	3.7544	0.9388	686	2.8635	1.2095
																												687	4.6043	0.9069	687	3.0275	1.0304	687	3.7549	1.1977	687	2.8855	0.9884	687	3.6572	1.3619	687	3.9445	0.9457	687	2.2795	1.3415
																												688	3.7271	1.0788	688	4.5003	0.9961	688	3.6249	1.285	688	3.158	0.9456	688	2.674	1.3532	688	4.1479	0.8866	688	3.4071	1.4867
																												689	2.7365	1.0431	689	4.1105	1.0109	689	3.7702	0.9432	689	3.9118	0.9389	689	5.9681	1.2132	689	2.6103	1.0552	689	2.3949	1.3611
																												690	5.2136	1.1741	690	4.5732	0.9745	690	4.9495	1.0253	690	4.6371	0.9368	690	2.9703	1.405	690	4.2163	0.9326	690	1.8633	1.5177
																												691	6.1682	1.0796	691	3.0143	0.993	691	3.2274	1.1318	691	2.8328	0.9766	691	2.5761	1.4094	691	5.9313	0.8508	691	3.7502	1.3673
																												692	5.2142	1.1632	692	7.2904	0.8707	692	6.2379	0.8431	692	3.0842	0.9496	692	3.7726	1.3312	692	4.7387	0.8654	692	2.8573	1.378
																												693	3.8652	1.2569	693	4.8579	0.9331	693	3.0997	1.1971	693	3.6302	1.0345	693	2.3342	1.3939	693	3.1652	0.9187	693	4.3709	1.3765
																												694	4.3838	1.1855	694	3.2578	0.9853	694	4.6815	1.2073	694	4.3338	0.893	694	3.2098	1.0803	694	4.6084	0.898	694	2.3636	1.7187
																												695	3.8337	1.0961	695	4.343	1.0568	695	3.0063	1.2678	695	4.1196	0.941	695	3.2876	1.4106	695	5.2667	0.8584	695	2.8637	1.4907
																												696	3.2979	1.0128	696	5.7312	1.0064	696	2.8605	1.1805	696	3.0908	0.9851	696	2.7348	1.3582	696	2.8807	0.9048	696	2.8929	1.4864
																												697	4.8075	1.1102	697	8.1476	0.8867	697	4.3214	1.0825	697	4.0497	0.98	697	4.3222	1.177	697	3.109	0.8926	697	2.2133	1.4304
																												698	5.9627	1.0623	698	4.9835	0.9057	698	3.9173	1.2413	698	5.5643	0.9323	698	4.0609	1.2303	698	4.5221	0.8382	698	2.665	1.4909
																												699	4.7184	0.8947	699	4.9911	0.9788	699	5.237	1.1442	699	3.9547	0.9026	699	2.7412	1.2688	699	2.9707	0.9175	699	2.2901	1.556
																												700	3.2987	1.1482	700	5.2378	0.9516	700	4.235	1.2056	700	3.147	1.0146	700	3.6535	1.3018	700	2.9938	0.9697	700	2.7643	1.6362
																												701	3.8114	1.1491	701	3.8851	0.9485	701	2.8017	1.2536	701	3.3581	0.9632	701	3.7389	1.2735	701	4.1064	0.9078	701	5.432	0.8546
																												702	4.4713	1.1743	702	7.0795	0.9398				702	3.0585	1.0005	702	3.8411	1.3927	702	4.662	0.8277	702	3.1574	1.4097
																												703	5.1768	1.1255	703	3.2499	0.9761				703	2.813	1.006	703	2.5424	1.3535	703	3.3792	0.9123	703	3.4239	1.3457
																												704	4.449	1.1563	704	4.7875	0.9867				704	5.6108	0.9622	704	4.6548	1.072	704	3.0974	0.9827	704	2.6566	1.8436
																												705	5.3344	1.0535	705	3.6809	0.9793				705	3.5092	0.9859	705	2.9757	1.3487	705	5.7465	0.8887	705	2.9161	1.5159
																												706	3.3758	1.2249	706	3.6699	0.9579				706	6.3378	0.9184	706	3.1943	1.5213	706	2.7783	0.9723	706	2.1845	1.1673
																												707	5.5502	1.1377	707	6.3781	0.9865				707	3.0423	1.0051	707	2.8954	1.6232	707	3.363	0.9415	707	3.9871	1.3802
																												708	4.8634	1.1395	708	5.0737	0.9624				708	3.3221	0.9751	708	3.2393	1.4462	708	2.9618	0.9174	708	2.8747	1.3935
																												709	3.2545	1.2547	709	4.4972	0.9662				709	3.245	0.9584	709	3.1699	1.3733	709	3.6203	0.9398	709	3.5074	1.5025
																												710	5.9614	1.1256	710	3.2147	1.0539				710	4.4532	0.897	710	3.2409	1.3588	710	5.9901	0.9052	710	2.5084	1.5875
																												711	3.8769	0.9556	711	3.5083	0.9547				711	4.5288	0.944	711	4.3362	1.4177	711	4.9388	0.8654	711	2.7407	1.5177
																												712	5.2741	0.8683	712	4.9241	1.0085				712	3.7252	0.942	712	3.2344	1.0479	712	4.1651	0.896	712	3.0999	1.5281
																												713	3.6647	1.0405	713	4.3551	0.963				713	3.0399	0.9319	713	4.5243	1.0866	713	2.8808	0.9133	713	2.1254	1.637
																												714	4.1919	0.862	714	3.6261	1.0106				714	4.4436	0.8731	714	4.5797	1.3016	714	5.6254	0.8754	714	2.3737	1.5
																												715	3.8726	1.0786	715	3.7557	1.0604				715	5.3992	0.9048	715	3.3579	1.2522	715	3.0746	0.9056	715	2.3751	1.6759
																												716	4.9429	1.0748	716	7.0398	0.9263				716	3.9916	1.0161	716	4.4672	1.1255	716	5.8351	0.8921	716	2.4862	1.8594
																												717	5.2052	1.1268	717	3.2574	1.0529				717	3.485	1.0019	717	3.516	1.3582	717	4.9792	0.912	717	2.7892	1.6268
																												718	3.4032	1.0782	718	3.1048	1.0053				718	2.9559	0.9959	718	2.9828	1.1751	718	3.2302	0.9185	718	4.1868	1.3424
																												719	3.6368	1.0257	719	3.3521	0.9666				719	3.9961	0.9592	719	2.9367	1.5151	719	3.4356	0.9889	719	2.2658	1.6469
																												720	4.7036	1.0965	720	3.366	0.9206				720	4.792	0.922	720	4.8887	1.2702	720	4.5151	0.8927	720	4.6928	1.4522
																												721	3.2509	1.113	721	6.6192	0.9339				721	3.6407	0.9574	721	4.3821	1.3925	721	3.7154	0.8938	721	3.2015	1.7745
																												722	3.6315	1.1382	722	4.4003	0.9648				722	3.7612	0.8992	722	3.9822	1.3884	722	4.3719	0.8401	722	2.4407	1.7679
																												723	5.7118	1.0037	723	3.0361	1.058				723	3.5375	0.9634	723	5.1316	1.2813	723	3.256	0.9235	723	4.0727	1.407
																												724	6.4024	0.9437	724	4.6792	0.8626				724	2.9904	1.0139	724	4.802	1.3701	724	3.318	0.9372	724	2.3143	1.6054
																												725	5.8182	0.7572	725	4.5153	0.9776				725	3.5702	0.9587	725	3.5562	1.3498	725	3.6389	0.8927	725	3.0121	1.5854
																												726	3.5045	1.0855	726	4.4895	0.9821				726	3.7243	0.9856	726	2.7509	1.4286	726	3.2949	0.9359	726	2.2394	1.6202
																												727	3.4734	1.0127	727	4.7912	0.9637				727	4.0431	0.9888	727	2.9645	1.3109	727	3.2179	0.939	727	2.1927	1.5528
																												728	4.1711	0.8578	728	3.768	0.9037				728	2.7861	0.9977	728	3.8851	1.3115	728	3.6188	0.8696	728	2.7151	1.5058
																												729	5.8904	1.0197	729	3.565	1.0223				729	2.448	1.0945	729	3.8798	1.3545	729	3.8179	0.8807	729	2.1436	1.3446
																												730	4.3993	0.9884	730	3.4102	0.9184				730	2.8076	0.9675	730	2.6487	1.3046	730	3.2523	0.9159	730	3.2229	1.4864
																												731	3.564	1.0755	731	3.8553	1.0394				731	4.7133	0.9585	731	3.7785	1.0799	731	3.0444	0.9079	731	2.2646	1.67
																												732	2.3492	1.0422	732	5.7134	0.9396				732	4.6613	0.8642	732	3.3264	1.4388	732	4.2896	0.8912	732	2.5035	1.9253
																												733	5.622	0.9512	733	3.9512	0.9726				733	3.3836	0.9977	733	2.788	1.3446	733	2.7795	0.9539	733	2.2646	1.6754
																												734	4.8978	0.9455	734	5.0434	0.9404				734	4.2053	0.9788	734	3.197	1.3752	734	2.9616	0.9076	734	4.346	1.3496
																												735	3.6652	0.9476	735	4.6227	0.884				735	5.6608	0.8872	735	3.5314	1.2263	735	3.1585	1.0196	735	2.162	1.7425
																												736	2.9611	0.9308	736	3.2066	1.0217				736	5.6157	0.9337	736	3.2638	1.2566	736	3.6187	0.854	736	2.0696	1.3461
																												737	3.4852	1.0854	737	6.3261	0.9637				737	3.6375	0.9939	737	3.545	1.4281	737	3.5564	0.92	737	2.7558	1.6554
																												738	3.5852	0.8998	738	4.5055	1.0062				738	3.1272	1.011	738	5.3471	1.342	738	6.7145	0.8958	738	2.0686	1.6402
																												739	3.2227	0.9599	739	6.1265	0.9708				739	3.5008	0.9776	739	4.1876	1.2016	739	3.2861	0.9859	739	3.8237	1.4503
																												740	3.8522	1.0452	740	3.4727	1.0185				740	3.9712	0.8749	740	3.0942	1.4696	740	4.3789	0.9073	740	2.4203	1.7973
																												741	3.932	1.0565	741	5.6933	0.8921				741	3.234	1.0968	741	5.6776	1.4144	741	5.0304	0.9175	741	2.5004	1.7558
																												742	4.8979	1.0068	742	3.4326	0.9786				742	5.7961	0.9314	742	4.4908	1.3353	742	3.9234	0.9598	742	2.7657	1.4286
																												743	6.1086	0.956	743	4.7845	0.9869				743	4.1427	1.0009	743	3.3508	1.4506	743	3.0771	0.9236	743	2.4085	1.3764
																												744	3.0792	0.9688	744	4.8905	0.981				744	4.2274	0.972	744	2.6019	1.4208	744	3.1526	0.9598	744	2.7261	1.4353
																												745	3.8832	1.0802	745	3.8712	0.9988				745	2.7866	0.9565	745	2.9757	1.3716	745	3.05	0.9779	745	3.7957	1.3282
																												746	3.5931	0.8897	746	5.2322	0.9264				746	3.0079	0.8948	746	4.2429	1.252	746	2.7662	0.9271	746	3.3868	1.3923
																												747	3.3335	0.9496	747	5.9717	0.9704				747	3.8163	0.9677	747	3.4185	1.4201	747	3.5437	0.8902	747	1.8949	1.332
																												748	5.6711	0.9343	748	3.7154	1.0541				748	3.1849	0.8221	748	3.9758	1.3052	748	3.7693	0.9334	748	3.1198	1.6967
																												749	3.6243	1.0351	749	3.7042	1.002				749	3.3962	0.9863	749	5.4312	1.2365	749	4.2183	0.9144	749	2.1057	1.4286
																												750	4.4043	0.9946	750	3.58	0.9731				750	4.9636	0.9467	750	2.6939	1.4863	750	4.0165	0.8826	750	2.8304	1.683
																												751	5.314	0.9342	751	3.7474	0.9991				751	5.2446	0.8979	751	4.0395	1.3899	751	3.1968	0.9234	751	3.0115	1.7347
																												752	4.0284	0.9998	752	4.4818	0.9892				752	4.7357	0.9233	752	2.4961	1.515	752	3.6064	0.9281	752	2.5365	1.6969
																												753	4.1143	0.9059	753	3.6553	1.0383				753	3.3486	0.9404	753	4.0491	1.2236	753	2.4691	1.0014	753	2.4933	1.6834
																												754	3.6157	0.957	754	4.8048	0.9472				754	6.3382	0.934	754	3.8767	1.3379	754	4.8447	0.8628	754	2.3823	1.6484
																												755	4.5518	1.1094	755	6.8884	1.0081				755	4.0694	0.9898	755	4.8193	1.3714	755	3.3482	0.8976	755	3.9147	1.5158
																												756	2.8539	1.1658	756	4.3389	0.9724				756	3.0529	1.0625	756	3.9496	1.3078	756	3.5003	0.9736	756	2.3945	1.5745
																												757	4.3455	1.1041	757	3.9192	0.9742				757	5.1829	0.8857	757	2.8606	1.3704	757	4.1761	0.9202	757	2.4923	1.6487
																												758	3.8161	1.1947	758	4.4488	0.9679				758	3.3391	1.0436	758	3.0963	1.3613	758	3.7249	0.928	758	2.0836	1.6223
																												759	4.2559	1	759	6.1204	0.9038				759	5.2906	0.9223	759	3.5657	1.3995	759	4.7953	0.8954	759	2.7545	1.4499
																												760	6.2512	1.0823	760	5.2823	0.9437				760	5.205	0.9299	760	5.5096	1.1225	760	3.8847	0.9778	760	2.3453	1.6547
																												761	4.7476	1.1288	761	3.0731	0.9949				761	5.401	0.9011	761	2.6903	1.4623	761	2.4965	0.9719	761	2.4008	1.7184
																												762	4.3581	1.0657	762	8.4234	0.9204				762	4.9199	0.9352	762	2.5054	1.3291	762	3.5426	0.9618	762	3.8596	1.2667
																												763	3.5527	1.1206	763	3.8547	0.9385				763	3.7004	0.9761	763	3.1194	1.3807	763	3.4832	0.946	763	3.9958	1.7635
																												764	3.8825	1.2227	764	4.2565	0.9668				764	3.2765	0.9877	764	4.5618	1.219	764	3.0173	0.9157	764	3.0755	1.0614
																												765	3.1129	1.2416	765	4.1807	0.9984				765	3.781	0.9377	765	2.5221	1.3852	765	4.7967	0.8827	765	2.6234	1.2736
																												766	5.0689	1.1152	766	4.4698	0.9213				766	3.9313	0.9002	766	3.0653	1.1785	766	3.7027	0.9164	766	2.0899	1.6455
																												767	5.6659	1.0514	767	3.4282	0.9199				767	3.7916	0.9823	767	3.3756	1.4452	767	5.7136	0.816	767	2.3111	1.5182
																												768	5.6135	1.013	768	5.3355	1.0109				768	3.0503	0.949	768	3.5145	1.4242	768	3.4321	0.9062	768	2.9373	1.5948
																												769	4.0376	1.1378	769	4.6795	0.9641				769	3.5388	1.0118	769	3.9211	1.405	769	2.8705	0.9582	769	2.9952	1.3291
																												770	3.6615	1.1076	770	3.8754	0.9939				770	3.6067	0.9491	770	3.0558	1.4216	770	3.0055	0.9605	770	2.7051	1.544
																												771	7.3932	0.9617	771	4.8942	0.9604				771	3.2128	0.9679	771	2.5725	1.3268	771	4.863	0.9131	771	2.7247	1.662
																												772	2.5021	1.0862	772	4.791	0.8906				772	2.3796	0.9652	772	3.7776	1.2635	772	4.6283	0.8026	772	2.115	1.4311
																												773	5.8213	0.9521	773	4.4418	1.0177				773	4.082	0.9759	773	2.1527	1.2863	773	4.0456	0.8756	773	2.4121	1.7422
																												774	3.1319	1.096	774	4.8636	0.93				774	5.7947	0.9827	774	2.9268	1.4296	774	3.5948	0.9129	774	3.5071	1.3841
																												775	3.9813	0.9644	775	3.7844	0.923				775	3.1322	1.0296	775	2.9219	1.4565	775	3.3423	0.951	775	2.2266	1.6896
																												776	3.6397	0.9813	776	6.1001	0.9337				776	3.6319	1.0207	776	2.7901	1.3587	776	4.0066	0.9002	776	2.2456	1.467
																												777	2.9424	1.2015	777	4.6368	1.0281				777	3.1481	1.0298	777	2.6477	1.2709	777	8.826	0.8495	777	2.1413	1.4452
																												778	3.3283	1.1288	778	2.9761	1.0933				778	3.1147	0.9389	778	2.5304	1.3771	778	2.9363	0.9852	778	2.5623	1.4759
																												779	3.2056	0.9673	779	3.1192	1.0393				779	3.0441	0.9882	779	3.9922	1.2096	779	3.1354	0.8764	779	2.4268	1.5408
																												780	4.9587	1.1096	780	5.737	1.0038				780	2.9528	1.019	780	4.2116	1.2673	780	2.7933	1.0018	780	4.0061	1.4147
																												781	3.2421	1.0845	781	3.243	1.0115				781	3.2241	1.0778	781	2.6086	1.2992	781	5.0769	0.8867	781	2.7006	1.7641
																												782	3.9012	1.1648	782	3.9089	0.9844				782	3.7828	1.0391	782	4.5576	1.2434	782	3.3901	0.9684	782	2.5905	1.6548
																												783	6.7131	0.9723	783	3.7469	1.0044				783	4.644	0.9253	783	3.8214	1.2957	783	2.9468	0.8996	783	3.8096	1.413
																												784	3.9359	1.1236	784	4.156	1.0224				784	3.8099	0.9782	784	3.594	1.4202	784	3.9983	0.8847	784	2.2524	1.3887
																												785	3.5866	1.1247	785	4.2164	0.9504				785	3.4006	0.9792	785	3.093	1.3665	785	4.7353	0.836	785	2.6377	1.3896
																												786	4.5455	1.0273	786	4.8075	0.9716				786	2.8045	1.0149	786	4.2404	1.246	786	5.6539	0.8795	786	3.0882	1.532
																												787	5.8328	0.9766	787	5.3751	0.9542				787	5.7752	0.9052	787	4.4785	1.1785	787	2.9104	0.9598	787	2.0836	1.6041
																												788	3.1954	1.0798	788	4.2055	0.9877				788	3.5252	0.9644	788	1.8473	1.3122	788	4.1154	0.8819	788	2.4327	1.664
																												789	4.3048	1.0629	789	5.7983	0.9695				789	2.8942	0.9524	789	5.4016	1.0315	789	4.1717	0.9134	789	3.4217	1.3587
																												790	4.0272	1.0556	790	5.3912	0.9469				790	3.5363	0.9732	790	2.9732	1.1251	790	3.7403	0.8646	790	4.3695	1.4039
																												791	2.9347	1.1949	791	5.7526	0.9359				791	3.2395	0.9797	791	3.2464	1.3862	791	3.4777	0.927	791	2.4936	1.7239
																												792	3.6771	1.2031	792	4.612	0.9363				792	2.9436	1.0311	792	2.838	1.4602	792	3.0024	0.9437	792	2.4628	1.6259
																												793	3.5749	1.0677	793	4.3317	0.972				793	2.7917	1.0204	793	3.6058	1.2474	793	3.0127	0.8819	793	2.3596	1.3571
																												794	4.0635	1.0966	794	5.1274	0.9586				794	3.9548	0.9049	794	2.24	1.4958	794	4.8768	0.8764	794	2.9263	1.652
																												795	4.5232	1.1518	795	3.9647	0.9987				795	3.3986	0.9926	795	3.7135	1.2411	795	3.6459	0.9012	795	2.6063	1.7399
																												796	5.5409	1.0573	796	3.6537	0.9823				796	3.2124	0.9816	796	2.6783	1.5227	796	2.8975	0.8971	796	2.7931	1.6461
																												797	3.394	1.2349	797	5.5931	0.9638				797	5.397	0.9627	797	3.2385	1.3712	797	3.6409	0.9417	797	2.0637	1.488
																												798	4.3613	1.1815	798	4.095	0.9576				798	3.0017	0.9717	798	3.8716	1.1549	798	6.3614	0.873	798	4.0467	1.4917
																												799	3.9872	1.2089	799	3.7587	0.9502				799	4.5636	0.8783	799	3.3869	1.2468	799	3.5357	0.914	799	1.9419	1.2898
																												800	3.4532	1.0476	800	5.5107	0.9578				800	5.0265	0.9338	800	2.973	1.2922	800	4.1948	0.9156	800	2.382	1.7693
																												801	6.1099	1.144	801	3.436	0.9775				801	3.0317	0.9573	801	3.8036	1.0465	801	3.6543	0.8873	801	5.1136	1.2993
																												802	3.6697	1.0231	802	5.945	0.8761				802	3.2512	0.9756	802	2.9191	1.3253	802	3.4963	0.8875	802	3.4269	1.7815
																												803	4.8033	0.8699	803	6.6961	0.9359				803	3.1386	0.9741	803	2.7509	1.354	803	3.3168	0.9434	803	2.782	1.2326
																												804	3.6476	1.1338	804	5.2193	0.9666				804	3.1287	0.9823	804	5.8089	1.2193	804	3.4958	0.9558	804	3.5692	1.4982
																												805	2.6329	0.937	805	5.0044	0.9576				805	3.204	1.0029	805	2.9637	1.4739	805	3.4345	0.8833	805	2.0576	1.5034
																												806	3.6811	1.0509	806	5.864	1.0122				806	2.6246	1.0366	806	3.1293	1.4777	806	3.2006	0.9478	806	3.1166	1.4768
																												807	3.9886	1.1611	807	5.5988	0.9514				807	3.9988	0.9656	807	2.4369	1.3621	807	2.9447	0.8493	807	2.2142	1.5367
																												808	4.2462	1.1692	808	6.7023	0.8074				808	3.5826	1.0273	808	3.546	1.1799	808	3.148	0.9367	808	2.1285	1.3768
																												809	3.8965	1.1366	809	5.7099	0.8505				809	3.0132	1.0229	809	2.5996	1.4695	809	3.8636	0.9141	809	4.5781	1.3834
																												810	4.2865	1.159	810	3.8742	0.9784				810	5.4987	0.9485	810	3.1809	1.1876	810	4.316	0.9164	810	3.3494	1.3088
																												811	3.6435	1.0739	811	4.0947	1.0279				811	3.5115	0.9974	811	4.99	1.3146	811	2.9804	0.8782	811	1.9543	1.5025
																												812	3.3176	1.163	812	5.8748	0.9235				812	3.4792	0.9335	812	2.3544	1.2156	812	2.8062	0.9928	812	3.3358	1.4012
																												813	4.0029	1.137	813	5.4949	0.9667				813	2.8681	0.9902	813	3.401	1.2525	813	4.2901	0.8954	813	2.1583	1.5264
																												814	3.7837	1.1614	814	2.8784	1.0484				814	4.5491	1.0007	814	3.722	1.2484	814	3.5331	0.912	814	4.1833	1.4463
																												815	3.4841	1.2487	815	4.4934	0.9718				815	2.7174	1.0147	815	3.2761	1.4231	815	3.8888	0.916	815	2.2647	1.7864
																												816	4.0291	1.1585	816	3.7899	0.9828				816	4.2252	0.9271	816	2.4825	1.4894	816	3.0896	0.9006	816	2.8196	1.7998
																												817	4.4667	0.9178	817	4.0848	0.9683				817	5.6122	0.9067	817	2.9975	1.2896	817	2.3884	0.7866	817	2.6362	1.655
																												818	2.8291	0.8617	818	4.8174	1.0089				818	2.5672	1.0747	818	3.5845	1.2798	818	2.9639	0.943	818	2.2198	1.7574
																												819	4.8819	1.1501	819	5.1622	0.9756				819	3.3782	0.9795	819	2.8959	1.277	819	3.4999	0.9518	819	2.1989	1.6273
																												820	2.5424	1.1635	820	3.7587	0.9843				820	4.2973	0.9578	820	2.9519	1.1537	820	2.9544	0.9581	820	2.3643	1.5852
																												821	3.3128	1.18	821	5.3754	0.9806				821	3.8951	0.9579	821	2.883	1.5119	821	2.3504	0.9601	821	2.7472	1.4034
																												822	6.2405	0.9634	822	11.6723	0.9226				822	4.2015	0.9519	822	3.5553	1.2585	822	4.464	0.9018	822	5.1196	1.4978
																												823	2.2285	0.795	823	3.5953	1.0205				823	3.5685	0.9606	823	2.2065	1.4766	823	3.8664	0.9426	823	2.9366	1.601
																												824	3.3066	1.1269	824	10.45	0.8632				824	4.0966	0.9182	824	2.4376	1.3321	824	5.1729	0.9282	824	2.1925	1.6513
																												825	3.9246	1.0954	825	4.5309	0.9517				825	4.308	0.8975	825	3.4598	1.3217	825	3.7741	0.9183	825	2.1633	1.4796
																												826	4.1832	1.1345	826	5.6913	0.9387				826	3.2306	1.0478	826	2.9109	1.3918	826	2.984	1.0015	826	2.6308	1.5638
																												827	4.0881	1.0658	827	6.8164	0.9606				827	5.1289	0.9315	827	3.3471	1.3175	827	3.6694	0.9283	827	3.8683	1.5416
																												828	3.4159	1.0408	828	6.2229	0.9496				828	3.8471	0.8733	828	2.9192	1.3578	828	3.6206	0.8952	828	2.3469	1.5815
																												829	5.4856	1.1161	829	5.4953	0.9458				829	3.5433	0.9548	829	3.4845	1.3613	829	3.7672	0.8777	829	1.935	1.6429
																												830	3.8422	1.2057	830	4.7348	0.9469				830	4.6499	0.7888	830	3.218	1.3338	830	3.4998	0.9518	830	2.423	1.5035
																												831	3.4596	1.1344	831	3.7888	1.036				831	4.7541	0.9252	831	5.2337	1.3329	831	4.2586	0.9027	831	2.5746	1.5677
																												832	3.7511	1.2069	832	6.8102	0.9893				832	4.3852	0.8489	832	2.7956	1.5025	832	4.4967	0.8864	832	2.4256	1.5877
																												833	3.185	1.0964	833	4.0455	0.9951				833	3.9804	0.9504	833	5.3324	1.2682	833	3.7736	0.9197	833	2.1304	1.4332
																												834	5.5588	1.1225	834	3.2551	1.0057				834	3.7867	0.9574	834	3.0392	1.5994	834	3.0008	1.0048	834	2.4071	1.4931
																												835	4.2152	0.9751	835	4.4073	0.9568				835	3.9205	0.9006	835	4.8428	1.4828	835	6.3896	0.8682	835	3.0832	1.6818
																												836	3.6381	0.8322	836	3.313	1.062				836	5.8358	0.9589	836	3.0313	1.3096	836	4.0093	1.4171	836	2.708	1.5089
																												837	3.7995	1.0075	837	3.4186	1.0598				837	3.0809	0.9857	837	3.0454	1.2582	837	2.802	0.9538	837	3.8819	1.4659
																												838	2.9307	1.0877	838	6.5542	0.9693				838	3.8684	0.8789	838	2.7846	1.4026	838	3.2472	0.9382	838	3.0588	1.5367
																												839	4.0802	0.8891	839	4.3091	1.0223				839	4.7407	0.866	839	2.5308	1.2225	839	4.0297	0.9305	839	3.2575	1.7181
																												840	4.1124	1.1106	840	4.9938	0.9968				840	3.8975	0.9864	840	2.5957	1.3723	840	2.7259	0.9816	840	2.8983	1.7731
																												841	5.0181	0.9327	841	4.3853	0.9313				841	3.0667	0.9241	841	4.9418	1.277	841	5.3201	0.8962	841	3.539	1.5978
																												842	6.5078	0.9877	842	6.1676	0.9023				842	4.9625	0.9386	842	2.4593	1.462	842	4.3213	0.8873	842	2.8546	1.5641
																												843	3.5686	0.9753	843	5.2919	0.9705				843	3.4153	0.9196	843	4.3469	1.1091	843	3.473	0.9216	843	3.2439	1.4939
																												844	4.3874	1.0428	844	3.7078	1.0242				844	5.0979	0.9646	844	2.9662	1.221	844	2.863	0.8874	844	3.4382	1.1011
																												845	3.3792	1.1046	845	4.7085	0.9852				845	3.5989	0.9435	845	2.4165	1.4379	845	3.8543	0.9337	845	2.8637	1.6002
																												846	5.0453	0.9555	846	3.6839	0.9797				846	3.6167	1.0149	846	2.7885	1.4564	846	3.4481	0.8191	846	3.7636	1.3575
																												847	4.5098	1.1778	847	4.4121	1.0139				847	3.4053	1.0089	847	3.9307	1.2364	847	3.6439	0.9408	847	2.7048	1.4399
																												848	3.7809	1.1123	848	4.5085	0.8767				848	4.3613	0.9808	848	2.3927	1.3116	848	2.9435	0.8777	848	3.8954	1.4871
																												849	5.5392	0.9954	849	3.4966	0.9995				849	6.3611	0.9858	849	2.1841	1.4597	849	3.3595	0.9843	849	2.0619	1.5168
																												850	3.3628	1.0802	850	8.3132	0.9274				850	4.6498	0.9669	850	6.2314	1.4586	850	3.3535	0.8491	850	2.6027	1.8099
																												851	8.5526	0.9318	851	5.0569	0.9522				851	5.0214	0.8965	851	3.5042	1.3363	851	5.9391	0.8307	851	2.4371	1.5629
																												852	5.1037	0.9697	852	3.805	0.9547				852	4.0747	1.0336	852	3.0874	1.1423	852	6.4981	0.8708	852	3.8203	1.3937
																												853	3.4787	0.9777	853	4.8693	0.9819				853	3.9941	1.0095	853	2.4605	1.287	853	4.0633	0.9404	853	2.3783	1.4838
																												854	3.3505	1.0439	854	4.3212	0.9811				854	3.587	0.967	854	3.8498	1.3308	854	3.9475	0.9104	854	3.0959	1.6392
																												855	3.3274	1.1934	855	4.3744	0.9647				855	5.02	0.9406	855	3.3648	1.1042	855	3.1999	0.9329	855	2.2905	1.5426
																												856	4.4238	1.0162	856	5.4939	0.9328				856	4.6234	0.9228	856	4.1746	1.2662	856	2.6214	0.9725	856	3.5514	1.3506
																												857	4.2401	1.0844	857	4.2195	0.9451				857	7.4158	0.9261	857	2.472	1.5514	857	2.3887	0.9607	857	2.5186	1.6715
																												858	3.1217	0.9583	858	3.4601	0.9948				858	5.9956	0.8983	858	4.0512	1.3352	858	3.5779	0.9019	858	3.1144	1.5088
																												859	3.6404	1.0803	859	4.4529	1.0047				859	5.0177	0.9566	859	2.9314	1.096	859	3.897	0.9114	859	2.309	1.4419
																												860	3.6976	1.0326	860	5.417	0.8923				860	4.2943	0.9161	860	4.3008	1.4864	860	6.4624	0.8287	860	2.5756	1.5426
																												861	3.7055	1.0807	861	3.7479	0.9952				861	4.1959	0.9388	861	2.6998	1.4903	861	5.2338	0.8286	861	2.9773	1.4744
																												862	2.7619	1.0171	862	4.7164	0.9235				862	2.6588	0.9845	862	2.6872	0.9703	862	4.4339	0.9023	862	2.0341	1.3761
																												863	3.6409	1.0297	863	6.3687	0.9285				863	3.8367	0.9693	863	3.8279	1.3814	863	2.6737	0.9407	863	2.4301	1.6273
																												864	4.8076	0.7988	864	5.8554	0.8888				864	4.0884	0.9708	864	4.3804	1.3285	864	3.5495	0.9637	864	5.2478	1.4708
																												865	5.9781	0.9625	865	3.8069	0.8123				865	2.8842	0.958	865	3.579	1.4646	865	3.5744	0.9949	865	4.3023	1.4329
																												866	3.3988	1.1508	866	3.2243	0.9534				866	3.723	0.9656	866	2.9675	1.3586	866	3.4687	0.9546	866	3.9184	1.6881
																												867	3.5965	1.1511	867	2.8076	1.0065				867	3.0623	0.9415	867	4.3096	1.5429	867	5.1017	0.8812	867	2.016	1.6479
																												868	4.1216	0.9644	868	3.1227	0.8574				868	4.503	0.8667	868	4.6079	1.2332	868	3.1236	0.8848	868	2.5731	1.5823
																												869	4.1002	1.1392	869	6.2391	0.9245				869	3.8569	0.9685	869	2.3902	1.381	869	6.2896	0.8808	869	2.0402	1.5498
																												870	5.7011	0.9953	870	4.114	0.9321				870	3.1249	0.9868	870	3.3864	1.4733	870	3.3131	0.9257	870	2.6448	1.4533
																												871	5.4824	0.9157	871	6.8713	0.9048				871	4.4978	0.9511	871	2.7091	1.4208	871	3.1005	0.9863	871	2.091	1.4573
																												872	3.8144	1.1214	872	3.1682	0.9789				872	2.889	0.9818	872	2.3574	1.5466	872	3.9807	0.9196	872	2.3918	1.7535
																												873	4.3309	0.9385	873	4.522	0.9527				873	2.9878	0.9589	873	2.5411	1.5035	873	4.455	0.8945	873	2.3122	1.4516
																												874	5.4099	0.9374	874	3.0668	0.9367				874	3.5543	0.9475	874	2.9356	1.3699	874	3.6899	0.8142	874	3.1349	1.1714
																												875	4.3807	0.9495	875	3.3633	0.8718				875	3.6976	0.9705	875	2.7995	1.3605	875	3.1592	0.9883	875	2.2601	1.4078
																												876	3.8519	1.0628	876	3.5529	0.8796				876	4.7521	0.8358	876	3.7119	1.357	876	3.0451	0.9557	876	3.3919	1.518
																												877	2.8571	1.0488	877	6.0569	0.8195				877	6.199	0.9149	877	3.5429	1.4132	877	3.3981	0.9503	877	2.8874	1.5467
																												878	3.0593	1.0859	878	3.0813	1.043				878	3.6616	0.9604	878	5.1979	1.2721	878	3.7937	0.8585	878	4.1894	1.5092
																												879	4.4241	1.0981	879	3.7483	0.9836				879	3.5669	0.9893	879	2.8849	1.5714	879	3.0365	0.9475	879	2.1505	1.5657
																												880	5.1161	1.0675	880	4.6978	0.9827				880	4.2065	1.0491	880	3.2853	1.4499	880	4.2632	0.857	880	2.4985	1.7723
																												881	4.2461	1.0516	881	5.7931	0.9108				881	3.6098	0.9865	881	3.1931	1.3578	881	3.6386	0.9738	881	2.6038	1.5703
																												882	3.588	1.047	882	3.9254	0.9689				882	3.1006	0.855	882	4.3084	1.2954	882	3.2808	0.9582	882	4.1534	1.3787
																												883	4.2882	1.0543	883	3.3886	1.0404				883	2.5961	0.9896	883	2.9656	1.3846	883	3.0986	0.9634	883	3.0911	1.5511
																												884	5.3114	0.9287	884	5.2213	0.8673				884	3.3373	1.0121	884	2.57	1.5738	884	5.1101	0.8939	884	2.4088	1.4964
																												885	3.2137	1.0237	885	4.4482	0.989				885	3.3553	0.9612	885	3.3201	1.4766	885	3.6071	0.9424	885	3.256	1.6855
																												886	3.6819	1.0689	886	5.0616	0.8969				886	4.0533	0.9488	886	3.8574	1.3548	886	3.72	0.9231	886	2.3154	1.6804
																												887	4.5105	0.9368	887	3.3001	0.9752				887	4.1658	0.9733	887	3.1763	1.4505	887	3.0893	0.8975	887	3.6998	1.6587
																												888	4.4007	0.9998	888	3.1669	0.912				888	4.1059	0.84	888	4.032	1.2719	888	4.1912	0.871	888	3.1364	1.4432
																												889	5.5267	0.9325	889	3.4027	0.9856				889	5.6893	0.9135	889	2.7575	1.3132	889	3.6753	0.9318	889	3.9863	1.6582
																												890	3.7688	0.8997	890	6.2918	0.8276				890	3.1206	0.9275	890	2.2855	1.4343	890	3.4832	0.8599	890	2.1943	1.6408
																												891	3.6187	0.8983	891	3.674	0.9425				891	5.7193	0.9616	891	5.0221	1.307	891	3.5335	0.9754	891	3.1474	1.6271
																												892	5.0463	1.0423	892	3.6946	0.8765				892	3.5797	1.0215	892	3.6604	1.516	892	3.7801	0.9054	892	4.662	1.3301
																												893	4.8782	0.8921	893	3.1278	0.9967				893	3.5615	0.9145	893	4.6956	1.0676	893	5.376	0.8557	893	3.0317	1.6046
																												894	4.9544	0.905	894	6.4554	0.9592				894	2.7153	0.911	894	2.9543	1.3752	894	3.762	0.9468	894	3.9974	1.3673
																												895	5.6733	0.8349	895	3.2229	0.9644				895	3.237	0.9791	895	2.8591	1.4464	895	4.2374	0.8017	895	2.3656	1.6882
																												896	4.2666	0.9775	896	4.5605	1.0092				896	2.8622	1.0466	896	2.123	1.3956	896	3.8156	0.9121	896	4.3342	1.3201
																												897	3.5589	0.9206	897	6.6278	0.9653				897	4.2593	0.9409	897	3.3373	1.3865	897	4.0012	0.9085	897	3.3868	1.3907
																												898	4.3089	0.9506	898	3.7241	0.9947				898	2.9782	0.9822	898	2.5486	1.5243	898	3.3653	0.8712	898	2.7161	1.5317
																												899	4.6786	1.081	899	3.9388	1.0182				899	2.7204	0.929	899	4.2863	1.3897	899	4.2205	0.8929	899	2.3246	1.3797
																												900	6.0899	0.922	900	6.9711	0.8955				900	3.2122	0.9999	900	3.1594	1.3379	900	3.8981	0.9304	900	2.3482	1.6673
																												901	2.9451	1.061	901	3.2553	1.0446				901	2.7828	0.8801	901	4.2254	1.2557	901	2.6272	0.9451	901	1.9809	1.5362
																												902	3.526	1.0571	902	3.532	0.9124				902	4.6332	0.8521	902	4.0401	1.1644	902	2.9659	0.9887	902	4.0446	1.4099
																												903	3.518	0.983	903	4.0109	0.9906				903	4.8711	0.936	903	3.4041	1.4229	903	4.8882	0.862	903	2.8235	1.6524
																												904	3.9768	0.9289	904	3.3632	0.9401				904	4.0326	0.9694	904	3.7324	1.3495	904	3.5758	0.9051	904	4.5492	1.4353
																												905	5.0433	0.9077	905	2.7845	0.8988				905	5.0338	0.9396	905	2.7246	1.4044	905	6.1989	0.8604	905	4.5619	1.4115
																												906	4.9011	1.0307	906	5.0885	0.9241				906	4.5658	0.8386	906	2.4609	1.5871	906	3.0309	0.9641	906	2.5127	1.7796
																												907	4.5939	1.1825	907	5.6594	0.9002				907	4.0412	0.8998	907	3.9262	1.0888	907	2.5773	0.9649	907	2.3482	1.3016
																												908	5.3289	1.1618	908	4.0612	0.9711				908	5.6386	0.786	908	4.8013	1.1461	908	3.165	0.8868	908	2.5635	1.7553
																												909	3.4847	1.2342	909	2.9919	0.9557				909	3.5676	1.0106	909	3.4497	1.412	909	2.7403	0.8816	909	2.4562	1.7991
																												910	4.2319	1.168	910	5.6312	0.8745				910	4.4454	0.9101	910	2.6533	1.3955	910	4.0719	0.8945	910	2.5431	1.7541
																												911	3.5887	1.1009	911	3.9335	0.9523				911	2.5691	0.9922	911	4.8373	1.0534	911	3.0412	0.9893	911	2.7244	1.4486
																												912	3.8674	1.2459	912	3.196	0.9661				912	3.05	0.9523	912	2.7148	1.1817	912	3.544	1.006	912	3.2408	1.4229
																												913	2.9038	1.1838	913	4.4808	0.8796				913	3.2835	0.9691	913	2.6649	1.4743	913	3.3562	0.9523	913	2.1627	1.55
																												914	3.7622	1.1238	914	7.2928	0.8924				914	4.3432	0.9412	914	5.3342	1.2078	914	3.5269	0.93	914	3.2857	1.7974
																												915	3.6901	1.2489	915	7.053	0.8807				915	5.4963	0.9174	915	4.2694	1.3857	915	5.0651	0.8926	915	3.6338	1.3862
																												916	3.2443	1.236	916	4.6999	0.8458				916	4.2237	0.9441	916	5.0481	1.0778	916	3.7104	0.9641	916	3.5641	1.2716
																												917	4.2128	1.1649	917	3.5856	0.9687				917	6.2546	0.9386	917	2.7711	1.2442	917	2.4894	1.0327	917	2.8061	1.4621
																												918	4.2936	1.1948	918	5.1744	0.8617				918	3.0312	0.9769	918	3.3512	1.1893	918	3.1466	1.0085	918	2.0863	1.1756
																												919	5.6707	1.0496	919	4.4944	0.9024				919	4.1445	0.9246	919	3.7027	1.1908	919	2.4837	0.9249	919	3.427	1.5339
																												920	4.9813	1.1162	920	3.1073	1.0186				920	6.3418	0.9633	920	2.9893	1.2267	920	3.2365	0.9777	920	2.8023	1.6127
																												921	3.8863	0.9689	921	3.5498	0.9059				921	2.9711	0.9784	921	3.9903	1.2518	921	3.1593	0.936	921	2.9758	1.4537
																												922	4.2183	1.1997	922	6.6526	0.9181				922	3.592	0.9801	922	3.9989	1.0616	922	2.9022	0.9409	922	2.8216	1.4595
																												923	4.1816	1.0993	923	6.3163	0.8768				923	5.4369	0.9374	923	3.0015	1.2772	923	3.5645	0.9083	923	2.8632	1.264
																												924	4.3654	1.08	924	4.6627	0.8886				924	3.3085	0.9665	924	3.3688	1.1159	924	3.7222	0.9568	924	2.1892	1.3722
																												925	4.8667	1.0091	925	4.1986	0.8826				925	5.995	0.8555	925	3.6023	1.4219	925	3.8015	0.8985	925	2.7747	1.5593
																												926	4.6818	1.0362	926	3.9677	0.9967				926	6.0595	0.8058	926	3.5946	0.9381	926	4.7196	0.8974	926	2.9609	1.391
																												927	4.7588	0.9815	927	6.2134	0.965				927	3.5461	1.0217	927	3.868	1.3298	927	3.9808	0.9161	927	2.0112	1.5142
																												928	4.3204	1.1554	928	4.3542	1.0397				928	4.3936	0.9728	928	4.8676	1.0653	928	4.3637	0.8927	928	2.3039	1.2959
																												929	3.1242	1.181	929	3.6601	1.0092				929	3.7567	0.9989	929	2.6765	1.4535	929	4.5894	0.9475	929	1.9822	1.5251
																												930	3.1005	1.143	930	8.003	0.9269				930	4.2516	0.923	930	2.916	1.2289	930	2.8574	0.9702	930	3.1228	1.7069
																												931	6.2437	1.1072	931	3.9777	0.9381				931	2.722	0.8777	931	3.8642	1.2598	931	3.1316	0.9238	931	4.6942	1.3814
																												932	3.0786	1.1397	932	3.3139	1.0454				932	5.0285	0.9097	932	2.4952	1.4815	932	5.5486	0.9064	932	2.2972	1.6145
																												933	4.7941	0.9466	933	5.0775	0.9806				933	3.1146	1.03	933	2.8352	1.5353	933	3.7344	0.9014	933	2.3456	1.2471
																												934	3.5676	1.0893	934	3.2273	0.987				934	5.6012	0.9249	934	2.5959	1.3532	934	4.0167	0.9198	934	3.2369	1.454
																												935	5.655	1.0902	935	5.857	0.9102				935	3.5572	0.9681	935	2.8082	1.5172	935	3.8289	0.9159	935	4.3658	1.5789
																												936	4.9599	1.0005	936	3.5057	1.0338				936	5.6901	0.999	936	2.8895	1.4308	936	3.036	0.9028	936	2.9404	1.7893
																												937	4.7284	1.0219	937	4.2682	1.0012				937	5.3287	0.9804	937	2.8647	1.3016	937	3.048	0.937	937	2.5954	1.6707
																												938	6.6688	1.0002	938	5.6661	0.9633				938	3.0876	0.9705	938	5.4932	1.3589	938	2.7167	0.9671	938	2.0643	1.4755
																												939	4.0822	1.1272	939	4.0671	0.9649				939	5.005	0.9308	939	2.3807	1.2121	939	3.5999	0.8904	939	3.8558	1.6169
																												940	3.9832	1.1483	940	3.0101	1.0225				940	3.0283	0.9521	940	2.576	1.6292	940	3.262	0.9526	940	2.8074	1.8295
																												941	3.4808	1.1348	941	3.8559	0.9786				941	5.8813	0.9023	941	3.5883	1.2256	941	3.2755	0.9275	941	2.4058	1.4608
																												942	3.7763	0.9994	942	3.4115	0.9432				942	2.7381	0.9637	942	3.4276	1.2046	942	3.0498	0.9443	942	2.2109	1.5291
																												943	4.3982	1.0731	943	3.4269	0.9917				943	3.7365	0.9922	943	4.4087	1.2355	943	3.4899	0.9508	943	2.6595	1.67
																												944	4.6179	1.152	944	6.4124	0.9555				944	5.307	0.9106	944	2.6152	1.4114	944	2.7665	0.8279	944	3.0161	1.4929
																												945	4.9454	1.2529	945	4.6985	0.9855				945	4.2713	0.8932	945	3.5833	1.3998	945	3.2579	0.8407	945	3.5087	1.5448
																												946	3.941	1.1574	946	4.7647	0.9987				946	3.5589	0.9033	946	3.5483	1.3549	946	2.7718	0.941	946	3.9549	1.5268
																												947	2.9784	1.2028	947	6.8118	0.9765				947	3.228	1.0109	947	3.1967	1.3398	947	4.7693	0.8872	947	2.2555	1.727
																												948	5.7196	1.0391	948	6.8946	0.9347				948	4.2147	0.9585	948	3.7866	1.1771	948	5.2145	0.8633	948	2.9066	1.5505
																												949	3.641	1.1967	949	5.4512	0.9197				949	3.8652	0.9969	949	2.4821	1.4897	949	3.0921	0.9484	949	3.8026	1.428
																												950	4.3653	1.1529	950	7.1894	0.9995				950	4.8494	0.9472	950	3.3515	1.2101	950	3.8156	0.8985	950	2.6436	1.6443
																												951	4.5425	1.086	951	4.2835	0.9677				951	5.2937	0.901	951	2.6312	1.5077	951	3.6625	0.9031	951	2.3992	1.7277
																												952	3.3429	1.0759	952	2.9303	1.0588				952	4.1591	0.9592	952	2.7851	1.4548	952	6.1411	0.8888	952	3.541	1.2167
																												953	4.0186	1.0203	953	3.7368	0.9527				953	3.018	0.9283	953	3.2185	1.4823	953	6.4184	0.8557	953	2.8028	1.2829
																												954	4.0279	1.1362	954	3.6913	0.9969				954	3.8442	0.9512	954	4.9655	1.2759	954	3.4435	0.8807	954	2.5969	1.7809
																												955	3.4674	1.0217	955	3.1009	1.0036				955	4.5224	0.9691	955	3.568	1.4127	955	5.3893	0.8593	955	2.5037	1.8182
																												956	4.1608	1.1457	956	3.6456	0.9914				956	3.1448	0.875	956	4.9544	1.3108	956	2.7585	0.9517	956	2.4631	1.4063
																												957	4.0157	1.1966	957	3.959	1.0015				957	4.3605	0.9275	957	3.4697	1.4748	957	2.9944	0.9286	957	3.6421	1.5452
																												958	4.1977	1.1104	958	5.3362	0.9755				958	3.1283	1.0138	958	2.4478	1.4619	958	4.3565	0.9092	958	2.9816	1.6416
																												959	3.2276	1.1378	959	4.8484	0.9703				959	4.8394	0.936	959	3.6691	1.4851	959	3.3789	0.9082	959	2.519	1.5145
																												960	3.5041	1.1541	960	3.4583	1.0304				960	4.2866	0.9321	960	2.2987	1.5194	960	5.7264	0.9277	960	3.4397	1.1592
																												961	3.84	1.2691	961	3.1116	1.0201				961	4.1069	0.9648	961	3.0454	1.4381	961	3.0087	0.9284	961	2.8033	1.632
																												962	5.5349	1.1069	962	5.394	0.9083				962	3.938	1.0075	962	2.9926	1.4719	962	3.6626	0.9341	962	2.4181	1.6634
																												963	4.2919	1.121	963	4.6706	1.0089				963	4.9946	0.9329	963	2.8503	1.4635	963	2.728	0.8164	963	2.3507	1.4683
																												964	4.2239	1.1626	964	3.907	0.9971				964	4.1636	1.0135	964	3.5891	1.2238	964	3.6852	0.9277	964	2.0074	1.4906
																												965	2.9726	1.1713	965	4.4651	1.0163				965	3.2208	1.0044	965	5.184	1.1644	965	4.9155	0.9099	965	3.2733	1.6395
																												966	5.1044	1.071	966	3.6884	0.9978				966	4.8656	0.9296	966	5.2738	1.2839	966	3.9662	0.8808	966	2.472	1.5962
																												967	3.37	1.1535	967	8.9394	0.953				967	3.8302	0.9033	967	2.6895	1.4321	967	3.6025	0.8923	967	2.1199	1.593
																												968	5.9089	1.0247	968	3.3601	0.9927				968	4.5996	0.9281	968	2.5545	1.3817	968	3.0122	0.9661	968	2.7526	1.5393
																												969	4.9532	1.0375	969	4.2912	0.9321				969	5.2681	0.9126	969	3.2786	1.2145	969	3.1953	0.9239	969	2.9877	1.593
																												970	3.8656	1.1145	970	7.7298	0.9066				970	2.9314	0.9468	970	5.2706	1.3819	970	3.0062	0.9716	970	2.7111	1.7053
																												971	3.5287	1.1643	971	4.2912	1.0041				971	5.7296	0.9185	971	2.9514	1.311	971	3.663	0.934	971	2.8779	1.5476
																												972	5.0323	1.0547	972	3.9321	1.0141				972	3.6731	0.9298	972	2.3931	1.4307	972	6.1016	0.8683	972	4.5905	1.4983
																												973	4.0533	0.9141	973	2.8325	0.9837				973	3.4413	0.9257	973	2.9919	1.4296	973	5.1681	0.9282	973	4.5645	1.4159
																												974	4.8162	1.0352	974	3.5801	0.9651				974	4.5678	0.9189	974	5.0448	1.2272	974	2.8681	0.9901	974	2.6393	1.3004
																												975	3.0428	1.1258	975	5.1332	0.9485				975	5.1334	0.9074	975	2.8128	1.5218	975	3.6378	0.9178	975	2.1857	1.7227
																												976	3.9901	1.1135	976	4.6249	0.9746				976	4.2687	0.9725	976	3.6028	1.3598	976	3.0534	1.0056
																												977	5.1676	0.9816	977	6.2148	0.9502				977	3.5534	0.9706	977	2.1588	1.388	977	4.2682	0.8787
																												978	5.7504	1.0402	978	4.2347	0.8787				978	4.1401	0.9482	978	3.3246	1.3405	978	5.988	0.8739
																												979	5.2884	1.1038	979	4.212	0.9871				979	4.6127	0.9161	979	3.4506	1.2631	979	4.6446	0.8518
																												980	3.8635	1.0085	980	3.1702	1.0199				980	3.525	0.9591	980	2.8588	1.456	980	3.0815	0.9253
																												981	2.7317	1.1842	981	6.6284	0.923				981	3.508	0.9425	981	4.8297	1.2433	981	5.1691	0.8653
																												982	4.3457	1.0691	982	3.6407	1.0205				982	4.7061	0.9257	982	3.1309	1.3627	982	4.4303	0.8489
																												983	4.801	0.7782	983	5.6117	1.006				983	3.12	1.009	983	4.0296	1.3509	983	3.14	0.9549
																												984	4.424	0.819	984	6.5279	0.9492				984	4.3893	0.8965	984	3.8812	1.4429	984	3.9883	0.9165
																												985	4.0885	1.0785	985	3.4083	0.9204				985	3.6997	0.9686	985	5.5041	1.2959	985	4.8014	0.9047
																												986	4.8468	1.03	986	3.3463	0.97				986	3.006	0.9407	986	3.9789	1.396	986	4.6772	0.8787
																												987	5.6921	1.0268	987	4.4627	0.9479				987	5.3103	0.9143	987	2.7835	1.4755	987	4.3378	0.9028
																												988	4.6205	1.1124							988	3.4914	1.022	988	2.836	1.1602	988	4.7188	0.9553
																												989	3.0093	1.0294							989	2.6159	0.973	989	3.4101	1.4048	989	2.8788	0.9396
																												990	2.6797	1.2107							990	3.2695	1.011	990	4.2126	1.2359	990	4.2908	0.8877
																												991	4.3757	1.0631							991	6.0265	0.9166	991	3.0937	1.3392	991	4.3577	0.9185
																												992	5.3949	1.0457							992	5.5571	0.8568	992	4.3409	1.2132	992	2.7628	0.9643
																												993	4.6653	1.1126							993	3.9708	0.972	993	4.5513	1.2548	993	4.0116	0.9504
																												994	4.1648	1.0086							994	3.8609	0.9392	994	2.4276	1.231	994	3.8353	0.9487
																												995	3.3372	1.0707							995	3.5733	0.9072	995	3.0051	1.1494	995	4.4851	0.8766
																												996	4.0243	1.1409							996	4.5779	0.7802	996	4.1858	1.1345	996	3.0208	0.9548
																												997	3.7629	1.0352							997	4.2551	0.9749				997	3.6784	0.9
																												998	3.7647	1.0652							998	4.3857	0.9545				998	4.0298	0.8817
																												999	3.2917	1.1965							999	3.8271	1.0368				999	4.7667	0.8733
																												1000	3.0085	1.1462							1000	4.9503	1.0054				1000	3.6204	0.9175
																												1001	4.834	0.8981							1001	3.9046	0.9723				1001	2.7777	0.8907
																												1002	3.2464	1.0434							1002	4.543	0.9448				1002	4.8364	0.8635
																												1003	3.9231	1.0142							1003	2.9351	1.0126				1003	4.6895	0.8752
																												1004	4.9738	0.926							1004	3.0345	1.0243				1004	2.6893	0.9435
																																					1005	3.4675	1.0161				1005	3.2839	0.8942
																																					1006	4.1251	0.9544				1006	4.1792	0.9272
																																					1007	5.1495	0.9132				1007	4.7311	0.897
																																					1008	4.0492	0.9859				1008	4.4495	0.8646
																																					1009	2.9931	0.9749				1009	2.8006	0.9738
																																					1010	3.6412	0.7635				1010	2.9101	0.9582
																																					1011	4.0175	0.9888				1011	2.3645	0.9424
																																					1012	2.7063	0.9475				1012	4.2965	0.8821
																																					1013	2.8582	1.0344				1013	3.5412	0.8044
																																					1014	5.0098	0.8786				1014	3.8294	0.8949
																																					1015	2.964	1.0295				1015	4.8228	0.9051
																																					1016	3.781	0.9515				1016	5.2519	0.867
																																					1017	4.1036	0.9119				1017	3.0389	0.9354
																																					1018	6.4094	0.9138				1018	4.3827	0.9075
																																					1019	3.9279	0.961				1019	3.9209	0.9352
																																					1020	4.0611	0.8605				1020	5.3818	0.9351
																																					1021	3.8979	0.9656				1021	3.8025	0.8379
																																					1022	3.1674	0.9302				1022	3.1048	0.9549
																																					1023	3.4679	0.9314				1023	3.8232	0.9187
																																					1024	3.7567	0.9331				1024	5.3099	0.9229
																																					1025	4.8247	0.9315				1025	4.0608	0.8834
																																					1026	3.6202	1.0112				1026	3.0735	0.9502
																																											1027	5.3948	0.8744
																																											1028	4.2148	0.8932
																																											1029	3.0512	1.0081
																																											1030	4.3717	0.9164
																																											1031	2.6481	0.9175
																																											1032	4.8091	0.8659
																																											1033	4.4878	0.7321
																																											1034	3.0947	0.9853
																																											1035	5.7989	0.8365
																																											1036	6.8334	0.7709
																																											1037	3.3053	0.8717
																																											1038	3.9362	0.8906
																																											1039	3.269	0.9414
																																											1040	3.4623	0.9455
																																											1041	3.0122	0.9288
																																											1042	2.7723	1.0072
																																											1043	4.502	0.8874
																																											1044	3.2711	0.9481
																																											1045	3.2253	0.9621
																																											1046	3.1698	0.8385
																																											1047	3.8053	0.8679
																																											1048	3.4127	0.9442
																																											1049	3.263	0.908
																																											1050	3.0304	0.8126
																																											1051	2.5025	0.9509
																																											1052	3.9271	0.9324
																																											1053	5.4104	0.8885
																																											1054	2.4477	0.8939
																																											1055	3.9547	0.9239
																																											1056	3.606	0.8678
																																											1057	3.2623	0.8847
																																											1058	4.154	0.7772
																																											1059	3.1337	0.9494
																																											1060	2.8627	0.8722
																																											1061	4.2981	0.9044
																																											1062	3.9185	0.9131
																																											1063	2.9883	0.8966
																																											1064	2.7621	1.0043
																																											1065	2.642	1.0073
																																											1066	2.7855	0.9676
																																											1067	3.6099	0.8877
																																											1068	4.0097	0.9239
																																											1069	4.5632	0.8905
																																											1070	3.8647	0.9248
																																											1071	3.3817	0.9712
																																											1072	2.7978	0.9803
																																											1073	3.1396	0.875
																																											1074	3.2433	0.9321
																																											1075	3.4029	0.9558
																																											1076	2.8682	0.9815
																																											1077	4.2601	0.9144
																																											1078	3.5174	0.9275
																																											1079	3.6023	0.9491
																																											1080	3.2541	0.9761
																																											1081	3.3622	0.909
																																											1082	2.972	0.9285
																																											1083	3.8482	0.8949
																																											1084	3.1187	0.9142
																																											1085	2.7226	0.9354
																																											1086	3.6561	0.9061
																																											1087	4.4819	0.9093
																																											1088	3.4594	0.9561
																																											1089	4.1829	0.884
																																											1090	3.655	0.9532
																																											1091	3.828	0.9867
																																											1092	2.8073	0.8938
																																											1093	4.5357	0.8659
																																											1094	3.6141	0.9495
																																											1095	5.3263	0.8609
																																											1096	3.9738	0.9013
																																											1097	4.8824	0.8762
																																											1098	3.6748	0.9565
																																											1099	5.201	0.8639
																																											1100	2.7597	0.8993
																																											1101	5.4127	0.8671
																																											1102	2.6748	0.8865
																																											1103	2.511	0.8812
																																											1104	3.803	0.9266
																																											1105	2.4993	0.9362
																																											1106	3.2007	0.9508
																																											1107	3.1094	0.9158
																																											1108	4.4619	0.9262
																																											1109	4.6086	0.898
																																											1110	5.8244	0.9196
																																											1111	5.4572	0.9253
																																											1112	4.5224	0.8209
																																											1113	4.4326	0.9162
																																											1114	3.0106	1.0027
																																											1115	4.4834	0.8646
																																											1116	4.636	0.9031
																																											1117	5.6516	0.8783
																																											1118	3.0028	0.9208
																																											1119	3.0793	0.9087
																																											1120	4.4556	0.9568
																																											1121	3.7277	0.9095
																																											1122	4.1383	0.9227
																																											1123	3.1247	0.9603
																																											1124	4.3528	0.9218
																																											1125	4.3111	0.9403
																																											1126	3.8673	0.9473
																																											1127	4.3189	0.8835
																																											1128	2.7281	0.9314
																																											1129	3.5926	0.8885
																																											1130	4.8165	0.9217
																																											1131	3.054	0.9221
																																											1132	2.7655	0.9776
																																											1133	3.2662	0.9409
																																											1134	4.7837	0.893
																																											1135	4.1118	0.9099
																																											1136	5.7332	0.9147
																																											1137	4.9146	0.8812
																																											1138	4.3159	0.8885
																																											1139	3.0704	0.874
																																											1140	3.3768	0.8834
																																											1141	2.3006	0.9229
																																											1142	2.6362	0.9736
																																											1143	3.7871	0.9347
																																											1144	3.7296	0.9153
																																											1145	4.1719	0.8332
																																											1146	4.2743	0.8915
																																											1147	2.519	0.9575
																																											1148	3.7576	0.8902
																																											1149	4.6086	0.7638
																																											1150	3.1559	0.9494
																																											1151	3.5552	0.895
																																											1152	3.7205	0.942
																																											1153	5.2254	0.9023
																																											1154	3.9346	0.9352
																																											1155	4.4619	0.8392
																																											1156	4.2158	0.8445
																																											1157	2.8597	0.9607
																																											1158	3.1638	0.8841
																																											1159	3.3636	0.8858
																																											1160	4.8814	0.8755
																																											1161	3.8353	0.9524
																																											1162	2.6945	0.9784
																																											1163	3.5772	0.962
																																											1164	2.6101	0.9601
																																											1165	3.8439	0.9107
																																											1166	3.0151	0.8763
																																											1167	4.7715	0.8657
																																											1168	3.5044	0.9737
																																											1169	2.8196	0.9154
																																											1170	3.4041	0.9006
																																											1171	2.9784	0.9082
																																											1172	3.2858	0.9418
																																											1173	13.5237	0.8768
																																											1174	4.0545	0.9531
																																											1175	3.6724	0.8261
																																											1176	4.0134	0.8868
																																											1177	3.4547	0.8706
																																											1178	4.1024	0.8963
																																											1179	4.0685	0.9091
																																											1180	3.1488	0.9906
																																											1181	3.7986	0.8597
																																											1182	3.7163	0.8721
																																											1183	3.2508	0.9104
																																											1184	3.7317	0.9211
																																											1185	2.7738	0.9295
																																											1186	3.6996	0.9326
																																											1187	4.4349	0.9073
																																											1188	4.4014	0.9001
																																											1189	4.009	0.9206
																																											1190	3.7664	0.9066
																																											1191	3.2705	0.8647
																																											1192	3.5086	0.9559
																																											1193	3.7428	0.9041
																																											1194	4.2015	0.924
																																											1195	4.3783	0.9147
																																											1196	4.67	0.8848
																																											1197	5.8127	0.8554
																																											1198	3.4499	0.9424
																																											1199	3.0214	0.974
																																											1200	3.9088	0.9771
																																											1201	5.3403	0.9138
																																											1202	3.4262	0.9442
																																											1203	2.973	0.9611
																																											1204	3.2067	0.9081
																																											1205	3.6614	0.8199
																																											1206	5.4691	0.85
																																											1207	2.6338	0.9102
																																											1208	4.5374	0.9052
																																											1209	3.2056	0.9673
																																											1210	4.6804	0.9243
																																											1211	2.853	0.7674
																																											1212	3.7641	0.9035
																																											1213	3.1459	0.9714
																																											1214	2.9937	0.9878
																																											1215	3.2502	0.9626
																																											1216	2.9803	0.937
																																											1217	3.2074	0.7186
																																											1218	4.5677	0.9209
																																											1219	4.2994	0.8234
																																											1220	4.3159	0.9217
																																											1221	2.8825	0.9348
																																											1222	3.8299	0.9144
																																											1223	3.2278	0.9792
																																											1224	3.0624	0.9303
																																											1225	3.2177	0.9106
																																											1226	3.2515	0.9057
																																											1227	8.4422	0.8559
																																											1228	3.1905	0.9741
																																											1229	2.9078	0.9846
																																											1230	3.5242	0.9308
																																											1231	3.2649	0.9001
																																											1232	3.1875	0.995
																																											1233	4.9624	0.9024
																																											1234	5.7281	0.8287
																																											1235	3.6212	0.958
																																											1236	4.1138	0.8856
																																											1237	2.5857	0.9321
																																											1238	3.1335	0.9417
																																											1239	2.3461	0.9557
																																											1240	4.6121	0.8484
																																											1241	3.0636	1.0162
																																											1242	3.1589	0.9484
																																											1243	5.3997	0.9317
																																											1244	3.0147	0.988
																																											1245	3.2103	0.913
																																											1246	4.3187	0.8504
																																											1247	3.1159	0.9572
																																											1248	3.6636	0.9728
																																											1249	2.7622	0.8629
																																											1250	5.1328	0.8852
																																											1251	5.6642	0.881
																																											1252	3.181	0.9408
																																											1253	2.6843	0.9903
																																											1254	4.0811	0.8912
																																											1255	3.915	0.9068
																																											1256	4.4973	0.9378
																																											1257	3.7157	0.9153
																																											1258	2.8574	0.9893
																																											1259	4.051	0.9135
																																											1260	3.5731	0.9578
																																											1261	4.5261	0.9149
																																											1262	3.7593	0.8398
																																											1263	4.9339	0.8784
																																											1264	4.1952	0.9814
																																											1265	4.9756	0.8833
																																											1266	3.5657	0.9923
																																											1267	4.2505	0.9331
																																											1268	3.9759	0.9433
																																											1269	3.1137	0.9642
																																											1270	3.9672	0.8853
																																											1271	2.7115	0.9637
																																											1272	2.9195	0.9546
																																											1273	3.6009	0.9125
																																											1274	4.9266	0.8445
																																											1275	4.6078	0.9061
																																											1276	4.9909	0.8987
																																											1277	4.7031	0.9106
																																											1278	4.2061	0.9585
																																											1279	3.4993	0.9261
																																											1280	4.4819	0.933
																																											1281	2.9186	0.9973
																																											1282	3.3522	1.0389
																																											1283	4.2681	0.9223
																																											1284	2.8535	0.9718
																																											1285	3.6344	0.9148
																																											1286	3.3217	0.9462
																																											1287	3.3886	0.9179
																																											1288	3.952	0.927
																																											1289	4.0597	0.8596
																																											1290	4.5268	0.8607
																																											1291	3.1106	0.9512
																																											1292	2.5996	1.0036
																																											1293	6.0224	0.9338
																																											1294	4.343	0.981
																																											1295	3.2628	0.9287
																																											1296	3.1244	0.9216
																																											1297	4.4697	0.9234
																																											1298	5.1217	0.8623
																																											1299	4.5793	0.9366
																																											1300	3.6559	0.9556
																																											1301	3.9027	0.8907
																																											1302	3.6984	0.8336
																																											1303	4.1498	0.9413
																																											1304	5.813	0.9387
																																											1305	5.0482	0.819
																																											1306	3.7435	0.909
																																											1307	4.1511	0.8033
																																											1308	3.0513	0.9167
																																											1309	3.1795	0.9459
																																											1310	6.3968	0.8616
																																											1311	2.5397	0.9205
																																											1312	5.9539	0.8633
																																											1313	3.7434	0.9292
																																											1314	4.1275	0.9163
																																											1315	6.4733	0.8875
																																											1316	3.7761	0.9378
																																											1317	3.4768	0.9383
																																											1318	7.0933	0.849
																																											1319	5.2734	0.8848
																																											1320	4.3047	0.8813
																																											1321	6.4957	0.878
																																											1322	3.8063	0.8997
																																											1323	5.0396	0.8685
																																											1324	3.3994	0.9881
																																											1325	2.4026	0.9139
																																											1326	3.9533	0.8958
																																											1327	3.6544	0.895
																																											1328	4.4631	0.8917
