# Supplementary material for: Bacterial cell widening alters periplasmic size and activates envelope stress responses
Source: EMBO J. 2025 Sep 3;44(20):5816–33. doi: 10.1038/s44318-025-00534-w (PMC12528386; doi:10.1038/s44318-025-00534-w)
Supplement: Supplementary file 2 — Source data Fig. 1 [file 44318_2025_534_MOESM2_ESM.zip › Figure 1/1E/Figure1E.xlsx]

## Sheet: SourceData_Figure1E
Figure 1E
	0 µg/mL A22			2 µg/mL A22			5 µg/mL A22
	Time (min)	median (fluorescence)	std (fluorescence)	Time (min)	median (fluorescence)	std (fluorescence)	Time (min)	median (fluorescence)	std (fluorescence)
	2	1.20067	4.29274	2	1.14413	5.11175	2	1.81045	5.42168
	4	1.05093	4.21369	4	1.25784	4.9532	4	2.13904	5.5569
	6	1.07231	4.47496	6	1.58546	5.69816	6	1.61647	5.88214
	8	1.20246	4.92461	8	1.55291	6.20559	8	2.01781	5.51412
	10	1.58345	5.6565	10	1.59525	6.23132	10	2.24001	5.77049
	12	1.72804	5.83673	12	1.84752	6.53313	12	2.53897	6.38326
	14	1.9485	6.1221	14	2.06291	6.50474	14	3.55885	7.09783
	16	2.20538	6.55849	16	2.39207	7.10041	16	4.27386	7.4073
	18	2.66224	6.76001	18	2.9127	7.88718	18	5.02834	7.52273
	20	2.65548	6.77037	20	3.68704	8.3375	20	5.80977	7.565
	22	2.69805	6.62352	22	3.96086	8.26593	22	7.28255	7.58785
	24	3.10953	6.76856	24	4.66813	8.05818	24	6.9029	7.47802
	26	2.96555	6.30071	26	5.19379	7.84288	26	7.61108	7.20228
	28	3.29268	6.11257	28	5.62097	7.85568	28	8.2297	7.04315
	30	3.72962	6.06938	30	6.31577	7.92896	30	8.83039	6.99888
	32	3.78747	5.83984	32	7.29986	7.80406	32	10.1601	6.95317
	34	4.05445	5.93756	34	8.08815	7.40047	34	10.5906	6.04108
	36	4.6135	5.71854	36	8.59907	7.34456	36	11.2704	5.23877
	38	5.14849	5.86308	38	9.40943	6.59316	38	11.6853	5.91825
	40	5.22566	5.544	40	10.4878	6.45456	40	12.4549	6.34365
	42	5.39888	5.63089	42	11.5124	6.42891	42	13.8123	6.50472
	44	5.39211	5.5385	44	12.5973	6.36151	44	14.5248	5.53229
	46	5.6648	5.2537	46	13.595	6.46066	46	15.4553	6.44796
	48	5.95399	5.41852	48	14.4846	6.40887	48	16.7554	6.76095
	50	6.21704	5.27127	50	14.6716	6.41903	50	16.873	7.77701
	52	5.85212	4.94792	52	14.8934	6.54066	52	17.398	7.04332
	54	6.16532	5.22312	54	15.6181	6.66206	54	18.1783	6.50929
	56	6.58407	5.25258	56	15.9907	6.77784	56	17.9609	7.00177
	58	6.82045	5.39587	58	16.2823	7.16511	58	17.6048	7.15049
	60	6.95391	5.45743	60	16.7065	7.60134	60	17.462	5.12028
