# Supplementary material for: Bacterial cell widening alters periplasmic size and activates envelope stress responses
Source: EMBO J. 2025 Sep 3;44(20):5816–33. doi: 10.1038/s44318-025-00534-w (PMC12528386; doi:10.1038/s44318-025-00534-w)
Supplement: Supplementary file 2 — Source data Fig. 1 [file 44318_2025_534_MOESM2_ESM.zip › Figure 1/1D/Figure1D.xlsx]

## Sheet: SourceData_Figure1D
Figure 1D
	0 µg/mL A22			2 µg/mL A22			5 µg/mL A22
	Time (min)	Cell width (µm)	std (width)	Time (min)	Cell width (µm)	std (width)	Time (min)	Cell width (µm)	std (width)
	2	1.18811	0.0382181	2	1.19267	0.051298	2	1.21903	0.0527603
	4	1.18565	0.0486043	4	1.18623	0.0533561	4	1.20846	0.0454866
	6	1.17639	0.0496435	6	1.19328	0.0525887	6	1.20254	0.0402833
	8	1.18324	0.0504876	8	1.20231	0.0560574	8	1.20864	0.04314
	10	1.18096	0.0495223	10	1.19958	0.0614894	10	1.23018	0.0462983
	12	1.1908	0.0434596	12	1.20511	0.051849	12	1.2306	0.0541739
	14	1.18237	0.0498769	14	1.20334	0.0621137	14	1.23551	0.0486606
	16	1.18134	0.0466582	16	1.20772	0.0565806	16	1.25082	0.0523232
	18	1.19224	0.0476368	18	1.21659	0.0656549	18	1.25707	0.0549738
	20	1.18445	0.0540119	20	1.22259	0.0756971	20	1.27268	0.0624134
	22	1.19038	0.0522266	22	1.22821	0.0638583	22	1.28877	0.0600053
	24	1.18681	0.0766116	24	1.23716	0.0882202	24	1.3028	0.0720399
	26	1.1811	0.0665947	26	1.24167	0.0731092	26	1.32324	0.082098
	28	1.18075	0.0636891	28	1.2462	0.0777141	28	1.34589	0.0884865
	30	1.18967	0.085529	30	1.25802	0.0634611	30	1.36903	0.0847262
	32	1.18849	0.0849538	32	1.26565	0.0819271	32	1.38812	0.0900637
	34	1.19354	0.08685	34	1.26819	0.0877539	34	1.43603	0.0966946
	36	1.18722	0.0824248	36	1.28079	0.0797432	36	1.46002	0.095038
	38	1.18659	0.0754212	38	1.28269	0.0834357	38	1.47982	0.103974
	40	1.1896	0.0825138	40	1.27659	0.0927503	40	1.47712	0.104069
	42	1.19017	0.06215	42	1.28074	0.0778502	42	1.50635	0.123386
	44	1.17937	0.0709384	44	1.2872	0.0763214	44	1.53187	0.107099
	46	1.18584	0.0724832	46	1.30022	0.0790564	46	1.55264	0.112309
	48	1.17206	0.0865824	48	1.30661	0.0810964	48	1.579	0.100316
	50	1.16771	0.0838293	50	1.31224	0.0891043	50	1.59747	0.1048
	52	1.18535	0.10486	52	1.31291	0.0841465	52	1.63027	0.116875
	54	1.16889	0.0857065	54	1.31571	0.0898463	54	1.64708	0.117112
	56	1.16433	0.0962528	56	1.31312	0.0969922	56	1.70167	0.134932
	58	1.16423	0.0826956	58	1.31492	0.106895	58	1.7242	0.128647
	60	1.1667	0.0776841	60	1.30967	0.109989	60	1.75654	0.123127
