# Supplementary material for: Bacterial cell widening alters periplasmic size and activates envelope stress responses
Source: EMBO J. 2025 Sep 3;44(20):5816–33. doi: 10.1038/s44318-025-00534-w (PMC12528386; doi:10.1038/s44318-025-00534-w)
Supplement: Supplementary file 2 — Source data Fig. 1 [file 44318_2025_534_MOESM2_ESM.zip › Figure 1/1C/README.txt]

Raw (uncropped) images for the data presented in Figure 1C. img_000000000_* correspond to t=0, img_000000030_* for t=60 min, and img_000000060_* for t=120 min.

Pixel size is 0.08 µm.
