# Supplementary material for: Bacterial cell widening alters periplasmic size and activates envelope stress responses
Source: EMBO J. 2025 Sep 3;44(20):5816–33. doi: 10.1038/s44318-025-00534-w (PMC12528386; doi:10.1038/s44318-025-00534-w)
Supplement: Supplementary file 3 — Source data Fig. 2 [file 44318_2025_534_MOESM3_ESM.zip]

Archive with 70 entries (58 files):
- Figure 2/
- __MACOSX/._Figure 2
- Figure 2/2A/
- __MACOSX/Figure 2/._2A
- Figure 2/2C/
- __MACOSX/Figure 2/._2C
- Figure 2/2D/
- __MACOSX/Figure 2/._2D
- Figure 2/2B/
- __MACOSX/Figure 2/._2B
- Figure 2/2A/V236A/
- __MACOSX/Figure 2/2A/._V236A
- Figure 2/2A/S10P/
- __MACOSX/Figure 2/2A/._S10P
- Figure 2/2A/D78V/
- __MACOSX/Figure 2/2A/._D78V
- Figure 2/2A/V316A/
- __MACOSX/Figure 2/2A/._V316A
- Figure 2/2A/README.txt
- __MACOSX/Figure 2/2A/._README.txt
- Figure 2/2A/P314L/
- __MACOSX/Figure 2/2A/._P314L
- Figure 2/2A/WT/
- __MACOSX/Figure 2/2A/._WT
- Figure 2/2A/R193C/
- __MACOSX/Figure 2/2A/._R193C
- Figure 2/2C/Figure2C.xlsx
- __MACOSX/Figure 2/2C/._Figure2C.xlsx
- Figure 2/2C/opgH.tif
- __MACOSX/Figure 2/2C/._opgH.tif
- Figure 2/2C/tolB.tif
- __MACOSX/Figure 2/2C/._tolB.tif
- Figure 2/2C/pgm.tif
- __MACOSX/Figure 2/2C/._pgm.tif
- Figure 2/2C/WT.tif
- __MACOSX/Figure 2/2C/._WT.tif
- Figure 2/2C/opgG.tif
- __MACOSX/Figure 2/2C/._opgG.tif
- Figure 2/2D/Figure2D.xlsx
- __MACOSX/Figure 2/2D/._Figure2D.xlsx
- Figure 2/2B/Figure2B.xlsx
- __MACOSX/Figure 2/2B/._Figure2B.xlsx
- Figure 2/2A/V236A/img_000000000_Phase_000.tif
- __MACOSX/Figure 2/2A/V236A/._img_000000000_Phase_000.tif
- Figure 2/2A/V236A/img_000000000_EGFP_000.tif
- __MACOSX/Figure 2/2A/V236A/._img_000000000_EGFP_000.tif
- Figure 2/2A/S10P/img_000000000_Phase_000.tif
- __MACOSX/Figure 2/2A/S10P/._img_000000000_Phase_000.tif
- Figure 2/2A/S10P/img_000000000_EGFP_000.tif
- __MACOSX/Figure 2/2A/S10P/._img_000000000_EGFP_000.tif
- Figure 2/2A/D78V/img_000000000_Phase_000.tif
- __MACOSX/Figure 2/2A/D78V/._img_000000000_Phase_000.tif
- Figure 2/2A/D78V/img_000000000_EGFP_000.tif
- __MACOSX/Figure 2/2A/D78V/._img_000000000_EGFP_000.tif
- Figure 2/2A/V316A/img_000000000_Phase_000.tif
- __MACOSX/Figure 2/2A/V316A/._img_000000000_Phase_000.tif
- Figure 2/2A/V316A/img_000000000_EGFP_000.tif
- __MACOSX/Figure 2/2A/V316A/._img_000000000_EGFP_000.tif
- Figure 2/2A/P314L/img_000000000_Phase_000.tif
- __MACOSX/Figure 2/2A/P314L/._img_000000000_Phase_000.tif
- Figure 2/2A/P314L/img_000000000_EGFP_000.tif
- __MACOSX/Figure 2/2A/P314L/._img_000000000_EGFP_000.tif
- Figure 2/2A/WT/img_000000000_Phase_000.tif
- __MACOSX/Figure 2/2A/WT/._img_000000000_Phase_000.tif
- Figure 2/2A/WT/img_000000000_EGFP_000.tif
- __MACOSX/Figure 2/2A/WT/._img_000000000_EGFP_000.tif
- Figure 2/2A/R193C/img_000000000_Phase_000.tif
- __MACOSX/Figure 2/2A/R193C/._img_000000000_Phase_000.tif
- Figure 2/2A/R193C/img_000000000_EGFP_000.tif
- __MACOSX/Figure 2/2A/R193C/._img_000000000_EGFP_000.tif
