# Supplementary material for: Bacterial cell widening alters periplasmic size and activates envelope stress responses
Source: EMBO J. 2025 Sep 3;44(20):5816–33. doi: 10.1038/s44318-025-00534-w (PMC12528386; doi:10.1038/s44318-025-00534-w)
Supplement: Supplementary file 3 — Source data Fig. 2 [file 44318_2025_534_MOESM3_ESM.zip › Figure 2/2A/README.txt]

Raw (uncropped) images for the phase and fluorescence data presented in Figure 2A. Pixel size is 0.064 µm.
