# Supplementary material for: Bacterial cell widening alters periplasmic size and activates envelope stress responses
Source: EMBO J. 2025 Sep 3;44(20):5816–33. doi: 10.1038/s44318-025-00534-w (PMC12528386; doi:10.1038/s44318-025-00534-w)
Supplement: Supplementary file 3 — Source data Fig. 2 [file 44318_2025_534_MOESM3_ESM.zip › Figure 2/2C/Figure2C.xlsx]

## Sheet: SourceData_Figure2C
Figure2C
	Width [µm]
	WT	∆opgH	∆opgG	∆tolB	∆pgm
	1.1114	0.982	1.0191	1.2396	1.2883		WT n=1431
	0.8819	1.1494	1.1008	1.1584	1.0101		opgH n=1702
	0.9608	0.995	1.0332	1.2911	1.143		opgG n=1776
	0.8063	0.9158	1.1124	1.1868	1.1933		tolB n=1407
	0.8568	0.7915	1.2363	1.2188	0.9267		Pgm n=1133
	0.9749	1.1579	1.1156	1.1877	1.116
	1.0827	1.2117	0.941	1.2487	1.0687
	0.9212	0.9162	0.6547	0.9953	1.1574
	0.7797	1.1097	1.1841	0.9679	0.8659
	0.8329	1.2496	1.0577	1.3114	1.0738
	0.8478	1.1704	1.1874	1.1815	1.1487
	0.805	0.8129	1.2489	1.2057	1.2591
	0.9652	1.255	1.0649	1.0712	1.2114
	0.7701	1.0668	1.0056	1.1711	1.1112
	0.8362	1.2297	0.9103	1.1986	1.1994
	0.9481	1.0172	1.0869	1.163	1.1099
	1.0226	0.9653	1.0138	0.8141	1.1518
	0.9063	0.8619	1.0654	0.9731	1.1541
	1.1419	1.1676	1.1915	1.1642	1.1122
	1.1364	1.0355	0.9312	1.1773	1.3839
	1.0628	0.9497	0.7301	1.2029	1.2405
	1.037	1.0575	1.1745	1.2108	1.1243
	1.1285	1.1558	0.8752	1.1777	1.2408
	1.0837	1.1785	1.2264	1.3569	1.2413
	1.1136	1.2248	1.1657	1.1567	1.2161
	1.1099	1.2096	1.1822	1.1144	1.2663
	1.0247	1.0447	0.9548	0.7844	1.0964
	1.1231	1.3281	1.4684	1.0547	1.2934
	1.0796	1.0847	1.1835	1.2007	1.1712
	1.1936	1.1514	1.1965	1.1779	1.2088
	0.9718	1.3005	1.2484	1.1072	1.0992
	1.0841	1.1378	0.823	1.1458	1.2196
	1.1986	1.1272	0.9527	1.2239	1.3772
	0.938	1.1194	1.1593	1.2519	1.403
	1.1066	1.0976	0.9338	1.0501	1.2218
	1.18	1.2012	1.0755	0.962	1.3151
	1.0797	1.2023	1.2007	0.917	1.1967
	1.0677	1.1963	1.1425	0.7803	1.1619
	1.1619	1.1116	1.0644	0.7647	1.2768
	0.9854	1.1181	0.9217	1.2173	1.2109
	1.1099	1.064	1.1448	1.1424	1.2989
	1.0307	1.1811	1.0675	1.1713	1.3677
	1.1284	1.124	1.1959	1.1298	1.153
	1.0826	1.3176	1.0883	1.1233	1.0321
	1.0308	1.1387	0.9842	1.3176	1.2451
	0.8229	1.1482	1.2552	1.0605	1.1083
	0.9644	1.0669	0.6507	0.8651	1.1873
	1.1583	1.2529	1.1204	1.1612	1.1662
	1.118	1.2146	0.5504	1.1264	1.0894
	1.0753	1.1885	0.8641	1.3462	1.2674
	1.0394	1.1237	1.1833	1.2416	1.2698
	1.1405	1.2516	0.7868	1.1932	1.2982
	1.0943	1.1229	1.13	1.1846	1.2831
	1.082	1.1367	0.9985	1.0035	1.1892
	0.9605	1.1742	1.0941	1.1276	1.2275
	1.2093	1.225	1.0166	1.0074	1.2588
	1.0217	1.1131	1.0587	1.2367	1.1257
	0.8428	1.2281	1.2299	1.0989	1.1555
	0.8421	1.1199	1.1081	1.1647	1.2045
	1.0358	1.0643	1.1239	1.1615	1.2516
	0.7213	1.1866	1.2309	1.0651	1.1833
	1.0771	1.193	1.1424	1.2274	1.2113
	0.9828	1.187	1.1639	1.12	1.1054
	1.0212	1.1312	1.1623	1.1751	1.228
	0.9232	1.2065	1.1368	0.9165	1.2321
	1.1086	1.0537	1.1989	1.0424	1.3205
	1.0983	1.1193	0.9556	1.1878	1.2769
	1.0783	1.1376	0.8099	1.2138	1.3837
	0.9413	1.1829	1.2966	1.3146	1.1166
	1.0977	1.1709	0.6987	1.1864	1.1259
	1.0078	1.2349	1.212	1.1498	1.3078
	1.0942	1.1326	1.244	1.296	1.346
	1.1249	1.217	1.1995	0.997	1.3116
	1	1.2009	0.9245	0.9624	1.1641
	1.0908	1.2262	1.0119	1.1485	1.0523
	1.0618	1.0312	1.1443	1.2646	1.1535
	1.1515	1.1734	0.955	1.206	1.2576
	1.0691	1.1068	0.9463	1.1518	1.1381
	0.8958	1.1713	1.1652	0.9422	1.2565
	0.9655	1.2206	1.1873	1.2005	1.2405
	0.6981	1.156	0.9773	1.046	1.2343
	0.8671	1.1282	1.2342	1.3647	1.3333
	0.96	1.0706	0.864	1.4065	1.3104
	0.7482	1.1886	1.1506	1.1199	1.1398
	1.0271	1.2735	0.9183	1.2205	1.2538
	1.005	1.149	1.1611	1.27	1.305
	0.9447	1.2032	1.2365	1.3334	1.4124
	1.0647	1.2092	0.8916	1.2678	1.299
	1.0461	1.1095	1.0837	1.1793	1.3046
	0.9512	1.1621	1.1462	0.9487	1.1514
	1.1439	1.0754	1.1146	0.863	1.2336
	0.8301	1.2111	1.1465	1.1708	1.2198
	0.7868	0.9363	0.6394	0.9867	1.1461
	1.0337	1.0787	1.1717	1.1156	1.251
	0.9992	1.3508	1.1058	1.106	1.2101
	1.1189	1.1411	1.1906	1.288	1.1611
	1.0849	1.1131	0.774	1.3242	1.3061
	0.8921	1.2145	0.8658	1.2131	1.2249
	0.8693	1.0666	1.4639	1.2307	1.1282
	1.0218	1.1115	1.0603	1.3386	1.0799
	0.5436	0.902	1.0391	1.3023	1.3577
	0.9282	0.7494	0.8316	1.2081	1.2521
	0.8427	1.1639	0.9065	1.0134	1.3573
	1.1109	0.9407	1.2093	0.7593	1.1393
	1.071	0.9366	1.2284	1.0527	1.2558
	1.0041	1.1071	0.9954	1.0923	1.2327
	1.1298	1.0916	0.9852	1.3164	1.1948
	0.893	1.08	1.0224	1.0733	1.3247
	0.9115	1.1197	1.1086	1.0351	1.281
	0.7682	1.0315	1.1334	1.1409	1.2119
	0.6941	1.1988	1.1396	1.2229	1.3908
	1.0212	1.0238	1.1443	1.1526	1.2431
	1.1505	0.7709	1.1433	1.2189	1.2656
	1.1293	0.8352	1.1729	1.0878	1.3059
	1.1418	1.0429	1.2285	0.8857	1.2129
	1.0835	1.2895	1.2432	1.4728	1.3168
	1.2285	1.1614	1.0466	1.0018	1.1003
	0.7205	1.1631	1.08	1.0427	1.2158
	0.708	0.9957	1.032	1.0613	1.1856
	0.9449	1.1882	1.0947	1.2282	1.2005
	0.8075	1.2589	1.2276	1.0407	1.2662
	1.1018	0.9923	1.3849	1.1279	1.0404
	1.1415	1.1156	1.1485	0.8163	1.1449
	0.9847	1.2679	1.1187	0.8912	1.1688
	1.0619	0.9758	1.1661	1.2507	1.2772
	0.8735	1.2541	1.1901	1.2172	1.2626
	0.9916	1.2981	1.068	1.127	1.2451
	1.1731	0.8405	1.1016	0.9072	1.2045
	1.12	0.8586	1.2217	1.3363	1.2331
	1.0867	1.0741	1.2183	1.1872	1.3966
	0.9977	1.2011	1.0176	1.239	1.2084
	0.8323	1.1628	1.0386	1.336	1.2056
	1.0001	1.1573	1.252	1.1675	1.1237
	0.8376	1.1708	1.2045	0.8322	1.255
	0.9178	1.1582	1.2509	1.1879	1.2576
	0.9246	1.0315	1.2876	1.1699	1.0409
	0.905	1.0692	1.2364	0.994	1.4328
	0.9402	0.7799	1.1929	1.1583	1.0249
	1.0439	1.0522	1.0538	1.1594	1.0816
	0.7859	0.8392	1.0277	1.1889	1.2782
	0.854	1.0886	0.9321	1.2303	1.1902
	0.7	1.1986	0.7781	0.9004	1.1281
	0.9568	1.2155	0.9309	0.8943	0.6702
	0.9676	1.2233	0.8753	1.1883	1.3153
	0.8789	1.241	0.7362	1.1733	1.263
	1.0606	1.1656	1.0446	1.0752	1.1883
	0.9171	1.0846	0.946	1.1748	1.2374
	0.7428	0.9137	1.1336	1.0861	1.1787
	1.0468	1.2072	0.8199	0.9855	1.1916
	0.7762	1.066	0.895	0.9674	1.2814
	0.9038	0.9515	1.1402	1.2151	1.2521
	0.9827	1.2049	1.088	1.1119	1.3534
	1.098	1.1366	1.1528	1.1722	1.2267
	1.1153	1.2174	1.1863	1.1367	1.1497
	1.1328	1.137	1.0773	1.261	1.2214
	0.9668	1.2094	1.1114	0.8743	1.3315
	0.7671	1.2646	1.081	1.1656	1.1454
	1.1692	1.1883	1.0355	1.1482	1.1432
	0.8942	1.257	1.1983	1.169	1.3278
	0.7325	1.2508	1.1034	0.9743	1.1214
	0.7916	1.1781	0.8789	0.9868	1.0302
	1.04	1.1547	0.8612	1.2274	1.1388
	1.1507	1.2603	1.2034	0.9772	1.1604
	1.261	1.3093	0.9766	0.9464	1.1315
	1.1514	1.2518	0.8167	0.973	1.3477
	1.0227	1.2592	1.0924	1.0905	1.2536
	0.8485	1.1933	1.0243	1.2298	1.3019
	0.8748	1.1421	0.7601	1.0117	1.2457
	0.8204	1.1697	0.9254	0.8942	1.169
	0.7875	1.2422	1.0961	1.1103	1.2086
	0.9174	1.0747	1.1292	1.1886	1.0494
	1.0434	1.2147	1.2098	1.1778	0.873
	0.8152	1.1039	1.118	1.1042	1.0552
	0.7882	0.9542	1.3128	1.3009	0.8963
	1.1381	1.2484	1.1651	1.1209	1.2589
	0.821	1.1928	1.1327	1.0916	1.1239
	1.16	1.0746	0.9689	0.8405	1.2447
	1.1578	1.258	0.9054	1.1851	1.206
	1.0753	0.8758	0.7518	1.1049	1.2009
	1.2171	1.1196	1.1567	1.1037	1.1894
	0.8446	1.0067	1.0849	1.1597	1.1829
	0.7915	1.1507	1.0675	1.1772	1.2024
	1.2278	0.9089	1.1218	1.4366	1.2715
	1.0929	1.2049	0.7837	1.1282	1.0803
	1.1973	0.9079	0.8882	0.6873	1.2021
	1.1645	1.2666	1.1413	1.335	1.0547
	1.1352	0.9798	0.9514	1.2687	1.1258
	1.1364	0.8924	1.1569	0.891	1.2498
	1.0457	0.7241	0.8558	1.1117	1.1478
	1.1968	1.0646	1.0149	1.1716	1.2265
	1.1202	1.0349	1.2004	1.3491	1.0727
	1.1325	1.1876	1.0642	1.111	1.2944
	1.0919	1.2689	1.0564	1.3274	1.2866
	1.0515	1.1457	1.0436	1.1999	1.3054
	0.8173	1.1199	0.91	1.1581	1.2588
	0.7823	1.1165	1.0283	1.2237	1.4057
	0.9476	1.1842	0.9938	1.0943	1.2383
	0.7811	0.8026	1.1564	1.1505	1.2322
	0.9213	1.1796	1.0734	1.3299	1.3184
	1.0958	0.8464	0.9742	1.2167	1.2458
	0.7399	0.841	1.1376	1.165	1.2184
	1.0946	1.0147	0.9653	1.0863	1.1136
	1.4797	1.0218	1.139	0.9465	1.276
	1.0702	1.1311	1.2188	1.0513	1.2347
	1.0808	1.197	0.9653	1.1991	1.2195
	1.1028	1.2428	1.2015	1.0684	1.0395
	0.7922	1.1056	1.1926	1.2819	1.0802
	0.9772	0.8332	1.0752	1.0208	1.2148
	0.767	0.7776	1.1639	1.1641	1.2962
	1.1052	1.1343	1.0285	1.2097	1.3034
	1.1056	1.2241	1.2014	1.3832	1.3074
	1.0802	1.1915	1.141	1.3263	1.1914
	1.1458	1.2273	1.1458	1.3053	1.2901
	1.1064	1.0878	0.9648	1.1406	1.0506
	1.0906	1.1177	0.833	1.1567	1.2411
	1.196	1.1929	1.2177	1.2814	1.1904
	1.1125	1.2061	1.1564	0.9139	0.9374
	1.059	0.9783	1.1641	0.9613	1.1931
	0.9324	1.2889	1.0904	1.2504	1.2891
	0.9213	0.9889	0.8315	1.1688	1.0939
	0.7874	1.117	1.1442	1.0852	1.2495
	0.8637	1.0446	1.2079	1.0507	1.2709
	0.9569	1.1754	1.2291	0.9786	1.1495
	0.8122	1.0871	1.112	0.8998	1.2026
	0.7508	1.1215	1.2036	1.1912	1.3281
	1.0577	1.24	1.157	1.2564	1.2852
	0.9579	1.1766	1.1662	1.2448	1.2862
	1.1259	1.0997	1.1917	1.1404	1.0477
	1.0569	1.1259	1.2191	1.2051	0.9429
	1.077	0.9524	1.3867	1.1175	1.2373
	1.0855	1.0532	1.2521	1.1756	1.0283
	0.9242	1.2367	1.2656	1.2865	1.0145
	0.8464	1.0967	1.1191	1.0285	1.1173
	1.1086	1.1757	1.1639	1.1999	1.1363
	1.1037	1.2633	1.1312	1.0649	1.2302
	1.1259	1.182	1.0641	1.262	0.9638
	1.0348	1.0589	0.994	1.2544	0.7546
	1.1575	1.0678	1.0673	1.1832	1.2064
	1.1927	1.1982	1.1838	1.1596	1.2412
	1.1839	1.2021	0.9305	0.7865	1.1092
	1.0918	1.2391	1.1572	0.9594	1.2322
	1.1799	1.135	1.0477	1.1542	1.2158
	1.0795	1.148	1.1435	1.1679	1.2535
	1.0733	1.3399	0.9376	0.9884	1.1462
	1.154	1.0833	1.1123	1.1138	0.9801
	1.1244	1.1172	0.9388	1.1472	0.7614
	1.1183	1.2321	0.8931	1.2641	1.3798
	0.8275	1.2056	1.2465	1.2099	1.1223
	1.111	0.7911	1.0556	1.0078	1.2495
	1.0348	1.2646	1.2377	1.163	1.3073
	0.8656	1.1172	1.0326	1.1413	1.2964
	0.9197	1.0995	1.2367	1.2015	1.1808
	1.0852	1.0661	0.7715	1.4836	1.2635
	0.9279	1.2646	0.8448	1.2356	0.6733
	1.054	1.1672	0.6473	1.1135	1.0736
	1.1078	1.1372	0.8628	0.8227	1.1482
	0.8673	0.8332	1.226	1.2296	1.376
	1.1094	0.959	1.0856	1.1585	1.1592
	1.0533	1.1896	1.0426	1.008	1.1891
	1.0891	1.2849	0.9607	1.244	1.3639
	1.0944	1.1797	0.8987	1.2342	1.1135
	1.0778	1.1412	0.8956	1.2548	1.3043
	0.9832	1.18	1.0828	1.208	1.2113
	0.9682	1.2309	0.9033	1.2867	0.9768
	0.65	1.0471	1.1405	0.9679	1.0718
	0.9657	1.1084	1.0649	1.1706	1.0425
	0.9605	1.1443	1.0432	1.279	1.3202
	1.0993	1.1013	1.1217	1.2444	1.1888
	1.041	1.235	0.9459	1.1743	1.2045
	1.0747	1.1527	0.949	1.1629	1.2435
	1.1025	1.2078	1.0456	1.0965	1.0681
	1.1589	1.1567	0.9304	1.2454	1.2631
	1.1538	1.1774	1.1309	0.9976	1.354
	1.0883	1.1373	0.9783	1.203	1.216
	1.0139	1.1224	1.0956	1.1026	1.0873
	0.9723	1.1568	1.0622	1.2658	1.1191
	1.0616	1.147	1.104	1.1432	1.335
	1.0779	0.7626	1.2522	1.1299	1.1692
	1.0961	0.9719	1.2002	1.2644	1.2707
	0.912	1.1122	0.6901	1.2688	1.3139
	0.8488	1.238	1.1665	1.0425	1.2876
	0.8666	1.3099	0.8091	1.1538	1.2288
	1.0806	1.1733	1.047	1.1922	1.2678
	0.8107	1.2285	1.041	1.2205	1.188
	0.9982	1.2233	1.2388	0.9668	1.3039
	1.111	1.2079	1.0061	1.0694	1.3121
	1.2095	1.1802	0.6942	1.3176	1.2401
	1.046	1.0167	1.0582	1.1855	1.1004
	1.1322	0.9095	0.9826	1.1304	1.0256
	1.1189	0.7712	1.1475	1.0783	1.3148
	1.0585	1.0761	1.0609	1.1459	1.2653
	1.1323	0.8199	1.1399	1.1671	1.2708
	1.1702	1.2114	1.0731	1.0151	1.1233
	1.0937	1.1068	1.1528	0.836	1.1699
	1.0777	1.1223	0.9751	1.0495	1.1955
	0.9233	1.0277	0.6571	1.1824	1.0969
	1.114	1.1592	0.7448	1.2353	1.3349
	1.164	1.3362	0.9325	1.3552	1.3343
	1.1432	1.0729	0.8182	1.3209	1.2333
	0.9752	1.2017	1.1395	1.1586	1.1648
	1.1256	1.1219	1.1375	1.085	1.3699
	1.149	1.0822	1.046	1.1745	1.0414
	0.9625	1.1794	0.9688	1.11	0.754
	0.8383	1.1581	1.0348	1.2296	1.0382
	0.9438	1.2004	0.9857	1.3067	1.1557
	1.0049	1.1922	0.9209	1.1243	1.3274
	0.8597	1.3034	1.1333	1.1943	1.2324
	0.9714	1.1849	1.1431	1.3339	1.373
	1.0984	0.9694	1.0479	0.9877	1.1481
	1.1189	0.8824	1.0388	1.0723	1.301
	1.1019	1.2268	1.1947	1.0658	1.1478
	1.1706	1.2461	1.0403	1.2323	1.2654
	1.1114	1.1895	0.925	1.2725	1.1141
	1.0597	0.8659	1.1363	0.9737	1.1048
	1.1276	0.8654	1.0669	0.8235	1.3046
	1.1547	1.2964	1.1095	1.1237	1.2551
	1.1513	0.8583	1.0644	1.1907	1.0291
	0.9851	0.9762	0.6334	1.212	1.2131
	1.1658	1.0642	0.9568	1.2466	1.2079
	1.0907	1.2767	1.058	1.1422	1.2414
	0.9277	1.0698	1.1391	1.2462	1.0929
	0.8842	0.9104	0.9763	1.1949	1.1923
	1.1012	0.7486	1.0726	1.2913	1.0722
	1.1232	0.9956	0.9993	1.2378	1.0579
	1.0009	1.2531	1.1903	1.2032	1.244
	0.9075	0.9522	0.9587	1.1246	0.9581
	1.043	1.2107	0.9551	1.1978	1.085
	1.0919	0.9782	1.1668	1.1941	1.2707
	1.0791	0.9457	1.0312	1.2246	1.118
	1.0924	0.8765	1.1394	1.2379	1.3337
	1.1626	1.184	1.1215	1.1983	1.2955
	1.1691	1.1053	1.1366	1.1205	1.095
	0.9866	0.7298	1.1563	1.2019	1.2284
	0.9548	0.9286	1.0334	1.1957	1.2449
	0.9915	0.9302	1.136	1.2094	1.1716
	1.0346	0.9095	1.3625	1.1201	1.2072
	0.7945	1.0607	0.98	1.2283	1.0696
	0.8439	1.228	1.1081	1.043	1.2485
	0.9846	1.2203	0.9674	1.1534	1.3242
	0.966	1.1809	0.7719	0.8809	1.2704
	0.9019	1.202	1.0299	0.8956	1.2307
	1.0196	1.0238	1.1126	0.9221	1.1679
	0.8324	0.8872	0.8486	1.1464	1.1394
	1.0071	1.124	0.9284	1.0477	1.1361
	1.1113	1.2175	0.933	1.2442	1.3557
	1.1532	1.2337	1.2121	1.1551	1.2714
	1.1287	1.0901	1.0417	1.1705	1.2389
	1.121	0.8969	0.9904	1.1206	0.7965
	1.1436	1.0953	1.1207	1.4641	0.9199
	1.0346	1.0534	1.2494	1.3943	1.1237
	0.8297	0.9147	1.0725	1.2322	0.9148
	1.0363	0.9449	0.8301	1.0225	0.9887
	1.0387	0.7855	0.9017	0.9361	1.1794
	1.1324	1.0406	1.1158	1.3238	1.2674
	0.7095	1.2507	1.1475	1.2072	1.2726
	0.9788	1.1918	1.1916	0.9258	1.2163
	0.8998	1.2256	1.3256	0.8542	1.1677
	1.156	1.3152	0.9158	0.9209	1.1455
	1.0729	1.0545	0.865	0.9346	1.1545
	1.0855	1.0721	1.1192	0.9049	1.3967
	1.0662	1.0791	1.1123	1.0535	1.2852
	1.0721	1.0173	1.0471	1.245	1.253
	0.9915	1.221	1.1168	0.9926	0.7748
	1.0526	1.1019	0.9298	0.9477	0.9138
	1.0805	1.1658	1.2447	1.338	1.1287
	0.8762	1.173	0.9843	1.3252	0.901
	0.8837	1.1352	1.1292	1.2051	1.0024
	0.5212	1.114	1.0297	1.2787	1.176
	1.1186	1.2682	1.172	1.1783	1.2791
	1.0187	1.1735	1.1394	1.22	1.1334
	1.0796	1.1437	1.231	1.0876	1.0715
	1.046	1.2121	1.2409	1.2912	1.0962
	1.0436	1.0128	1.2194	0.9939	1.1751
	1.0672	1.034	1.4985	1.1029	1.13
	0.9691	1.1983	1.2025	1.1374	0.9747
	0.8603	1.146	0.9346	1.1676	1.1741
	0.8683	1.1925	1.2684	1.105	1.0521
	1.027	1.1879	1.0914	0.9796	1.0995
	1.1045	1.2501	1.1544	1.2614	1.1236
	1.06	1.2057	1.1852	1.1828	1.3268
	0.9643	1.2277	1.1559	1.0223	1.0487
	0.9283	1.226	1.1142	1.0944	0.9611
	0.8638	1.2402	1.0621	1.1788	1.3227
	1.1402	1.1401	1.2666	1.1872	1.2203
	0.9749	1.1947	0.8094	1.0841	1.4255
	1.042	1.255	1.205	1.065	1.1856
	0.9955	1.0927	1.0435	1.0971	1.2523
	1.0628	1.1714	1.1724	1.1695	1.2102
	1.0595	1.2517	0.9424	1.1517	1.2861
	1.1465	1.1745	1.1121	0.888	1.1831
	1.0017	1.3107	1.2279	0.8754	1.1972
	0.9479	1.2696	1.2637	1.1869	0.8196
	0.9864	1.1948	1.1472	1.1005	1.3076
	1.0071	1.1792	1.3915	0.7549	1.3692
	0.9794	1.2585	0.9991	0.9304	1.27
	1.0581	1.1056	1.1441	1.2197	1.1434
	0.9654	1.1832	0.9619	1.0976	1.2242
	1.1033	1.1781	1.2483	1.1406	1.3756
	1.0777	1.0666	1.1394	1.13	1.2675
	1.1181	1.1776	1.1451	1.1734	1.2822
	0.9739	1.1366	0.923	0.8711	1.2556
	1.0418	1.1339	1.0545	1.0266	1.234
	1.0148	1.0031	1.1897	0.967	1.3206
	1.1016	1.1059	1.1208	0.895	1.2814
	0.995	1.2193	1.0221	1.274	0.8412
	1.1026	1.2258	1.2595	1.2887	1.0448
	1.1071	1.1117	1.0188	1.3613	1.2677
	1.0563	1.14	1.1294	1.2732	1.1689
	1.1052	1.2645	0.9256	1.195	1.1837
	1.0485	1.2691	0.9167	1.1838	1.2652
	1.0992	1.1129	1.0331	1.2503	1.357
	1.0014	1.2014	0.839	1.2885	1.1649
	0.9029	0.9857	1.1339	1.1718	1.3655
	0.8662	1.217	0.8557	1.1524	1.0424
	1.0623	1.2296	0.9175	1.1292	1.2373
	0.9945	0.8591	1.0319	1.236	1.2831
	1.101	0.9757	0.9026	1.1726	1.119
	1.0448	1.1695	1.2933	1.1137	1.2133
	1.0715	1.178	0.9771	1.0962	1.1807
	1.1485	1.1742	1.1198	1.191	1.1785
	1.0866	1.2781	1.2346	1.2098	1.205
	1.0832	1.3347	0.9678	1.1521	1.1179
	1.1666	1.2254	1.0029	1.1248	1.2019
	1.1067	1.1234	1.1482	1.1378	1.3099
	1.1707	1.0047	0.98	1.2647	1.1786
	1.1439	1.1629	1.2211	1.1724	1.2206
	0.9766	1.102	1.1326	1.1539	1.0233
	1.116	1.1837	1.173	1.1768	1.3545
	1.1159	1.174	1.2136	1.1546	0.7834
	1.085	1.0403	1.2236	0.897	1.0632
	1.1626	1.1916	1.307	1.1084	1.0337
	1.1609	1.2406	1.1447	0.8476	1.2685
	1.0626	1.049	1.1581	1.1527	0.9313
	0.9969	1.0547	1.0958	1.0698	0.9545
	1.0617	1.0861	1.1125	1.1532	1.2324
	0.9754	1.072	1.1353	1.1704	0.7258
	1.1546	1.2206	1.2162	1.0855	1.268
	1.1108	1.0811	1.125	1.1448	1.2751
	1.1225	1.0461	1.1049	1.0473	1.1289
	1.0028	1.1502	1.1814	0.7693	1.4746
	1.0013	1.0413	1.1275	1.0983	1.3046
	0.9119	1.2199	1.0166	0.9317	1.1251
	1.075	1.1991	1.1896	1.0837	0.8544
	1.1154	1.0911	1.1016	1.0237	1.3243
	0.9701	1.2016	1.1228	1.0475	0.9331
	1.0681	1.1425	0.5907	1.1936	1.1181
	1.1093	1.1277	0.9181	1.1092	0.7818
	1.1571	1.1586	0.9132	1.2026	1.3242
	1.0247	1.2145	1.1775	1.0629	0.7304
	1.0654	1.2725	1.1117	1.1733	0.8785
	1.1045	1.1852	1.0816	0.731	1.1542
	1.1552	1.0219	1.1075	1.1744	1.34
	1.0471	1.1997	1.1724	0.9259	1.2502
	1.0023	1.1675	1.0662	1.0006	1.4031
	1.007	1.0793	0.7081	1.1607	1.1649
	1.0168	1.2164	1.1368	1.0733	0.7394
	1.1268	1.1534	0.8419	1.0715	1.1996
	1.0917	1.2286	1.0521	0.8179	1.3881
	1.1477	1.1978	0.9143	1.0672	1.4626
	1.0816	1.2027	0.8019	1.0708	1.2254
	0.9756	1.1545	0.9108	1.0943	1.1191
	1.0446	1.2765	1.1752	1.1497	1.3094
	0.9273	1.2314	0.9284	1.2643	1.1109
	0.9907	1.2593	0.9248	1.2374	1.2522
	1.0113	1.2384	0.9655	1.2151	1.3175
	1.0428	1.2403	0.8353	1.0062	1.3591
	1.1582	1.1831	0.9979	1.2824	1.494
	1.1429	1.226	1.1485	1.1045	1.0421
	1.0921	1.1901	0.8261	1.2478	1.3842
	1.0088	1.2969	1.2284	1.2035	1.1431
	1.0936	1.2222	0.9271	1.1743	1.2603
	1.1038	0.8335	1.0071	1.215	1.1162
	1.1226	1.0121	1.0843	1.162	1.4746
	1.0782	1.1511	1.2393	1.2573	0.9817
	1.0449	1.2711	1.181	1.2098	1.0963
	0.9843	1.1483	1.1674	1.2362	1.2639
	1.0471	1.3118	1.1362	1.1461	1.1659
	1.1108	1.2399	0.9392	1.2394	1.1448
	1.1077	1.1958	1.1136	1.1508	1.1483
	1.0918	1.1261	1.1423	1.1881	1.1841
	1.0822	1.2192	1.2166	1.188	0.8022
	1.1136	1.2058	1.1431	1.0427	1.4921
	1.1676	1.2144	1.1198	1.2086	1.4509
	0.9857	1.1698	1.1966	1.0908	1.2852
	1.096	1.1603	1.2309	0.9898	1.248
	1.0954	1.1843	1.049	1.1765	1.2479
	0.9894	1.2421	1.0312	1.0452	1.2304
	1.0963	1.1533	1.1224	1.2481	1.2337
	1.1344	1.1116	0.9307	1.0072	1.174
	1.0082	1.2086	1.1703	1.2895	1.2726
	0.8564	1.2152	1.1122	1.3198	1.1918
	0.9823	1.2753	0.9832	1.1191	1.0937
	0.945	1.1373	1.1847	1.1673	1.4171
	1.1327	1.1597	0.9701	1.2702	1.2484
	0.9849	1.2811	1.2459	1.1902	0.8731
	1.1003	1.2759	1.2487	1.3004	0.8659
	1.0212	1.096	1.1059	1.1211	0.8502
	1.1193	1.1506	1.2364	1.1416	1.1765
	1.064	1.2695	0.9682	1.0406	1.2487
	0.9915	1.1457	0.9204	1.1132	1.2499
	0.9548	1.0589	1.0118	1.2785	1.1968
	1.0284	1.2402	1.2747	1.128	1.2175
	1.098	1.258	1.2103	1.0763	1.3184
	1.137	1.2791	1.169	1.1279	1.2069
	1.0316	1.211	1.1293	1.0943	1.3344
	0.9691	1.172	1.1	1.258	1.372
	1.1417	1.2074	1.1893	1.4848	1.2932
	1.1604	1.3033	1.1642	1.0957	1.3267
	1.1031	1.1112	1.233	1.1128	1.4298
	0.9111	1.1719	1.2156	0.8819	1.2668
	1.0375	1.2736	1.251	1.1536	1.3106
	1.1032	1.1404	1.1899	1.248	1.2524
	1.1365	1.153	1.2206	0.9897	1.3531
	1.1701	1.3301	1.2232	1.116	1.1265
	1.1137	1.3053	1.1289	0.9832	1.0201
	1.1131	1.1455	0.8777	1.2287	1.4244
	0.8477	1.2225	0.8793	1.2423	1.2411
	1.0604	1.1683	1.4377	1.1706	0.9787
	1.0562	1.2038	1.1351	1.1569	0.7171
	1.1051	1.1365	1.1154	1.2778	1.1191
	1.0807	1.3126	1.1237	1.1325	1.0978
	1.1442	1.281	1.1603	1.1747	1.1045
	1.059	1.1818	1.2178	1.1618	1.229
	1.058	1.2454	1.0744	1.1186	1.3658
	1.0366	1.2335	1.1337	1.2047	1.2905
	1.2535	1.0769	1.1896	1.2913	1.1777
	1.1014	1.2107	1.1285	1.1147	0.9328
	0.9419	0.9848	1.1989	1.1399	1.0825
	1.1973	1.1981	0.9117	1.2294	1.2834
	1.2441	1.0509	1.0049	1.1891	1.1681
	0.8841	1.1775	1.1249	1.1523	0.8651
	1.0834	1.1986	1.0593	1.1415	1.0384
	0.875	1.0708	1.1703	1.2371	1.1856
	1.0743	0.9549	1.1187	1.2538	1.2146
	1.0417	1.0945	1.2817	1.3595	1.2137
	1.0444	1.0754	1.0575	1.213	1.1307
	1.1515	1.1118	1.2555	0.9884	1.3454
	1.1496	1.047	1.1384	0.7427	1.0444
	1.0846	1.0459	1.1035	1.1727	0.8472
	1.0395	0.9601	1.0289	0.7982	1.3447
	0.9905	1.0678	1.2232	1.0799	1.1599
	0.9882	1.1584	1.2747	0.93	0.8525
	0.9171	1.1007	1.2284	1.0847	0.8548
	1.0338	1.2083	1.0883	1.192	1.4671
	1.0053	1.244	1.1814	1.0903	1.2145
	1.031	1.2129	1.0601	1.2034	1.223
	0.8833	1.1692	1.1575	1.0349	1.0664
	1.1452	0.9645	1.2119	1.081	0.9824
	0.9325	0.8548	1.1436	1.0296	0.7537
	1.0349	0.8993	1.2861	1.2653	0.8631
	0.9906	0.9405	1.2427	1.1481	1.2161
	0.999	0.9403	1.1162	1.3599	1.3475
	1.053	1.1542	1.0303	1.0911	0.959
	1.046	1.0942	1.1708	1.345	0.6499
	0.8195	1.2068	1.1148	1.2843	0.9893
	0.6386	1.0519	1.1917	1.1869	1.1604
	1.0535	1.1122	1.0948	1.1606	1.2655
	1.0123	1.1488	1.142	0.9827	0.9584
	0.885	1.2247	1.1757	1.0937	1.159
	1.075	1.1824	1.0955	1.0002	1.2569
	1.0763	0.9359	1.0263	1.0214	1.1837
	0.8605	0.856	0.9479	0.8406	1.0443
	0.7494	1.1779	0.9961	1.3382	1.0487
	0.6763	0.9951	0.9684	1.1534	1.2677
	0.8359	1.0944	0.9896	1.1124	1.1461
	0.7697	1.2071	0.9752	1.2153	1.383
	1.0646	1.0763	1.1062	1.0529	1.2021
	0.7925	1.0327	1.0177	1.0944	0.9802
	1.0865	0.8919	0.9882	1.154	1.3015
	1.0327	1.2146	1.1177	1.1788	1.4
	1.1771	0.7326	1.1046	1.0221	0.9912
	0.8171	1.1161	1.0203	0.8438	1.2704
	0.8523	1.1188	1.0311	1.2165	1.3585
	0.9752	0.8369	1.1197	1.3028	1.323
	1.1364	0.7685	1.1646	1.095	1.1726
	1.0438	1.0389	0.9667	1.2404	1.2623
	0.9353	1.2076	1.05	1.1565	1.1718
	1.0836	1.0758	1.1983	1.2947	1.3654
	1.1015	1.2234	0.9063	1.2253	1.3037
	1.1289	1.2073	1.0758	1.3202	1.2784
	0.9735	1.1795	0.9485	1.1593	0.8964
	0.99	1.2236	1.2366	1.1727	0.8115
	1.0054	1.0378	1.2019	1.1745	1.1873
	1.1171	1.0876	1.1998	1.3376	1.274
	0.8591	1.3301	1.0847	1.1956	1.3919
	0.8486	1.2262	1.0236	1.0403	1.2736
	0.9555	1.0058	1.1636	1.1366	1.324
	0.9236	1.0653	1.2248	1.2022	1.1759
	0.965	0.7248	1.2302	1.1134	1.2229
	0.9781	1.1884	1.1595	0.9521	1.0906
	1.0633	1.1171	1.2254	1.1165	1.1964
	0.9521	1.2638	1.0752	1.2333	1.2446
	1.0776	1.1937	1.3373	1.1178	1.2362
	1.0615	1.1724	0.9693	1.2076	1.1862
	1.0018	1.2994	1.1946	1.1002	1.3148
	1.0116	1.167	1.2825	1.1475	1.0146
	1.1296	1.0799	1.1704	1.1588	0.8113
	1.0636	0.9401	1.2768	1.2285	1.391
	1.0163	0.984	1.1944	1.1117	1.2075
	1.2374	1.0543	1.1116	1.1748	1.2508
	1.0872	0.8685	1.1364	1.4054	1.2929
	0.8809	1.0672	1.16	1.0137	1.3069
	0.99	1.173	1.125	1.1711	1.2156
	0.9696	1.1141	1.1476	0.9788	1.1574
	0.4618	1.1224	1.2508	1.1764	0.9965
	0.7068	1.2141	1.0912	1.1108	1.3192
	1.0386	1.014	1.1902	1.2574	1.3509
	1.1472	1.0487	1.2449	1.1149	1.0956
	0.4294	1.1085	1.0976	1.2614	1.2282
	0.9597	1.2517	1.1977	1.167	1.1195
	0.905	1.1572	1.2064	1.0578	1.2213
	0.9567	1.2227	1.1696	0.841	1.1733
	0.9715	1.1323	1.1312	1.1706	1.2714
	0.9094	1.1358	1.0763	1.033	1.3198
	1.0086	1.1411	1.2122	1.196	1.1668
	1.0522	0.9616	1.1793	1.1964	1.3817
	1.0249	0.9209	1.1674	1.351	1.1471
	0.9998	1.1197	1.1746	1.1055	1.3428
	0.9859	1.2062	0.8353	1.1952	1.4082
	1.11	1.1779	1.1689	1.1457	1.2985
	0.8178	1.1201	1.0254	1.0875	1.3565
	1.0735	1.0599	1.1013	0.9966	1.2269
	0.8363	1.2207	1.0731	1.0009	1.1762
	1.0411	1.1818	1.1282	1.1612	1.448
	0.9986	1.1829	1.0525	1.1041	1.2673
	1.0526	1.1905	1.1597	1.1855	1.1507
	1.0273	1.1928	1.0855	1.132	1.1769
	0.9459	1.0608	1.0322	1.1497	1.2858
	0.9572	1.0556	1.1238	1.2352	1.3613
	0.8553	1.0953	1.2213	1.0915	1.2026
	0.9431	1.2463	1.1352	1.199	0.7482
	1.0599	1.1275	1.2121	1.1023	1.0534
	1.0041	1.2244	1.2468	1.2889	1.3707
	0.9495	0.9975	1.0864	1.0823	1.2338
	1.1112	0.984	1.1855	1.1868	1.3234
	0.7807	1.2127	1.1678	1.3209	1.275
	0.871	1.1182	1.1091	1.3053	1.213
	0.8554	1.2408	1.1081	1.1905	1.2987
	1.0938	1.1599	1.0677	1.2106	1.2054
	0.8177	1.1824	1.1126	1.2645	1.204
	1.0613	1.1321	0.9956	1.3601	1.3187
	0.9527	1.1215	1.1467	1.2372	1.2079
	1.2494	1.1097	1.0108	1.1509	1.2917
	1.0848	1.1864	1.1031	1.0642	1.2925
	0.7788	1.1663	0.8281	1.1033	1.3072
	0.8494	1.2231	1.0424	1.204	1.1875
	0.9845	1.0774	1.165	1.0891	1.218
	0.9203	1.156	1.2538	0.8842	1.3227
	0.7142	1.2022	1.1968	1.0288	1.2354
	0.7687	1.218	1.2057	0.6579	1.201
	0.7808	1.1637	1.1097	0.9763	1.2363
	0.7641	1.1818	1.263	1.0714	1.2404
	1.0468	1.1168	1.223	0.9796	1.2852
	1.1507	1.1094	1.2779	1.0697	1.3148
	0.9905	1.0859	1.1646	1.2499	1.3805
	1.0638	1.0882	1.1462	1.0812	1.4161
	1.0506	1.0272	1.2739	1.1854	1.2727
	1.1422	1.0799	1.2222	0.9025	1.2768
	1.0889	0.9222	1.2026	1.0628	1.166
	1.1837	1.2537	1.2437	1.2425	0.9811
	1.0616	0.8506	1.1249	1.1059	1.1267
	1.009	1.0683	1.1022	1.2206	1.3654
	0.9125	1.2711	1.1896	1.176	1.2468
	1.067	1.0711	1.0703	1.1597	1.4424
	0.9254	1.1315	1.2305	0.9523	1.2311
	0.8713	1.1057	0.9298	1.1518	1.279
	1.0063	1.1588	0.984	0.9318	1.2567
	0.9569	1.1764	1.3092	1.0286	1.224
	1.0441	1.1898	1.2797	1.064	1.0731
	1.1412	1.2206	1.1667	1.2442	1.3719
	0.9782	1.1694	1.1271	0.9134	0.9027
	0.9354	1.1634	1.223	0.9821	1.084
	0.9253	1.2011	1.2166	1.175	1.1162
	0.9762	1.1059	1.2541	1.0061	1.3074
	1.072	1.1437	1.0956	1.2476	1.3492
	1.0466	1.0849	1.1063	1.0756	1.2066
	1.0781	1.1712	1.1961	1.1007	1.2646
	1.0105	1.1835	1.0894	1.0814	1.2636
	1.0682	1.1791	1.1945	1.1257	1.0168
	1.0802	1.2682	1.2278	1.3011	0.8963
	0.9971	1.1088	1.1704	1.1435	1.0444
	1.0098	1.109	1.2557	1.0016	1.3224
	1.1084	1.1889	1.2029	1.1502	0.7859
	1.0371	1.2283	1.1758	1.3087	1.2797
	1.1022	1.2191	1.2287	1.1835	1.135
	0.9462	1.2318	1.1899	1.1412	1.2907
	1.0624	1.1171	1.1958	1.1001	1.1915
	1.0688	1.2129	1.2011	1.0707	0.8792
	0.9644	1.1695	1.1436	1.3343	1.0077
	1.0853	1.0918	1.2757	1.2357	0.9835
	1.1022	1.1696	1.2769	1.1478	0.9384
	0.8391	1.077	1.2284	1.237	1.3927
	1.0232	1.2124	1.1399	1.2318	1.016
	1.0633	1.0196	1.103	1.3146	1.3609
	1.0186	1.2279	1.167	1.2013	1.3049
	0.9693	1.1664	1.0342	1.2062	1.2499
	0.7936	1.1757	1.0622	1.0744	1.2116
	1.0382	1.2401	1.2108	1.4295	0.9785
	1.0018	1.1771	0.8682	1.117	1.1597
	1.1229	1.1329	1.0564	1.1756	1.2038
	1.1039	1.1966	1.1469	1.3731	1.3249
	1.0591	1.0655	1.2611	0.9454	1.1044
	1.1376	1.2289	1.1752	0.7283	1.0061
	0.991	1.2515	1.151	1.2485	1.141
	1.0521	1.246	1.1246	0.985	1.2719
	1.1124	1.203	1.1482	1.2934	1.2635
	1.0949	1.2199	1.2111	1.2253	1.4258
	0.9841	1.1336	1.2038	1.1453	1.2368
	1.1801	1.1359	1.217	1.2642	1.4003
	1.0069	1.1056	1.1793	1.2242	1.4503
	0.9455	1.2363	1.0563	1.21	1.1587
	0.93	1.2702	1.1301	1.3725	0.9387
	1.0271	1.1613	1.0859	1.2657	1.3403
	1.1057	1.2082	1.1363	1.2785	1.1834
	1.0317	1.2975	1.2295	1.3268	1.3793
	1.0517	1.2227	1.2132	1.1548	1.0826
	1.0459	1.1438	1.1567	1.331	1.2032
	1.0279	1.1729	1.1568	1.1745	1.1888
	1.0007	1.0802	1.2324	0.9537	1.2546
	0.9735	1.2428	1.1	1.1729	1.1816
	0.8398	1.2622	1.1826	1.205	1.2069
	1.1071	1.2044	1.1552	1.2345	1.4107
	0.9939	1.1809	1.0871	1.1481	1.2425
	1.0276	1.1611	1.2136	1.1953	1.2305
	1.0339	1.2979	1.1924	1.2769	1.2739
	0.9747	1.1908	1.1115	1.1389	1.3137
	1.0156	1.186	1.1149	1.2717	1.3474
	1.0853	1.1523	1.1807	0.7742	1.3531
	0.9985	1.2317	1.3345	0.9926	1.2242
	1.0034	1.0973	1.2517	0.8245	1.2667
	0.8541	1.1865	1.1263	0.9061	1.4486
	1.1439	1.1106	1.2604	1.182	1.301
	1.0655	1.0764	1.2146	1.384	1.3219
	1.0501	1.0987	1.1945	1.2861	1.2682
	1.1528	1.2486	1.1747	1.2075	1.136
	1.0419	1.2841	1.176	1.1376	1.2023
	1.0804	1.2723	1.2376	1.0878	1.242
	1.0924	1.1784	1.1691	1.2358	1.3331
	1.093	1.0308	1.126	1.2581	1.3033
	1.1541	1.1315	1.2022	1.0167	1.3214
	1.2496	1.2594	1.1049	1.1974	1.2538
	1.0588	1.2249	1.0262	1.1724	1.1236
	1.1045	1.3093	1.133	1.0956	1.3128
	1.147	1.1852	1.232	1.2423	1.3067
	1.0854	1.2795	1.2267	0.9518	1.148
	1.0636	1.0953	1.1554	1.0372	1.2228
	1.1726	1.102	1.1396	1.144	1.0514
	1.1311	1.2561	1.1827	1.103	1.233
	1.1182	1.1889	1.1636	1.1178	1.109
	1.1542	1.2483	1.1616	1.2867	1.3696
	1.172	1.1189	1.1223	1.1661	1.2656
	1.1523	1.3156	1.2604	1.1663	1.1811
	1.0539	1.2278	1.2204	1.1911	1.3449
	1.1241	1.2556	1.1735	1.126	1.2572
	1.1275	1.2931	1.1575	1.1903	1.2757
	1.1069	1.1021	1.1475	1.1904	1.2542
	1.143	1.2812	0.9704	1.1046	1.2206
	1.1018	1.1566	1.2246	1.1329	0.946
	0.9533	1.2489	1.1875	0.9922	1.3557
	1.1151	1.1923	1.0428	1.0137	1.2999
	1.1082	1.2989	1.177	1.1637	0.9855
	1.0592	1.1893	1.188	1.2817	1.1555
	1.1595	1.2343	1.2412	1.1342	1.0061
	0.8272	1.1223	1.0537	1.1589	1.4147
	1.1264	1.2042	0.9861	1.0911	1.3451
	1.1449	1.2452	1.0642	1.1722	1.2285
	1.0266	1.2008	1.2952	1.2266	1.2378
	1.09	1.0847	1.216	1.3441	1.2753
	1.136	1.1831	1.0536	1.158	1.2681
	1.0758	1.2129	1.2263	1.2577	1.1708
	1.095	1.2047	1.3217	1.2871	1.306
	1.0277	1.1065	1.1822	0.7993	1.1176
	1.0934	1.1623	1.1841	0.9935	1.0613
	1.0946	1.2263	1.1614	0.834	1.3002
	1.0295	1.2992	1.2399	1.2311	1.1876
	1.1689	1.2224	1.1949	0.9893	1.3239
	1.1255	1.2693	1.1904	1.3207	1.3762
	1.0851	1.1508	1.1547	0.8824	1.2542
	1.2631	1.1302	1.1571	1.1332	1.3924
	1.0974	1.1675	1.1843	1.2172	1.1483
	1.0431	1.1764	1.2319	1.2971	1.3132
	1.207	1.1627	1.1608	1.2074	1.2897
	0.9736	1.2516	1.0302	1.1423	1.1769
	1.1632	1.165	1.1694	1.1757	1.3239
	1.1569	1.1451	1.1262	1.1995	1.2874
	1.0987	1.2001	1.0913	1.317	1.2906
	1.1017	1.0936	1.0743	1.2382	1.2591
	1.1673	1.2152	1.0295	1.2291	1.1436
	1.0806	1.1052	1.1644	1.2129	1.1409
	1.0786	1.1045	1.2539	1.1255	1.1695
	1.1205	1.1526	1.2131	1.1201	1.2761
	1.0516	1.1031	1.1629	1.0812	1.2076
	1.0691	1.2081	1.2879	0.925	1.3835
	1.0738	1.2384	1.2415	1.0038	1.2356
	1.0245	1.1199	1.0985	1.1958	1.2363
	1.0112	1.2481	1.2156	1.0968	1.2657
	0.9867	1.1881	1.1869	1.2135	1.2254
	1.3428	1.1698	1.1972	1.1525	0.9775
	0.9565	1.1381	1.2509	1.2849	1.1763
	1.1712	1.2336	1.176	1.1733	1.1324
	1.1108	1.1131	1.1688	1.1585	1.2299
	1.1161	1.2215	1.175	1.1464	1.2264
	0.9977	1.2391	1.1338	1.352	1.1218
	1.1184	1.1184	1.1114	1.1926	1.1125
	1.1301	1.2099	1.1156	1.1404	1.2291
	1.0667	1.1869	1.0391	1.1574	1.348
	0.8468	1.1409	1.2642	1.2285	1.3015
	0.9793	1.2139	1.0602	0.9076	1.2101
	1.0539	1.2323	1.099	0.8644	1.1899
	1.0101	1.1776	1.2875	0.835	1.1829
	0.9884	1.0587	1.1222	1.1699	1.2444
	1.0878	0.9376	1.1309	1.1494	1.0739
	0.9232	1.0144	1.2297	1.1681	1.2752
	0.9035	1.1337	1.2047	1.3382	1.2113
	1.1769	1.0964	1.0847	1.2767	1.2999
	1.0575	1.1109	1.1298	1.0574	1.2116
	0.8913	1.2372	1.0635	1.0306	1.3769
	1.1284	1.2173	1.0925	1.2848	1.2507
	1.0479	1.0495	1.1797	1.1895	1.0609
	1.053	0.9005	1.2915	1.068	1.1613
	1.071	0.8713	1.2169	1.0517	1.1745
	1.1185	1.1588	1.1513	1.1848	1.1865
	1.1517	1.1377	1.1766	1.2226	1.228
	1.0679	1.1566	1.1098	1.1317	1.3059
	1.1656	1.0914	1.1287	1.2023	1.3087
	1.097	1.164	1.1696	1.0165	1.0646
	1.0823	1.1631	1.216	0.9977	1.3397
	1.1223	1.0658	1.0836	1.0789	1.2356
	1.1075	1.2234	1.2386	1.0921	1.3476
	0.985	1.2508	1.0917	1.1898	1.1512
	1.0218	1.2239	0.9484	1.2562	1.2562
	1.1231	1.1372	0.8516	1.1348	1.023
	1.0655	1.2139	0.9436	1.389	0.8731
	1.0969	1.1629	1.189	1.117	1.4066
	0.9326	1.2251	1.024	1.1984	1.1795
	1.0374	1.1285	1.1613	0.9344	1.1293
	1.1473	1.1716	1.1344	1.0234	1.037
	1.0715	1.1377	1.256	1.1069	1.2417
	1.0218	1.2725	0.9612	1.0808	1.0378
	1.0658	1.2389	1.067	1.0835	1.2576
	0.9591	1.2098	0.9511	1.1637	1.2302
	1.0328	1.1053	0.9516	1.0245	1.0127
	1.0457	1.2447	1.042	1.1154	0.9622
	0.969	1.1438	1.1887	1.094	1.1872
	1.0882	1.1978	1.1581	1.1257	1.2665
	1.0102	1.216	1.1249	1.111	1.3008
	1.0305	1.0373	1.2495	1.1803	1.142
	0.9798	1.1395	1.0102	1.3847	1.1443
	0.8018	1.2102	1.0371	1.2386	1.2048
	0.8127	1.1675	1.0143	1.201	1.1385
	1.1519	1.2001	1.1209	1.2504	1.1325
	1.0948	0.8334	1.168	1.206	1.2084
	1.0685	1.1151	1.1826	1.1841	1.1399
	1.1351	1.0098	1.1991	1.233	1.0158
	0.9969	0.7387	1.1084	0.9581	1.0012
	1.1657	1.0498	1.2189	1.1348	0.8866
	1.0478	1.2094	1.1048	1.1448	1.1558
	1.1522	1.279	1.1045	1.0931	1.0781
	1.0943	1.1895	1.1995	1.2343	1.2816
	1.0076	0.9821	1.0374	1.1659	0.9875
	1.1029	1.0407	1.1881	1.3245	0.7542
	1.0802	1.0159	1.1956	1.3197	1.2405
	1.1415	1.1429	0.9598	1.3138	1.1497
	1.0589	0.8912	1.0146	1.2819	0.9383
	1.1518	1.1451	1.0665	1.2463	1.298
	1.0272	1.1841	1.1408	1.1253	1.2077
	0.9821	1.2229	1.1286	1.1742	1.0077
	0.9893	0.9096	1.2414	1.1833	0.9606
	1.0919	1.194	1.2022	1.1968	0.6224
	1.0833	1.2201	1.0518	1.1544	0.755
	1.032	1.1087	0.9984	1.1971	1.2619
	1.0506	0.9581	1.1108	1.1931	1.1755
	1.0215	1.1651	1.1804	1.3584	0.999
	0.9859	1.1386	1.2221	1.2858	1.0581
	1.0298	1.1869	1.2038	1.1296	1.1695
	0.9335	1.1193	1.1293	1.1367	1.0926
	1.0768	1.2139	1.1392	1.1496	1.3979
	1.0575	1.2282	1.1831	1.202	1.0681
	1.0321	1.1371	1.2268	1.1852	1.1691
	0.9746	1.1952	1.2094	1.0756	1.2105
	1.0263	1.163	1.1946	1.1543	1.1545
	1.1298	1.1106	1.114	1.1887	1.1605
	1.022	1.0524	1.1409	1.2615	1.162
	1.0209	1.1419	1.1831	1.1717	1.4171
	0.9431	1.103	1.1627	1.1301	1.2712
	0.9518	1.0821	1.1112	1.152	1.3145
	0.9911	1.0538	1.2211	1.1272	1.1959
	1.1421	1.1165	0.9	0.9309	1.0956
	1.0733	1.1444	1.1105	1.2164	1.2026
	1.0863	1.102	1.1878	1.3251	1.1927
	1.0859	0.8918	1.0975	1.2849	1.0249
	1.0395	0.9309	1.0248	1.3304	1.0739
	1.1229	1.2954	1.0092	1.1272	1.2197
	1.1001	1.1475	1.0561	1.2237	1.198
	1.1221	1.1667	1.1411	1.2305	1.2255
	1.1715	1.2239	1.256	1.3275	1.2511
	1.0964	1.2148	1.1968	1.1276	1.163
	1.0228	1.1612	1.1509	1.1266	1.1313
	1.1224	1.2606	0.8362	1.1122	1.2185
	1.035	1.257	1.1972	1.1726	1.1032
	1.1027	1.2058	1.2145	1.3288	1.1021
	0.9229	1.278	1.2839	1.264	1.0784
	1.0408	1.2286	1.1672	1.1308	1.0084
	1.0376	1.2677	1.1418	1.1584	1.166
	1.1415	1.1663	1.1619	1.3216	1.1917
	1.0072	1.1875	1.3246	1.047	1.3222
	0.8781	1.1772	1.282	1.1502	1.2919
	1.0852	0.9933	1.0128	1.2291	1.2279
	1.0041	0.9614	1.1282	1.1746	1.0628
	0.9138	1.2176	0.949	1.1446	1.3486
	0.9121	0.8687	1.1175	1.0785	1.1746
	0.9896	1.2448	1.1528	1.2461	0.9451
	0.9548	1.2426	1.2037	1.3891	1.1139
	0.9449	1.1794	1.1147	1.2448	1.3895
	1.0806	1.0121	1.1066	1.1968	1.1691
	0.8992	1.2367	1.1804	1.2371	1.2417
	0.9791	1.2126	1.0518	1.2052	1.1477
	0.9886	0.8879	1.0667	1.1445	1.2903
	1.0287	1.2837	1.1915	1.2383	1.2083
	0.8718	1.1736	1.2422	1.1135	1.0605
	0.8812	1.1427	1.1332	1.0717	1.1927
	1.0773	1.2603	1.0284	1.1344	1.1918
	1.0992	1.2645	1.1575	1.26	1.161
	1.1527	1.2776	1.1463	1.0801	1.2559
	1.0754	1.224	1.2148	1.1281	1.2825
	1.101	1.1286	1.1836	0.8619	1.3554
	1.0644	1.2203	1.1871	1.3016	1.3477
	1.1332	1.1662	1.202	1.1262	1.2595
	1.1402	1.1379	1.1952	1.3271	1.3271
	1.0233	1.2555	1.0426	1.265	1.275
	1.1295	1.2277	1.1649	1.1545	1.2023
	1.0126	1.206	1.1286	1.1858	1.1707
	1.1068	1.1527	1.1298	1.1962	1.2157
	1.1573	0.9849	1.1357	1.179	1.3793
	1.0944	1.2574	1.1472	1.2262	1.401
	1.0759	1.207	1.2007	1.1688	1.3326
	0.8766	1.2775	1.1493	1.0749	1.2259
	1.1721	1.1541	1.0042	1.1691	1.286
	1.0551	1.2965	1.0975	1.209	1.3193
	1.0367	1.2954	1.0892	1.1017	1.3431
	1.1369	1.2058	1.2404	1.2108	1.3125
	1.1446	1.2387	1.1691	1.2458	1.2268
	1.1319	1.2979	1.0142	1.2521	1.1581
	1.0562	1.1833	1.2019	1.0962	1.147
	1.1851	1.2107	1.2028	1.275	1.3735
	1.1668	1.2561	0.8222	1.0995	1.3244
	1.1201	1.2982	0.8047	0.9644	1.4548
	1.1513	1.1261	1.287	1.2845	1.3589
	1.1272	1.141	1.0275	1.2712	1.2627
	1.0938	1.0441	1.0856	1.3483	1.3382
	0.9865	1.2405	1.2556	1.2084	1.239
	1.1098	1.0716	1.1713	1.3005	1.3106
	0.9705	1.2996	1.1733	1.22	1.2336
	0.9254	1.2622	1.2539	1.2356	1.2046
	1.1123	1.1318	1.2465	1.3904	0.8791
	0.886	1.2754	1.1204	1.3553	1.1894
	0.7726	1.2264	1.0902	1.2322	1.1585
	0.9688	1.2485	0.8053	1.1857	1.2224
	0.5856	1.2414	1.183	1.1968	1.2553
	1.0345	1.182	1.0731	1.4167	1.2078
	0.9822	1.2307	0.9212	1.1517	1.171
	0.7859	1.1063	1.118	1.1897	1.0695
	0.7751	1.253	1.1315	1.2933	0.8422
	0.8478	1.3108	1.1856	1.1658	1.329
	0.7767	1.1534	1.1294	1.2789	0.9562
	0.9437	1.1832	1.199	1.2508	1.2228
	1.0289	1.1234	1.1556	1.1418	0.9881
	1.0811	1.1924	1.1647	1.3381	0.8816
	1.2021	1.1859	0.8185	1.2488	1.1018
	0.994	1.2132	1.0193	1.1841	1.2375
	0.9465	1.3576	1.0466	1.1857	1.3957
	1.1795	1.2058	0.9971	1.2283	1.3038
	1.2035	1.2156	1.0822	1.3114	1.1617
	1.0998	1.2004	1.1571	1.2063	0.9725
	1.1248	1.0991	1.0899	1.2549	1.128
	1.0581	1.1717	1.1327	1.2004	0.9521
	1.0062	1.1657	1.1569	1.2295	1.0913
	0.9933	1.1615	1.1997	1.128	1.3138
	0.9099	1.0902	1.1867	1.3419	1.262
	1.123	0.9477	1.1639	1.2438	1.2826
	1.014	1.3033	1.1936	1.1769	1.1321
	1.0468	1.24	1.2526	1.2315	0.9939
	1.1156	1.2082	1.0836	1.3524	1.3129
	1.1337	1.2573	1.1085	1.288	1.3047
	1.1704	1.236	1.2043	1.2078	1.0629
	1.1268	1.0147	1.2343	1.1205	1.0575
	1.2028	1.1036	1.1296	1.1663	1.0478
	1.1992	1.1229	1.2027	1.1669	1.3354
	0.788	1.1856	1.1433	1.265	1.2303
	1.0251	1.1473	1.1485	1.2556	1.2471
	0.9271	1.0214	1.155	1.261	1.2573
	1.1201	1.125	1.146	1.2222	1.2755
	1.1141	1.2272	1.1488	1.3406	1.2721
	1.064	1.1525	1.2325	1.2718	1.4046
	1.117	1.2608	1.1455	1.2268	1.2787
	1.1958	1.2557	1.2084	1.0616	1.3424
	1.2062	1.262	1.2397	1.2283	1.2835
	1.1138	1.2375	1.1796	1.1719	1.1973
	1.1032	1.1914	1.3644	1.0266	0.9997
	0.8896	1.2483	1.1998	0.7536	1.0904
	0.5966	1.1145	1.1569	1.2115	1.2379
	0.8773	1.2204	1.2356	1.2921	1.134
	1.1648	1.3024	1.2124	1.2009	1.2007
	1.1382	1.1621	1.1421	1.2831	1.2498
	1.0874	1.1895	1.1792	1.2144	1.1597
	1.1844	1.1622	1.2364	1.3098	1.2444
	1.0951	1.1884	1.1646	1.2719	1.2007
	1.2221	1.1771	1.1047	1.1796	1.149
	0.9168	1.236	1.07	1.1763	1.2397
	0.9361	1.314	1.1621	1.0721	1.1915
	0.7728	1.1791	1.2928	1.1621	1.1453
	0.9595	1.2256	1.173	1.2244	1.2122
	0.8269	1.1932	1.1703	1.1401	1.2932
	0.7511	1.0798	1.223	1.3018	1.2849
	0.9697	1.167	1.2425	1.0485	1.1915
	1.0364	1.1434	1.1677	1.4037	1.1005
	0.8538	1.1466	1.1201	1.4213	1.3859
	1.0215	1.0976	1.1714	0.7578	1.3776
	0.918	0.9234	1.1904	1.2545	1.0601
	1.0978	1.3016	1.1818	0.7652	1.1532
	1.0584	1.2031	1.1888	1.1611	0.7763
	1.1199	1.2268	1.3773	0.4678	0.9232
	1.1221	1.2398	1.1416	1.0756	1.3127
	1.1889	1.2287	1.2523	1.1248	1.1935
	1.107	1.0356	1.148	1.3306	1.1481
	1.1672	1.1283	1.1802	1.3345	1.2146
	1.193	1.1318	1.1104	1.389	1.2878
	1.1313	1.1915	1.0649	1.434	1.211
	1.1589	1.1513	1.1508	1.2828	1.0042
	1.2083	1.0006	0.935	1.2901	1.2531
	1.0668	1.1048	1.2478	1.2136	0.9392
	1.1008	1.197	1.2475	1.2027	1.2636
	1.0774	1.1241	1.1601	1.254	0.9344
	1.1659	1.3	1.1336	0.9587	0.9402
	1.0152	1.2319	1.1475	1.1771	1.204
	1.1154	1.2216	1.1535	1.2976	0.8969
	1.1314	1.1145	1.1214	0.9687	1.2088
	1.1189	1.2281	1.089	1.1493	1.0834
	1.0892	1.2428	1.1929	1.4028	1.0916
	1.0441	1.3108	1.077	1.1837	0.7658
	1.1351	1.1143	1.1876	0.9481	1.094
	1.1126	1.1514	1.209	1.1401	1.0782
	1.0556	0.9418	1.003	1.2712	1.0045
	0.9918	1.2487	1.1633	1.1204	0.9535
	1.1315	1.0543	1.1643	1.2821	1.0608
	1.1661	1.2506	1.078	1.0239	0.8737
	1.1373	1.2398	1.1423	0.9867	0.5399
	1.0566	1.1711	1.1316	1.1837	0.7751
	1.1479	1.2238	0.8938	1.2121	1.2148
	1.0891	1.2615	0.9698	1.2362	1.3389
	1.1331	1.2858	1.1806	1.2616	1.201
	1.1492	1.1697	1.3151	1.1778	1.0686
	1.1155	0.9175	1.0749	1.2715	1.2709
	1.1278	1.0093	1.2276	1.1451	1.3814
	1.0547	1.1342	1.0212	1.2726	1.2939
	1.1201	1.1619	1.2404	1.2415	1.1978
	0.8505	1.1877	1.0101	1.171	1.2698
	1.098	1.1773	1.16	1.2859	1.2228
	1.1213	1.213	1.1969	1.1812	1.1287
	1.1343	1.1887	1.1877	1.2893	1.3053
	1.1285	1.1906	1.1161	1.2107	1.3212
	1.0895	1.1334	1.102	1.2076	1.2654
	1.0828	1.0793	1.1947	1.0664	1.3399
	1.0868	1.2291	1.2765	1.1934	1.2153
	1.1356	1.2494	1.099	0.8943	1.2145
	1.0945	1.2242	1.2452	1.123	1.0301
	1.1934	1.1948	1.169	1.0782	0.9716
	1.0699	1.2407	1.1179	1.1217	1.1259
	1.0158	1.2041	1.2048	1.0289	1.1933
	1.0087	1.2494	1.0808	1.0125	1.0993
	1.1602	1.2489	1.2389	1.2588	0.8331
	1.1398	0.9313	0.9133	1.2668	0.8962
	1.1282	1.0645	0.9427	1.2025	1.0276
	1.0875	1.2536	1.0669	1.3351	1.1094
	1.191	1.1845	1.1061	1.2725	0.9412
	1.0578	0.9676	1.1331	1.2002	0.9174
	1.0848	0.961	1.0538	1.2452	1.1141
	1.2101	1.2825	1.1317	1.2028	0.9516
	1.105	0.9985	1.1608	1.2137	1.1206
	1.0822	0.9787	0.983	1.2721	0.9905
	1.1367	0.9905	0.8763	1.3413	0.8739
	1.0752	1.1845	1.1601	1.3286	0.6116
	1.0604	1.1954	0.949	1.3392	1.0042
	1.0578	1.0061	1.1893	1.0841	1.0023
	1.0648	1.1874	1.1003	1.053	1.0923
	1.1286	0.6727	1.1955	1.3747	1.1352
	1.183	0.8879	1.1886	1.1987	1.2484
	1.0987	1.0533	1.2771	1.3672	1.265
	1.1041	0.8089	1.2036	1.2115	1.182
	1.1232	1.2519	1.1832	1.2557	1.2698
	1.0309	1.1294	1.2174	1.1999	1.1259
	1.0733	1.1611	1.2592	1.2612	1.0339
	1.2413	1.096	1.2671	0.7371	1.1027
	1.0781	1.1823	1.1827	1.1982	1.0335
	1.1466	1.0705	1.1775	0.8561	1.129
	1.0716	1.2963	1.241	0.7914	1.2705
	1.0687	1.0468	1.1092	0.9264	1.3066
	1.1352	1.009	1.081	1.1901	1.2973
	1.113	1.1032	1.0949	1.1929	1.2634
	1.1292	0.7556	1.1697	1.2856	1.058
	1.1536	0.8228	1.1039	1.3143	0.9989
	1.1525	1.0587	1.2034	1.2183	1.122
	1.1424	1.1375	0.893	1.196	0.9729
	1.1128	1.1599	1.1305	1.161	1.2312
	0.89	1.1212	1.1469	1.1963	1.1694
	0.9758	1.0645	1.2525	1.1182	1.1713
	0.7643	1.191	1.1848	1.2684	1.0862
	1.0654	0.9711	1.197	1.3236	1.1324
	1.0537	1.1494	1.1511	0.9683	0.9847
	1.0636	0.9644	1.1854	1.2433	0.9608
	1.053	1.2854	1.2037	1.0349	0.7556
	1.0334	1.2206	1.2873	1.1323	1.3263
	1.1386	1.1421	1.2421	1.143	1.0014
	1.1108	1.2523	1.2839	1.252	1.3367
	1.0765	1.1765	1.1842	1.2188	1.2924
	1.1161	1.2026	1.162	1.3138	1.2179
	1.0504	1.2516	1.2662	1.3623	1.4164
	1.0497	1.1341	1.1866	1.1325	1.4502
	1.1666	1.1769	1.1758	1.1355	1.2909
	0.9786	0.9791	1.176	1.1255	1.1429
	1.0776	0.8899	1.2295	0.8712	1.1005
	1.0184	1.1997	1.2541	1.1457	1.2505
	1.1284	0.7587	1.1464	1.1147	1.2342
	1.1081	1.0325	1.1256	1.2539	1.1016
	1.0693	1.0274	1.14	1.0314	1.1063
	1.1499	1.1572	1.147	1.2173	0.9762
	0.9615	1.1604	1.205	1.2244	1.3733
	1.0066	1.0676	1.1951	1.102	1.289
	1.0458	1.2694	1.3092	1.2161	1.2713
	1.0651	0.9632	1.1786	1.3893	1.2448
	1.0766	1.1912	1.1964	1.0723	1.1587
	1.0989	1.172	1.1797	0.902	1.1853
	1.1326	1.2398	1.2417	1.2129	0.1431
	0.9272	1.1251	1.093	1.129
	1.0536	1.2452	1.158	1.2553
	0.8278	1.2872	1.124	0.9651
	0.7413	1.2365	1.2455	1.1609
	0.6737	1.3172	1.1723	0.7768
	1.0812	1.1142	1.1785	1.1513
	1.0899	1.1676	0.965	1.2421
	0.9854	1.2404	0.714	1.3871
	1.1067	0.981	0.8792	1.1862
	1.0622	1.1355	1.2665	1.1951
	0.8632	1.2296	1.1549	1.1653
	1.1107	1.2641	1.1764	1.2218
	1.113	1.206	1.192	1.1975
	1.0865	1.1857	0.9422	1.195
	1.1104	1.1854	0.8835	1.0066
	1.1164	1.2614	1.2123	1.0201
	1.143	1.2282	1.2358	1.3012
	1.1695	1.1308	1.283	1.0834
	0.8817	1.2927	1.2115	0.8312
	1.1	1.2204	1.2526	1.1649
	1.0134	1.1678	1.081	1.2537
	1.1221	1.2115	1.2193	1.3277
	1.0846	1.1879	0.9607	1.0412
	1.1221	1.029	1.1037	1.1419
	1.1323	0.6035	1.0659	0.9739
	1.0896	1.3019	1.0891	1.2362
	1.1683	1.1858	1.0306	1.2496
	1.1048	1.1965	1.1604	1.299
	1.0384	1.222	1.109	1.163
	1.0933	1.1868	0.7005	1.1609
	1.1091	1.2019	1.1382	1.1603
	1.1465	1.2936	0.8508	1.2432
	1.1035	1.2181	1.1337	1.2661
	1.1526	1.2059	1.1473	1.2167
	1.1173	1.2147	1.139	1.2949
	1.0796	1.1186	1.1606	1.2542
	1.1656	1.2721	1.2614	1.2698
	1.1138	1.2691	1.1428	1.2565
	1.112	1.2257	1.309	1.2067
	1.1457	1.2141	0.9653	1.1408
	1.0837	1.2889	0.9416	1.1435
	1.1441	1.1811	1.1712	1.0983
	1.1555	1.0531	1.0891	1.2062
	1.145	1.4925	1.2258	1.0814
	0.9958	1.1848	1.1934	1.1337
	0.9185	1.2065	1.0465	1.2784
	1.0129	1.2148	1.2676	1.1751
	1.0849	1.246	1.1935	1.1789
	1.0429	1.3125	0.9223	1.244
	1.1161	1.2361	1.1693	1.263
	1.0929	1.2245	1.1059	1.167
	1.1083	1.2169	1.2017	1.2348
	1.1488	1.1629	1.0285	1.066
	1.1374	1.1916	1.219	0.8694
	1.0944	0.9333	1.0216	1.2001
	1.0625	1.1465	1.0848	1.2034
	0.6482	1.2529	1.1101	1.1847
	1.092	1.1968	1.0874	1.4059
	1.1418	1.2459	1.1433	1.1505
	1.1391	1.1748	1.1401	1.1838
	1.1156	1.3189	0.9311	1.2398
	1.0663	1.2252	1.1758	1.2009
	1.1236	1.1982	0.9266	1.3396
	1.1068	1.125	1.0559	1.2311
	1.1364	1.1948	1.1156	1.2155
	1.1031	1.197	1.1226	1.1878
	1.2361	1.2872	1.1174	1.2034
	1.142	1.1302	0.9947	1.2239
	1.095	1.215	1.0965	1.1694
	1.1193	1.123	0.884	1.3259
	1.0747	1.2222	0.7427	1.1311
	1.1411	1.0163	1.0977	1.1661
	1.1064	1.201	1.2039	1.1826
	1.0684	1.2526	1.0312	1.1959
	1.009	0.9742	1.0298	1.2683
	1.0422	1.1545	1.0891	1.0478
	1.1207	1.2985	1.1617	1.2738
	0.5748	1.1525	0.9629	1.1503
	0.8987	1.2768	1.1053	1.1587
	1.0621	1.2212	1.0203	1.4041
	1.0401	1.2117	0.9493	1.1918
	1.0824	1.2734	0.9414	1.2029
	0.9976	1.254	1.0886	1.0354
	0.8713	1.2448	1.203	1.221
	0.7481	1.1879	1.0398	1.0779
	1.1071	1.13	1.0754	1.1759
	1.096	1.1106	1.2841	1.3059
	1.0916	1.2223	1.1509	1.1059
	1.0435	1.2004	1.2662	1.1958
	1.0703	1.2358	1.1636	1.1009
	1.0871	1.1703	0.9466	1.2479
	1.1178	1.1547	0.965	1.0613
	1.1155	1.2337	1.2369	1.0838
	1.0747	1.2497	0.9153	1.2691
	1.0498	1.2352	1.0537	1.199
	1.1476	1.3119	0.7281	1.2264
	1.0892	1.0853	1.1371	1.2047
	1.1197	1.2268	1.0697	1.2536
	1.0283	1.191	0.8545	1.1803
	1.1591	1.1208	1.1513	1.2585
	1.0588	1.3508	1.096	1.2067
	1.0108	1.2413	1.1576	1.3144
	1.0763	1.1376	1.2151	1.1985
	1.045	1.1033	1.2689	1.2241
	1.0264	1.1756	1.0996	1.3992
	1.1173	1.2685	1.2633	1.2248
	1.0592	1.2875	1.0961	1.2248
	1.1752	1.3057	1.2474	1.2118
	1.0631	1.2003	0.9582	1.306
	1.1129	1.2186	1.205	1.1859
	0.9983	1.1432	1.2914	1.2444
	1.0746	1.1858	1.0391	1.2281
	1.0254	1.1735	0.8856	1.2227
	1.1283	1.2498	1.071	1.2246
	1.0258	1.159	1.0896	1.3206
	1.1429	1.0335	1.2284	1.2166
	1.0268	1.1813	1.0838	1.1728
	1.1626	1.3042	0.6982	1.2628
	1.1044	1.2292	0.9163	1.3187
	1.18	1.1248	1.2627	1.35
	1.0876	1.2321	1.1918	1.2859
	1.0812	1.1461	1.1495	1.248
	1.1816	1.1809	1.3408	1.2492
	0.9345	1.1923	1.1915	1.1816
	1.0765	1.1205	1.2165	1.268
	1.1246	1.1969	1.2619	1.1797
	1.1156	1.2291	1.2637	1.0975
	1.1614	1.2896	1.1667	1.1823
	1.0834	1.2585	1.1325	1.0774
	1.096	1.2099	1.2625	1.1528
	1.0617	1.2351	1.0326	1.2021
	1.1279	1.1343	1.1997	1.2129
	1.089	1.2226	1.244	1.3062
	1.0548	1.2583	1.2239	1.1595
	1.1242	1.0844	0.9036	1.1219
	1.0985	1.2601	0.9553	1.3404
	1.0771	1.1841	1.1661	1.1435
	1.1508	1.2283	1.2945	1.2057
	1.0895	1.101	1.0158	1.225
	1.2104	1.2025	1.156	1.2395
	1.0876	1.1798	1.1034	1.2004
	1.1464	1.2083	1.0398	1.0497
	1.1377	1.0229	1.0426	1.3347
	1.1267	1.0062	1.1134	1.2148
	1.0502	1.1414	1.1922	1.4487
	1.0502	1.2235	1.103	1.2078
	1.0945	1.2614	1.1934	1.1982
	1.1256	1.0465	1.1688	1.392
	1.2205	1.258	1.3106	1.2078
	1.1405	1.2232	1.2414	1.0911
	1.1013	1.0863	1.2157	1.2542
	1.1006	1.1271	0.9965	1.1496
	1.1294	1.2002	1.0859	1.257
	1.106	1.1845	1.1459	1.0961
	1.2274	1.1497	1.1742	1.1094
	1.1577	1.2627	1.2317	1.1444
	1.1535	1.2793	1.2237	1.2787
	1.1651	1.3404	1.0569	1.178
	1.0602	1.196	1.1002	1.228
	1.0704	1.0937	1.2208	1.189
	1.114	1.0921	1.0528	1.1793
	0.9753	1.1028	0.9288	1.1235
	1.1656	1.1281	0.9955	0.6581
	1.1863	1.2072	0.762	1.2076
	1.0782	1.181	0.9075	1.1849
	1.1491	1.1867	0.8832	1.2552
	1.0979	1.1836	1.0871	1.2796
	1.0419	1.1906	1.1415	1.2059
	1.0928	1.2126	1.0594	1.1662
	1.1255	1.2497	0.7411	1.1558
	1.1294	1.3149	1.1155	1.2048
	1.142	1.2806	1.2441	1.2699
	1.0715	1.156	1.1347	1.3042
	1.1254	1.2222	1.2203	1.1732
	1.12	1.2187	1.2563	1.186
	1.2179	1.0151	1.189	1.3126
	1.0361	1.199	1.2396	1.4184
	0.9866	1.103	1.2375	1.0047
	1.0664	0.9523	1.0882	1.3326
	1.0694	1.1432	1.1207	1.0334
	1.0961	1.2962	1.0748	1.3488
	1.1352	0.9666	1.0707	1.3949
	1.0639	1.0634	1.2247	1.25
	1.117	1.1138	1.108	1.377
	1.0033	1.08	1.1193	1.2307
	1.2624	1.2846	1.2448	1.2776
	1.1692	1.2357	1.2435	1.3509
	1.0632	1.355	0.9921	1.1368
	1.0851	1.264	0.9382	1.1303
	0.9724	1.3141	1.2038	0.9006
	1.12	1.2601	1.2765	0.9077
	1.1282	1.3159	1.1332	1.1168
	0.9838	1.2113	1.2285	1.1764
	1.0982	1.1642	1.1668	1.126
	0.8357	1.2242	1.1477	1.1322
	0.9894	1.2813	0.8571	1.0623
	1.1408	1.1521	1.1959	1.2226
	0.8892	1.1618	1.2932	1.1834
	0.7376	1.1675	1.0876	1.2967
	1.0519	1.318	1.2591	1.3512
	0.975	1.1852	1.1312	1.0676
	1.0825	1.1907	1.1833	1.2526
	1.1101	1.2573	1.0441	1.202
	1.0112	1.0511	1.2029	1.2252
	1.1709	1.2377	1.0056	1.2978
	1.1499	1.1186	1.162	1.3022
	1.0921	1.1566	1.1892	1.1858
	1.1355	1.2485	1.0917	1.2253
	1.1151	1.261	1.0919	1.2111
	1.1228	0.9868	1.099	1.1967
	1.1433	1.025	1.1865	1.2074
	1.0706	1.2308	1.0858	1.1748
	0.9476	1.1461	1.0393	1.2515
	1.1564	1.3448	1.1163	1.318
	1.0764	1.258	1.074	1.2068
	1.1933	1.1003	1.1759	1.0955
	1.1315	1.2172	1.1485	1.2381
	1.1273	1.1261	1.1875	1.2432
	1.0374	1.2392	1.0982	1.1696
	1.129	1.1895	1.1952	1.1578
	1.1352	1.1752	1.234	1.1616
	1.1647	1.2271	0.919	1.214
	1.212	1.1974	0.8762	1.2756
	1.1649	1.0713	1.1932	0.8234
	1.1474	1.2394	1.2714	1.0007
	1.1061	1.2755	1.0013	0.8332
	1.1276	1.1266	1.1329	1.2626
	1.1591	1.2333	1.0335	1.0963
	1.1973	1.1213	1.1999	1.3146
	1.058	1.2527	1.0744	1.2234
	1.1005	1.1365	1.0854	1.2634
	1.0639	1.2065	1.0499	1.2931
	0.9473	1.2189	1.0329	1.1352
	1.1551	1.2637	1.0105	1.1787
	1.0921	1.2499	1.1505	1.2074
	1.053	1.2045	1.0599	1.3461
	1.0337	1.1737	0.9685	1.2248
	1.079	1.1215	0.8691	1.173
	1.0948	1.1395	1.0928	1.3345
	1.1335	1.2926	1.1801	1.4139
	1.1301	1.2203	0.9887	1.2909
	1.1101	1.2327	1.1794	1.281
	1.0253	1.2658	1.1654	1.3461
	1.1165	1.2493	1.2219	1.3062
	1.1258	0.9478	1.1014	1.1882
	1.0946	1.237	0.9142	1.2458
	1.0595	0.8808	1.0196	1.3641
	1.0924	1.074	1.1198	1.1932
	1.1338	1.1854	0.995	1.4737
	1.1592	1.2362	1.1604	1.3134
	1.1075	1.2052	1.0187	1.2497
	1.1361	1.1728	0.968	1.1448
	0.9639	1.1774	1.0662	1.2796
	0.9264	1.066	1.0396	1.1912
	1.0881	1.112	1.1274	1.2905
	1.0248	0.9796	1.1257	1.2754
	1.0229	1.139	1.2391	0.9406
	1.1367	1.2193	1.0376	1.3434
	1.0831	1.1248	1.1383	0.7894
	1.0331	1.1806	1.2268	1.1974
	0.991	1.2313	1.0595	1.3362
	0.9848	1.0594	1.1915	1.3007
	0.9963	1.3101	1.1614	1.1792
	1.0081	1.2127	1.1702	1.0846
	1.0672	1.1866	1.1562	0.9005
	1.0746	1.1858	1.258	0.9349
	1.1492	1.2621	0.9764	1.3046
	0.9981	1.1628	0.8669	1.2829
	1.0062	1.0881	1.1296	1.2519
	1.0752	0.9943	0.9928	1.4042
	1.0789	0.9322	1.1162	1.2488
	1.0792	1.0249	1.1144	1.3531
	1.1201	1.1839	1.1231	1.3271
	1.114	1.2344	1.2001	1.2243
	1.0972	1.191	0.9631
	1.0447	1.284	1.0325
	1.1135	1.2333	0.948
	1.1131	1.2122	1.2084
	1.0326	1.2089	0.9942
	1.0473	1.1992	1.295
	1.1327	1.1165	1.1786
	1.0448	1.1307	1.0666
	1.1117	1.0505	1.162
	1.0358	1.0726	1.2443
	1.2022	1.0979	1.2465
	1.0616	1.1498	1.1555
	1.164	1.0854	1.1136
	1.0883	1.2371	1.0812
	1.1142	1.0544	1.04
	1.0938	1.1272	0.977
	1.0442	1.1611	1.0515
	1.0826	0.9296	1.0794
	1.1612	0.965	1.0406
	1.082	1.1561	1.1377
	1.0139	0.9278	1.1689
	1.1323	0.7511	1.1239
	1.044	1.3046	1.2302
	1.1108	1.1725	1.0956
		1.2248	1.2074
		1.1764	1.2122
		1.2237	1.1204
		1.1757	1.1911
		1.1704	1.2584
		0.9695	0.9992
		1.0411	1.1987
		1.1808	1.1318
		1.2967	0.9893
		1.0475	0.949
		1.1622	1.145
		1.1359	1.2587
		1.3275	0.8868
		1.2062	1.179
		1.0329	0.859
		1.1287	1.105
		1.1388	1.0537
		1.1742	1.1447
		1.0839	1.1146
		0.9557	1.1099
		1.2133	1.0556
		1.165	1.0347
		1.1063	1.1128
		1.2145	1.0841
		1.1819	1.1245
		1.1631	1.2417
		1.2478	1.0262
		1.1907	1.1366
		1.2871	0.7865
		1.223	0.8761
		1.1759	1.1426
		1.2036	1.1392
		1.2698	1.195
		1.084	1.0624
		1.2384	1.1578
		1.0381	1.1341
		1.0075	1.1401
		1.1426	1.0547
		1.1856	1.0313
		1.0189	0.9388
		1.1109	0.8036
		1.1368	0.983
		1.2512	1.0198
		1.0565	1.0854
		1.1405	1.094
		1.1889	1.0753
		1.2348	0.8109
		1.1504	1.1121
		1.1509	1.0338
		1.3634	1.1533
		1.1726	1.1873
		1.2799	1.1451
		1.0179	1.2173
		1.3203	1.1501
		0.9704	1.2764
		0.9171	1.1975
		1.1412	1.1532
		1.0879	0.9902
		1.22	0.924
		1.1751	0.9835
		1.1172	1.0212
		1.1401	0.9208
		1.1582	1.0646
		1.2497	1.0691
		1.0284	1.0044
		0.7781	0.8232
		1.2558	1.1351
		1.1415	1.2213
		1.2264	1.054
		1.2459	0.9422
		1.1325	0.9162
		1.2865	0.7644
		1.1397	1.2653
		0.8897	1.0521
		1.1033	1.0905
		1.1928	1.2177
		0.954	1.0355
		1.1567	0.9574
		1.1376	0.9366
		1.0718	0.8896
		1.1724	1.0248
		1.213	1.1107
		1.0772	1.2798
		1.2103	1.1444
		1.0452	1.1954
		1.0104	1.2309
		1.2161	1.2187
		1.2534	1.1942
		1.2125	0.9459
		1.1721	1.0682
		1.3364	1.1033
		1.1001	0.9096
		1.2151	0.8178
		1.2591	1.1724
		1.1491	1.1251
		1.231	1.04
		1.155	1.1305
		1.1237	1.2502
		1.287	1.1809
		1.1926	1.2493
		1.2376	1.1767
		1.1808	1.1491
		1.2213	1.0744
		1.2516	0.7062
		1.2944	0.9709
		1.0994	1.2148
		1.2387	0.9164
		1.2267	1.2409
		1.3008	1.2746
		1.2698	1.2373
		1.1664	1.0922
		1.2289	1.0927
		1.1912	1.2032
		1.1814	1.1177
		1.1838	0.9656
		1.1826	1.2733
		1.2486	1.1234
		1.2318	1.2543
		1.0419	1.0504
		0.7876	1.1618
		0.7852	1.0988
		1.209	1.2425
		0.891	1.2358
		1.2368	1.1121
		1.2678	1.2382
		1.2106	1.12
		1.1044	1.1744
		1.1992	1.2522
		1.0398	0.96
		1.0386	1.1418
		1.1256	0.8979
		1.2712	1.0679
		1.2507	1.2538
		1.1883	1.2085
		1.2422	1.1027
		1.2301	0.8722
		1.2978	1.0709
		1.2211	1.248
		1.2522	1.2577
		1.1778	1.1976
		1.1876	1.2152
		1.196	1.2813
		1.2379	1.1995
		1.1808	1.1084
		1.1518	1.2826
		0.9266	1.1404
		1.1726	1.1026
		1.0888	1.191
		1.1289	1.1521
		1.1888	1.2504
		1.0738	1.2479
		1.2518	1.2744
		1.2357	1.1168
		1.1718	1.1757
		1.2896	1.1669
		1.2089	1.2475
		1.2245	1.2516
		1.1686	1.2052
		1.1825	1.207
		1.2552	1.1362
		1.2392	0.9326
		1.0874	1.1008
		1.1176	1.1314
		1.2078	1.0988
		1.2357	1.0985
		1.0255	1.1924
		1.206	1.4404
		1.114	1.1734
		1.2259	1.125
		1.3264	1.1817
		1.146	1.0028
		1.1413	0.6217
		1.1841	0.8656
		1.2384	1.0649
		1.1905	1.0997
		1.1948	1.2157
		1.283	1.2585
		1.3039	1.1879
		1.119	1.1434
		1.1431	1.2929
		1.2195	1.0188
		1.222	0.6626
		1.1616	1.2762
		1.1716	1.1046
		1.2696	1.1983
		1.2393	1.1088
		1.1552	1.2456
		1.2096	1.1884
		1.2576	1.0892
		1.2551	1.2842
		1.0073	1.1283
		1.1826	1.2041
		0.9755	1.2217
		0.9599	1.1096
		1.1698	0.9849
		1.0073	1.2064
		1.0695	1.1623
		1.237	1.1601
		0.9697	1.0432
		1.2154	0.8517
		1.263	1.1647
		1.1377	1.1577
		1.2269	0.9007
		1.1669	1.2643
		1.0915	1.08
		1.1194	1.2015
		1.0726	1.1457
		1.0717	1.1318
		1.1936	1.1167
		1.1881	1.2333
		1.1707	1.0909
		1.153	1.22
		1.1128	1.1276
		1.2422	1.2268
		1.2296	0.981
		1.2879	0.9288
		1.1356	1.1341
		1.1619	1.0829
		1.2523	0.9847
		1.2114	1.071
		1.1818	0.9927
		1.1773	1.1666
		0.9615	0.9284
		1.1985	1.1079
		0.9263	0.9056
		0.9261	1.1622
		1.0471	1.0992
		1.2482	0.9382
		1.2391	1.0543
		1.2051	0.9668
		1.0994	0.8249
		1.1504	1.0707
		1.2155	0.757
		1.1086	1.0696
		1.1978	0.7197
		1.0675	0.9397
		1.2595	0.8724
		1.1997	1.0466
		1.1769	1.1615
		1.1554	1.0964
		1.1739	1.1518
		1.1993	1.041
		1.1994	1.2386
		1.1842	0.9192
		1.271	0.918
		1.0776	1.1646
		1.2823	1.2443
		1.2498	1.1625
		1.2039	1.2192
		1.1665	1.1553
		1.1413	1.1944
		1.1581	1.1165
		1.2909	1.3122
		1.1835	1.2445
		1.3035	1.0504
		1.1884	1.1122
		1.2166	1.1792
		1.2431	1.1454
		1.2531	1.1412
		1.1263	1.1797
		1.1463	1.1408
		1.1733	1.2854
		0.9517	1.1211
		1.0833	1.0852
		1.1756	0.9617
		1.2038	1.2474
		1.2277	0.9797
		1.184	0.95
		1.2074	0.8161
		1.341	0.9152
		1.2246	1.0311
			1.1493
			1.1155
			1.1895
			1.1732
			1.2032
			1.2524
			1.2158
			1.2242
			1.2096
			1.0851
			1.2338
			1.0772
			1.0515
			1.2173
			1.0834
			1.0238
			1.1406
			1.0067
			1.2372
			1.1166
			1.213
			1.1282
			1.2008
			1.1263
			1.1049
			1.1436
			1.1817
			1.1841
			1.1797
			1.0524
			0.8769
			0.9448
			1.0265
			1.1442
			0.9465
			0.9415
			1.0507
			1.1331
			1.233
			1.1942
			1.1462
			1.129
			1.289
			1.0417
			1.0333
			1.0811
			1.0363
			0.7631
			1.1223
			0.7134
			1.2064
			1.0986
			0.8396
			0.6093
			0.7688
			0.9528
			1.0073
			0.8979
			0.7274
			0.7124
			0.9695
			0.7886
			1.0552
			1.1267
			1.0238
			1.1355
			1.0878
			1.0628
			1.0252
			1.0012
			0.9452
			1.0732
			1.0194
			0.833
