# Supplementary material for: Bacterial cell widening alters periplasmic size and activates envelope stress responses
Source: EMBO J. 2025 Sep 3;44(20):5816–33. doi: 10.1038/s44318-025-00534-w (PMC12528386; doi:10.1038/s44318-025-00534-w)
Supplement: Supplementary file 3 — Source data Fig. 2 [file 44318_2025_534_MOESM3_ESM.zip › Figure 2/2D/Figure2D.xlsx]

## Sheet: SourceData_Figure2D
Figure2D
	Strain	OD578	spec. ß-gal act
	WT A	0.548	0.054277
	WT B	0.442	0.043588
	WT C	0.444	0.043392
	∆rcsF A	0.552	0.033065
	∆rcsF B	0.478	0.024749
	∆rcsF C	0.444	0.026644
	∆opgH A	0.442	0.80294
	∆opgH B	0.534	0.7912
	∆opgH C	0.552	0.83684
	∆rcsF ∆opgH A	0.524	0.034832
	∆rcsF ∆opgH B	0.474	0.059186
	∆rcsF ∆opgH C	0.46	0.060252
	∆tolB A	0.484	0.98933
	∆tolB B	0.492	0.96179
	∆tolB C	0.5	0.96893
	∆rcsF ∆tolB A	0.554	0.0012202
	∆rcsF ∆tolB B	0.52	0.0013
	∆rcsF ∆tolB C	0.522	0.001295
	WT A	0.476	0.045648
	WT B	0.554	0.054038
	WT C	0.496	0.051596
	∆rcsF A	0.556	0.032422
	∆rcsF B	0.494	0.033754
	∆rcsF C	0.47	0.030684
	∆opgG A	0.52	0.79777
	∆opgG B	0.472	0.7191
	∆opgG C	0.521	0.77814
	∆rcsF ∆opgG A	0.482	0.0374
	∆rcsF ∆opgG B	0.508	0.03726
	∆rcsF ∆opgG C	0.52	0.0364
	∆pgm A	0.506	1.4019
	∆pgm B	0.402	1.8536
	∆pgm C	0.498	1.592
	∆rcsF ∆pgm A	0.51	0.058322
	∆rcsF ∆pgm B	0.48	0.058211
	∆rcsF ∆pgm C	0.486	0.05842
