# Supplementary material for: Bacterial cell widening alters periplasmic size and activates envelope stress responses
Source: EMBO J. 2025 Sep 3;44(20):5816–33. doi: 10.1038/s44318-025-00534-w (PMC12528386; doi:10.1038/s44318-025-00534-w)
Supplement: Supplementary file 3 — Source data Fig. 2 [file 44318_2025_534_MOESM3_ESM.zip › Figure 2/2B/Figure2B.xlsx]

## Sheet: SourceData_Figure2B
Figure2B
		width	fluorescence	std(width)	std(fluorescence)
	D78V	1.03534	137.803	0.0703303	61.0737
	D78V ∆rcsF	1.04875	94.7852	0.0747233	46.0572
	WT	1.11619	241.4	0.230774	115.408
	∆rcsF	1.07648	108.714	0.179501	97.9948
	V316A	1.30842	252.645	0.106358	118.632
	V316A ∆rcsF	1.30796	76.9271	0.0871826	24.7702
	V236A	1.3625	203.575	0.103503	127.985
	V236A ∆rcsF	1.40702	66.2383	0.0942206	24.3508
	S10P	1.76013	297.592	0.319716	193.434
	S10P ∆rcsF	1.76436	38.9216	0.415096	48.4781
	P314L	1.63538	395.892	0.252507	201.816
	P314L ∆rcsF	1.78146	68.9222	0.31323	39.3703
	R193C	1.69708	325.906	0.24815	283.68
	R193C ∆rcsF	1.79944	59.6699	0.323743	62.0422
