# Supplementary material for: Bacterial cell widening alters periplasmic size and activates envelope stress responses
Source: EMBO J. 2025 Sep 3;44(20):5816–33. doi: 10.1038/s44318-025-00534-w (PMC12528386; doi:10.1038/s44318-025-00534-w)
Supplement: Supplementary file 4 — Source data Fig. 3 [file 44318_2025_534_MOESM4_ESM.zip]

Archive with 40 entries (37 files):
- Figure 3/
- __MACOSX/._Figure 3
- Figure 3/3B/
- __MACOSX/Figure 3/._3B
- Figure 3/3C/
- __MACOSX/Figure 3/._3C
- Figure 3/3B/rcsF-1_fluor.tif
- __MACOSX/Figure 3/3B/._rcsF-1_fluor.tif
- Figure 3/3B/rcsF-1_phase.tif
- __MACOSX/Figure 3/3B/._rcsF-1_phase.tif
- Figure 3/3B/WT-1_phase.tif
- __MACOSX/Figure 3/3B/._WT-1_phase.tif
- Figure 3/3B/WT-1_fluor.tif
- __MACOSX/Figure 3/3B/._WT-1_fluor.tif
- Figure 3/3B/WT-2_phase.tif
- __MACOSX/Figure 3/3B/._WT-2_phase.tif
- Figure 3/3B/WT-4_fluor.tif
- __MACOSX/Figure 3/3B/._WT-4_fluor.tif
- Figure 3/3B/rcsF-3_fluor.tif
- __MACOSX/Figure 3/3B/._rcsF-3_fluor.tif
- Figure 3/3B/WT-4_phase.tif
- __MACOSX/Figure 3/3B/._WT-4_phase.tif
- Figure 3/3B/rcsF-3_phase.tif
- __MACOSX/Figure 3/3B/._rcsF-3_phase.tif
- Figure 3/3B/WT-2_fluor.tif
- __MACOSX/Figure 3/3B/._WT-2_fluor.tif
- Figure 3/3B/rcsF-4_phase.tif
- __MACOSX/Figure 3/3B/._rcsF-4_phase.tif
- Figure 3/3B/WT-3_phase.tif
- __MACOSX/Figure 3/3B/._WT-3_phase.tif
- Figure 3/3B/rcsF-2_fluor.tif
- __MACOSX/Figure 3/3B/._rcsF-2_fluor.tif
- Figure 3/3B/rcsF-2_phase.tif
- __MACOSX/Figure 3/3B/._rcsF-2_phase.tif
- Figure 3/3B/rcsF-4_fluor.tif
- __MACOSX/Figure 3/3B/._rcsF-4_fluor.tif
- Figure 3/3B/WT-3_fluor.tif
- __MACOSX/Figure 3/3B/._WT-3_fluor.tif
- Figure 3/3C/Figure3C.xlsx
- __MACOSX/Figure 3/3C/._Figure3C.xlsx
