# Supplementary material for: Bacterial cell widening alters periplasmic size and activates envelope stress responses
Source: EMBO J. 2025 Sep 3;44(20):5816–33. doi: 10.1038/s44318-025-00534-w (PMC12528386; doi:10.1038/s44318-025-00534-w)
Supplement: Supplementary file 4 — Source data Fig. 3 [file 44318_2025_534_MOESM4_ESM.zip › Figure 3/3C/Figure3C.xlsx]

## Sheet: SourceData_Figure3C
Figure3C
	Width (Minor Axis of Ellipse Fit)	gfp/hcred
	9.08	0.495362
	13.21	0.862411
	9.27	0.783784
	10.12	1.28863
	10.07	0.539171
	10.67	0.57461
	9.13	0.397577
	11.19	0.712446
	7.87	0.542463
	10.28	1.09034
	10.42	0.805643
	7.85	0.335404
	8.95	0.658462
	9.96	0.738569
	10	0.461084
	8.84	0.269268
	7.1	0.517909
	8.45	0.338095
	10.96	0.782814
	8.66	0.497238
	7.01	0.381498
	7.88	0.573063
	6.85	0.330695
	10.05	0.455663
	7.91	0.405784
	8.2	0.508297
	9.02	0.351658
	8.09	0.613043
	7.81	0.337088
	12.15	0.713924
	9.45	0.856782
	9.12	0.38623
	9.1	0.461282
	7.71	0.323699
	7.47	0.430782
	10.33	1.23207
	8.95	0.618895
	7.5	0.953674
	9.1	0.671178
	9.12	0.487669
	9.56	0.485467
	8.81	0.378906
	7.66	0.525331
	8.74	0.505783
	7.92	0.52381
	8.43	0.778374
	8.08	0.81583
	7.62	0.585477
	7.64	0.866415
	7.12	0.480841
	7.63	0.694978
	6.78	0.375646
	10.23	0.616458
	9.31	0.591777
	8.76	0.940572
	7.99	0.418605
	7.91	0.483734
	8.92	0.880587
	10.73	0.910665
	8.52	1.34091
	8.57	1.64161
	7.81	0.408284
	14.17	2.17223
	7.8	0.440613
	11.84	0.635741
	7.73	0.423244
	7.7	0.36741
	8.29	0.601208
	8.13	0.871871
	7.08	0.822478
	8.09	0.545455
	6.51	0.863431
	7.2	0.536334
	8.24	0.418211
	10.28	0.7999
	7.54	0.554726
	9.13	0.412857
	8.68	0.252836
	9.15	0.609995
	8.16	0.159778
	7.75	0.556761
	9.63	0.897332
	9.29	0.156848
	8.57	0.144402
	9	1.38729
	8.71	0.194231
	7.96	0.505722
	8.32	0.115955
	7.96	0.251904
	7.19	0.115763
	8.36	0.119107
	6.81	0.104201
	9.03	0.0942107
