# Supplementary material for: Bacterial cell widening alters periplasmic size and activates envelope stress responses
Source: EMBO J. 2025 Sep 3;44(20):5816–33. doi: 10.1038/s44318-025-00534-w (PMC12528386; doi:10.1038/s44318-025-00534-w)
Supplement: Supplementary file 5 — Source data Fig. 4 [file 44318_2025_534_MOESM5_ESM.zip]

Archive with 24 entries (19 files):
- Figure 4/
- __MACOSX/._Figure 4
- Figure 4/.DS_Store
- __MACOSX/Figure 4/._.DS_Store
- Figure 4/4B/
- __MACOSX/Figure 4/._4B
- Figure 4/4A/
- __MACOSX/Figure 4/._4A
- Figure 4/4B/Figure4B.xlsx
- __MACOSX/Figure 4/4B/._Figure4B.xlsx
- Figure 4/4A/.DS_Store
- __MACOSX/Figure 4/4A/._.DS_Store
- Figure 4/4A/mutant/
- __MACOSX/Figure 4/4A/._mutant
- Figure 4/4A/WT/
- __MACOSX/Figure 4/4A/._WT
- Figure 4/4A/mutant/.DS_Store
- __MACOSX/Figure 4/4A/mutant/._.DS_Store
- Figure 4/4A/mutant/cell-025_preblend.jpg
- __MACOSX/Figure 4/4A/mutant/._cell-025_preblend.jpg
- Figure 4/4A/WT/.DS_Store
- __MACOSX/Figure 4/4A/WT/._.DS_Store
- Figure 4/4A/WT/cell-82_preblend.jpg
- __MACOSX/Figure 4/4A/WT/._cell-82_preblend.jpg
