# Supplementary material for: Bacterial cell widening alters periplasmic size and activates envelope stress responses
Source: EMBO J. 2025 Sep 3;44(20):5816–33. doi: 10.1038/s44318-025-00534-w (PMC12528386; doi:10.1038/s44318-025-00534-w)
Supplement: Supplementary file 6 — Source data Fig. 5 [file 44318_2025_534_MOESM6_ESM.zip]

Archive with 10 entries (7 files):
- Figure 5/
- __MACOSX/._Figure 5
- Figure 5/5A/
- __MACOSX/Figure 5/._5A
- Figure 5/5B/
- __MACOSX/Figure 5/._5B
- Figure 5/5A/Figure5A.xlsx
- __MACOSX/Figure 5/5A/._Figure5A.xlsx
- Figure 5/5B/raw western sucrose gradient RcsF+7.pdf
- __MACOSX/Figure 5/5B/._raw western sucrose gradient RcsF+7.pdf
