# Supplementary material for: Bacterial cell widening alters periplasmic size and activates envelope stress responses
Source: EMBO J. 2025 Sep 3;44(20):5816–33. doi: 10.1038/s44318-025-00534-w (PMC12528386; doi:10.1038/s44318-025-00534-w)
Supplement: Supplementary file 6 — Source data Fig. 5 [file 44318_2025_534_MOESM6_ESM.zip › Figure 5/5A/Figure5A.xlsx]

## Sheet: SourceData_Figure5A
Figure5A
	plasmid	spec. ß-gal act
		replicate 1	replicate 2	replicate 3	replicate 4
	Vector	0.211805	0.225715	0.196632	0.277412
	pRcsF	0.859935	0.876711	0.844078	0.970146
	pRcsF+7	4.20401	3.97724	4.65205	4.40111
