# Supplementary material for: Bacterial cell widening alters periplasmic size and activates envelope stress responses
Source: EMBO J. 2025 Sep 3;44(20):5816–33. doi: 10.1038/s44318-025-00534-w (PMC12528386; doi:10.1038/s44318-025-00534-w)
Supplement: Supplementary file 7 — EV Figure Source Data [file 44318_2025_534_MOESM7_ESM.zip]

Archive with 66 entries (49 files):
- EVFigures/
- __MACOSX/._EVFigures
- EVFigures/Figure EV2/
- __MACOSX/EVFigures/._Figure EV2
- EVFigures/Figure EV5/
- __MACOSX/EVFigures/._Figure EV5
- EVFigures/Figure EV6/
- __MACOSX/EVFigures/._Figure EV6
- EVFigures/Figure EV1/
- __MACOSX/EVFigures/._Figure EV1
- EVFigures/Figure EV2/EV2B/
- __MACOSX/EVFigures/Figure EV2/._EV2B
- EVFigures/Figure EV2/EV2D/
- __MACOSX/EVFigures/Figure EV2/._EV2D
- EVFigures/Figure EV2/EV2C/
- __MACOSX/EVFigures/Figure EV2/._EV2C
- EVFigures/Figure EV2/EV2A/
- __MACOSX/EVFigures/Figure EV2/._EV2A
- EVFigures/Figure EV5/EV5B/
- __MACOSX/EVFigures/Figure EV5/._EV5B
- EVFigures/Figure EV5/EV5D/
- __MACOSX/EVFigures/Figure EV5/._EV5D
- EVFigures/Figure EV5/EV5C/
- __MACOSX/EVFigures/Figure EV5/._EV5C
- EVFigures/Figure EV5/EV5A/
- __MACOSX/EVFigures/Figure EV5/._EV5A
- EVFigures/Figure EV6/EV6B/
- __MACOSX/EVFigures/Figure EV6/._EV6B
- EVFigures/Figure EV6/EV6A/
- __MACOSX/EVFigures/Figure EV6/._EV6A
- EVFigures/Figure EV1/EV1B/
- __MACOSX/EVFigures/Figure EV1/._EV1B
- EVFigures/Figure EV1/EV1A/
- __MACOSX/EVFigures/Figure EV1/._EV1A
- EVFigures/Figure EV2/EV2B/1ugmL.tif
- __MACOSX/EVFigures/Figure EV2/EV2B/._1ugmL.tif
- EVFigures/Figure EV2/EV2B/0ugmL.tif
- __MACOSX/EVFigures/Figure EV2/EV2B/._0ugmL.tif
- EVFigures/Figure EV2/EV2B/2ugmL.tif
- __MACOSX/EVFigures/Figure EV2/EV2B/._2ugmL.tif
- EVFigures/Figure EV2/EV2B/FigureEV2B.xlsx
- __MACOSX/EVFigures/Figure EV2/EV2B/._FigureEV2B.xlsx
- EVFigures/Figure EV2/EV2B/README.txt
- __MACOSX/EVFigures/Figure EV2/EV2B/._README.txt
- EVFigures/Figure EV2/EV2D/FigureEV2D.xlsx
- __MACOSX/EVFigures/Figure EV2/EV2D/._FigureEV2D.xlsx
- EVFigures/Figure EV2/EV2C/FigureEV2C.xlsx
- __MACOSX/EVFigures/Figure EV2/EV2C/._FigureEV2C.xlsx
- EVFigures/Figure EV2/EV2A/FigureEV2A.xlsx
- __MACOSX/EVFigures/Figure EV2/EV2A/._FigureEV2A.xlsx
- EVFigures/Figure EV5/EV5B/FigureEV5B.xlsx
- __MACOSX/EVFigures/Figure EV5/EV5B/._FigureEV5B.xlsx
- EVFigures/Figure EV5/EV5D/FigureEV5D.xlsx
- __MACOSX/EVFigures/Figure EV5/EV5D/._FigureEV5D.xlsx
- EVFigures/Figure EV5/EV5C/FigureEV5C.xlsx
- __MACOSX/EVFigures/Figure EV5/EV5C/._FigureEV5C.xlsx
- EVFigures/Figure EV5/EV5A/FigureEV5A.xlsx
- __MACOSX/EVFigures/Figure EV5/EV5A/._FigureEV5A.xlsx
- EVFigures/Figure EV6/EV6B/FigureEV6B.xlsx
- __MACOSX/EVFigures/Figure EV6/EV6B/._FigureEV6B.xlsx
- EVFigures/Figure EV6/EV6A/FigureEV6A.xlsx
- __MACOSX/EVFigures/Figure EV6/EV6A/._FigureEV6A.xlsx
- EVFigures/Figure EV1/EV1B/FigureEV1B.xlsx
- __MACOSX/EVFigures/Figure EV1/EV1B/._FigureEV1B.xlsx
- EVFigures/Figure EV1/EV1A/FigureEV1A.xlsx
- __MACOSX/EVFigures/Figure EV1/EV1A/._FigureEV1A.xlsx
