# Supplementary material for: Bacterial cell widening alters periplasmic size and activates envelope stress responses
Source: EMBO J. 2025 Sep 3;44(20):5816–33. doi: 10.1038/s44318-025-00534-w (PMC12528386; doi:10.1038/s44318-025-00534-w)
Supplement: Supplementary file 7 — EV Figure Source Data [file 44318_2025_534_MOESM7_ESM.zip › EVFigures/Figure EV2/EV2B/FigureEV2B.xlsx]

## Sheet: SourceData_FigureEV2B
FigureEV2B
		A22 concentration (µg/mL)	Width	std(width)			A22 concentration (µg/mL)	Fluor	std(Fluor)
	∆rcsF	0	1.08221	0.122539		∆rcsF	0	1	0.387754
		0.25	1.13584	0.128069			0.25	0.972771	0.494067
		0.5	1.18407	0.1357			0.5	0.978594	0.382893
		1	1.34935	0.172186			1	1.00959	0.378406
		2	2.20379	0.535811			2	1.529	0.876104
	WT	0	1.3661	0.134416		WT	0	1	0.781907
		0.25	1.39724	0.168039			0.25	1.20524	1.10861
		0.5	1.42882	0.165683			0.5	2.10749	1.54854
		1	1.61646	0.325212			1	8.52737	5.72161
		2	3.24902	1.52258			2	25.6277	10.6508
