# Supplementary material for: Bacterial cell widening alters periplasmic size and activates envelope stress responses
Source: EMBO J. 2025 Sep 3;44(20):5816–33. doi: 10.1038/s44318-025-00534-w (PMC12528386; doi:10.1038/s44318-025-00534-w)
Supplement: Supplementary file 7 — EV Figure Source Data [file 44318_2025_534_MOESM7_ESM.zip › EVFigures/Figure EV2/EV2B/README.txt]

Raw (uncropped) images for the data presented in Figure EV2B, top panel. 

Pixel size is 0.064 µm.
