# Supplementary material for: Bacterial cell widening alters periplasmic size and activates envelope stress responses
Source: EMBO J. 2025 Sep 3;44(20):5816–33. doi: 10.1038/s44318-025-00534-w (PMC12528386; doi:10.1038/s44318-025-00534-w)
Supplement: Supplementary file 7 — EV Figure Source Data [file 44318_2025_534_MOESM7_ESM.zip › EVFigures/Figure EV2/EV2D/FigureEV2D.xlsx]

## Sheet: SourceData_FigureEV2D
FigureEV2D
		width (µm)	length (µm)	std(width)	std(length)
	D78V	1.03534	7.77296	0.0703303	3.02924
	D78V ∆rcsF	1.04875	8.01509	0.0747233	3.28935
	WT	1.11619	6.56152	0.230774	1.89343
	∆rcsF	1.07648	5.47034	0.179501	1.05884
	V316A	1.30842	5.85146	0.106358	1.50358
	V316A ∆rcsF	1.30796	6.06272	0.0871826	1.46943
	V236A	1.3625	6.06993	0.103503	1.9924
	V236A ∆rcsF	1.40702	6.22632	0.0942206	1.79462
	S10P	1.76013	6.64232	0.319716	2.52223
	S10P ∆rcsF	1.76436	7.56641	0.415096	4.92447
	P314L	1.63538	6.36303	0.252507	2.0252
	P314L ∆rcsF	1.78146	8.0326	0.31323	3.08807
	R193C	1.69708	6.14355	0.24815	2.10405
	R193C ∆rcsF	1.79944	8.16927	0.323743	4.13126
