# Supplementary material for: Bacterial cell widening alters periplasmic size and activates envelope stress responses
Source: EMBO J. 2025 Sep 3;44(20):5816–33. doi: 10.1038/s44318-025-00534-w (PMC12528386; doi:10.1038/s44318-025-00534-w)
Supplement: Supplementary file 7 — EV Figure Source Data [file 44318_2025_534_MOESM7_ESM.zip › EVFigures/Figure EV2/EV2C/FigureEV2C.xlsx]

## Sheet: SourceData_FigureEV2C
FigureEV2C
	0 µg/mL		0.25 µg/mL		0.5 µg/mL		1 µg/mL
	Width (µm)	Fluor	Width (µm)	Fluor	Width (µm)	Fluor	Width (µm)	Fluor
	1.37817	19.7369	1.19975	21.0118	1.14029	33.5007	1.5426	57.2827
	1.11304	17.2719	1.2712	19.2571	1.17461	29.3498	1.57538	49.0054
	1.18012	20.8329	1.27373	20.0822	0.92152	169.894	1.64098	173.537
	1.18947	16.0697	1.17667	46.0708	1.36197	43.6387	1.42692	247.302
	1.06657	24.3052	1.19244	33.9334	1.25899	21.6124	1.32291	150.329
	1.30429	20.2027	1.13232	23.3795	1.15569	35.1612	1.86695	139.262
	1.19562	22.0397	1.0509	70.4127	1.22853	74.4376	1.4179	169.622
	1.21467	19.6675	1.19857	19.0635	1.26994	43.4679	1.53512	294.368
	1.16558	19.3871	1.16655	22.8081	1.0906	53.3918	1.73346	201.562
	1.13657	18.5622	1.22868	16.0533	1.26757	30.9773	1.32541	133.114
	1.17136	22.4859	1.15449	18.5064	1.27747	49.4159	1.5609	212.614
	1.18329	27.2597	1.29349	20.6745	1.25972	56.1966	1.47918	231.71
	1.14172	11.1774	1.29363	41.9453	1.27377	28.4256	1.22745	0.267216
	1.06617	6.13398	1.28055	5.36162	1.11388	54.984	1.41342	103.247
	1.30694	10.662	1.27116	6.62088	1.15828	45.6117	1.24246	124.661
	0.908876	26.1578	1.29212	1.36606	1.11125	46.0543	1.53265	65.0481
	1.0754	15.1892	1.18295	11.4151	1.32197	33.9281	1.7781	42.786
	1.1117	9.53579	1.03572	4.34053	1.38931	31.1586	1.41598	72.076
	1.19278	7.39868	1.03635	15.2027	1.0972	43.6196	1.45388	124.101
	1.29267	6.26606	1.16795	20.0969	1.43645	37.1614	1.50448	127.306
	1.21863	5.1344	1.23939	12.0564	1.42541	19.987	1.24297	134.909
	1.05439	3.11504	1.18504	10.0155	1.3412	22.7174	1.28799	156.572
	1.22336	4.0555	1.27649	10.182	1.3917	45.7542	1.67288	79.6794
	1.23267	16.3386	1.10798	20.9294	1.32828	45.227	1.49287	59.4938
	1.27741	7.71838	1.03413	27.6935	1.24808	124.167	1.02673	87.2552
	1.24867	24.668	1.25138	17.527	1.36149	40.9061	1.63552	97.4944
	1.14987	13.7395	1.10475	28.4184	1.23109	44.9882	1.53054	151.4
	1.1449	17.9526	1.09129	21.4051	1.2058	53.2564	1.66346	149.938
	1.20644	17.8638	1.28214	15.6422	1.36018	26.0124	1.64039	168.693
	1.05783	21.6893	1.2518	18.1987	1.20533	34.1312	1.77348	113.262
	1.33208	19.9166	1.14418	2.09449	1.1887	23.4119	1.49282	139.232
	1.24528	12.5611	1.157	3.014	1.2482	26.963	1.36974	131.506
	1.18417	18.285	1.08194	32.9496	1.23374	11.8954	1.7224	140.608
	1.17286	21.354	1.35336	6.75265	1.34037	15.0411	1.33855	120.246
	1.20775	20.8995	1.28302	16.8285	1.14388	20.6799	1.22798	80.5825
	1.20527	16.5418	1.03354	20.0544	1.37964	38.2052	1.40648	194.331
	1.23026	15.2871	0.996301	40.6716	1.35086	23.9296	1.44956	313.953
	1.38956	21.8961	1.25801	47.8798	1.14415	29.7308	1.1787	115.092
	0.978289	30.4659	1.30389	13.9096	1.16513	23.9022	1.30509	113.441
	1.01374	19.061	1.21079	16.2297	1.05985	57.4278	1.88767	6.01924
	1.1216	9.45667	1.26143	36.2227	1.15186	54.1899	1.67644	75.5698
	1.17591	9.51715	1.29954	40.2391	1.40543	21.2355	1.46545	118.955
	1.22752	27.1869	1.23323	24.9057	1.3374	32.7231	1.62704	115.071
	1.2027	12.7703	1.18244	18.3006	1.31507	41.4545	1.63601	235.598
	1.04973	7.00485	1.32578	45.5075	1.25075	37.8	1.39117	178.498
	1.17116	10.8283	1.24343	20.5167	1.34119	9.7937	1.32457	175.651
	1.20392	2.37543	1.30086	67.629	1.4001	44.3719	1.63923	119.88
	1.13752	2.60346	1.0996	49.4365	1.18115	67.8315	1.62884	119.949
	1.15478	6.17611	1.32337	42.9481	1.21918	60.8224	1.63512	148.759
	1.13053	3.22773	1.25016	36.1588	1.37583	23.219	1.27084	74.2337
	1.29915	1.62462	1.23335	14.4127	1.22281	41.2459	1.57092	67.5096
	1.23481	6.1317	1.10126	41.6327	1.27074	44.768	1.18536	8.28328
	1.02044	4.36225	1.11403	67.2057	1.33798	59.0661	1.53858	53.7324
	1.00954	7.98988	1.12375	41.7115	1.19614	32.7346	1.53072	55.3757
	1.32641	10.6974	1.10395	47.3445	1.19302	12.8907	1.57619	246.359
	1.44661	9.26257	1.21215	33.2965	1.16184	32.0496	1.36485	297.28
	1.20412	18.3782	1.11732	27.6866	1.15723	38.5838	1.14782	137.987
	1.22781	17.8785	1.21533	14.8496	1.31329	9.53428	1.5057	172.511
	1.18021	19.0269	1.33513	35.2843	1.2538	18.538	1.39359	194.004
	1.12516	22.6778	1.31567	3.11825	1.34154	48.4866	1.79953	100.385
	1.03598	23.8835	1.05594	7.66992	1.17836	60.9367	1.56593	48.8712
	1.26025	7.455	1.03691	28.4403	1.21307	11.6877	1.32255	167.957
	1.22466	13.5832	1.1765	23.4047	1.15562	18.0489	1.2691	153.281
	1.08141	20.0985	1.09978	17.2968	1.22034	36.401	1.694	174.224
	1.12519	14.9847	1.09475	18.1399	1.20752	50.6238	1.47185	173.625
	1.08936	17.5792	1.29476	12.9421	1.36489	47.1506	1.56384	165.962
	1.19634	23.2353	1.23831	20.414	1.38518	22.9885	2.19109	177.739
	1.20763	21.0791	1.34839	17.6004	1.06035	43.3328	1.34355	298.851
	1.22344	17.9189	1.13716	25.156	1.12888	65.5409	1.53324	334.822
	1.23807	5.74602	1.12265	49.5085	1.33407	26.3606	1.75215	4.33548
	1.18496	18.7594	1.16733	18.6598	1.43467	29.0731	1.63584	44.2998
	1.24072	18.6047	1.09931	67.4125	1.48135	15.7793	1.53498	131.114
	1.18622	22.9854	1.15955	28.0664	1.32553	13.9958	1.66445	204.783
	1.04527	12.006	1.15311	24.7905	1.39704	25.1831	1.48014	123.281
	1.06609	14.818	1.25788	23.3142	1.25164	12.7828	1.27957	120.579
	1.18532	10.0374	1.31612	14.8075	1.34668	20.5587	1.36919	82.9535
	1.36623	4.47707	1.28069	17.7894	1.22044	23.978	1.39557	167.364
	1.22479	15.4333	1.10324	25.3435	1.29948	36.1883	1.69095	136.612
	1.46213	4.62172	1.23024	23.9821	1.36546	22.2353	1.56458	132.885
	1.24313	3.85451	1.28572	31.9892	1.268	24.6904	1.50231	129.89
	1.00689	12.7418	1.308	98.4954	1.20249	30.6672	1.67471	212.996
	1.29217	12.5132	1.20175	15.1317	1.2204	26.1393	1.20394	128.683
	1.1714	14.1547	1.11553	24.8587	1.38888	34.0608	0.957982	216.528
	1.1913	12.2403	1.16234	22.3457	1.2501	29.492	1.47152	145.672
	1.22911	7.00454	1.20822	13.8839	1.16533	44.8179	1.15109	218.371
	1.16199	13.5022	1.07192	2.40823	1.26907	28.0452	1.83389	154.509
	1.26335	20.3275	1.18726	6.69875	1.24501	52.2515	2.07263	116.198
	1.29268	19.2727	1.29401	1.54579	1.23477	56.5042	1.92882	125.707
	1.23496	26.867	1.21116	18.1516	1.26476	39.2879	1.19367	99.6333
	1.13561	45.773	1.05936	25.1984	1.21021	94.0271	1.1833	93.9364
	1.06299	22.9157	1.11184	26.3948	1.17985	97.1651	1.39251	157.022
	1.20281	19.798	1.19446	31.6238	1.30423	21.4729	1.5885	138.58
	1.0807	24.9956	1.13697	27.1725	1.32718	23.2474	1.50318	134.108
	1.22027	13.4073	1.20033	10.4466	1.14372	24.8473	1.6509	89.7938
	1.03054	18.9988	1.20105	26.3322	1.14669	24.2968	1.42577	125.225
	1.12849	18.8318	1.26951	23.1739	1.43697	16.5457	1.79855	139.624
	1.16262	13.8558	1.22529	18.8302	1.24887	18.9273	1.82912	130.738
	1.10149	15.5914	1.23743	25.4329	1.36628	23.958	1.4115	119.072
	1.02116	17.2887	1.08852	26.0527	1.12248	30.3472	1.37753	89.0386
	1.00426	19.3231	1.38657	6.9971	1.18217	45.1536	1.39315	183.927
	1.21212	6.94718	1.08981	30.4279	1.24429	38.8584	1.77249	124.265
	0.645834	18.4269	1.03681	17.7085	1.2024	37.7201	1.57241	85.8989
	1.20028	1.61537	1.27663	21.6011	1.18521	72.8399	1.35934	139.372
	1.05652	1.58068	1.14703	27.0708	1.03055	80.3635	1.84019	6.73232
	1.18745	0.747813	1.24303	25.0693	1.18291	39.8887	1.41791	179.411
	1.17784	1.11991	1.26129	27.5593	1.42436	26.693	1.4462	76.289
	1.10117	0.425652	1.07971	35.9012	1.30698	60.3722	1.46562	192.732
	1.22265	7.24513	1.27446	15.9226	1.4078	60.0429	1.40571	89.1415
	1.38505	9.49128	1.14807	16.4085	1.21448	19.4432	1.28851	55.4706
	1.19618	0.321389	1.33954	49.7221	1.39524	26.4026	1.27291	222.475
	1.17923	8.1478	1.29242	43.2503	1.21106	26.3164	1.70005	10.4445
	1.17292	15.005	1.36517	106.472	1.24194	105.516	1.37597	174.26
	0.96923	31.4365	1.35568	40.3941	1.33503	27.9709	2.16612	68.9227
	0.94061	30.48	1.42139	13.7662	1.32062	30.152	1.53465	166.661
	1.14047	20.5581	1.24932	11.5639	1.10985	26.4746	1.27828	69.0518
	1.17255	24.6896	1.12876	11.7969	1.20576	48.173	1.34065	371.267
	1.1433	25.4409	1.057	10.0467	1.15335	52.9852	1.17074	202.76
	1.05078	27.0187	1.28402	14.5668	1.14016	36.7721	1.43218	110.579
	1.20692	14.0676	1.17448	23.1063	1.15369	41.4027	1.66525	67.6803
	1.13397	21.2354	1.17126	30.3937	1.19744	37.6598	1.46948	119.708
	1.17651	16.2554	1.14526	9.54543	1.12793	39.9235	1.37822	117.907
	1.16743	27.914	1.25844	34.6598	1.07145	32.333	1.51745	214.167
	1.06488	22.7449	1.26949	18.304	1.25894	39.4639	1.2829	220.883
	0.957518	29.6177	1.18113	16.8683	1.18341	50.1217	1.3284	219.133
	0.998877	28.8701	1.06455	34.19	1.18687	44.798	1.39423	147.652
	1.1806	26.0265	1.3726	8.29185	1.28924	46.2573	1.30984	151.9
	0.757508	44.1609	1.17412	13.7706	1.30643	39.7122	1.47679	130.075
	1.10346	19.4873	1.14468	22.4205	1.01804	0.0516017	1.66245	38.1214
	1.10682	23.0258	1.30298	13.8913	1.41763	107.705	1.61161	42.7063
	1.03125	30.3397	1.31652	16.2681	1.33252	21.9041	1.35463	1.31957
	1.21689	22.5226	1.38443	37.5118	1.42206	18.5913	1.87407	0.833244
	1.20319	7.42447	1.28309	24.6937	1.47669	17.9665	2.06084	1.04976
	1.18821	20.3051	1.11944	30.7173	1.46183	23.627	1.34423	261.072
	1.18812	8.29006	1.06262	16.3188	1.20307	25.809	1.36452	279.828
	1.16664	13.0911	1.35588	19.0286	1.14438	54.2047	1.49478	142.709
	1.32264	11.2339	1.34486	24.0712	1.31784	20.7416	1.52425	193.341
	1.22736	23.358	1.27525	18.7042	1.39738	24.6591	1.29125	163.15
	1.25634	13.1489	1.26903	24.9104	1.34696	33.925	1.32748	176.09
	1.19517	16.6181	1.23357	27.6902	1.12807	52.5333	1.91829	139.416
	1.11238	17.7981	1.05567	33.0233	1.32485	28.1579	1.40612	265.885
	1.19048	27.0738	1.29357	7.18694	1.43557	24.9211	1.45374	264.559
	1.15806	17.7637	1.28362	24.7352	1.32317	41.4634	1.51828	218.517
	1.26612	23.897	1.28666	34.7172	1.30475	42.7443	1.55878	175.059
	1.20471	13.8486	1.17849	94.7505	1.09248	29.4801	1.49406	278.492
	1.1605	16.7201	0.802882	5.07836	1.11517	25.3762	1.51381	203.655
	1.16531	17.8851	1.22033	20.0133	1.15826	26.9391	1.43657	61.5637
	1.23739	12.3919	1.19678	27.5537	1.10152	32.246	1.7673	214.258
	1.07838	28.6803	1.17539	24.2637	1.05818	33.2938	1.93394	5.09197
	1.05152	24.2609	1.29106	21.4482	1.25272	42.3936	1.42044	162.343
	1.19936	9.128	1.15825	9.3782	1.2089	43.4175	1.56405	138.83
	1.24888	24.2318	1.14712	17.3541	1.46429	25.193	1.50877	159.515
	1.20648	27.5774	1.28853	3.74462	1.42741	15.6023	1.30116	136.401
	1.27483	19.9573	1.06153	6.34036	1.3741	15.5142	1.21979	150.226
	1.07471	16.1421	1.08397	4.79709	1.22509	48.717	1.33121	156.826
	1.06456	14.6178	1.22659	21.5069	1.29738	29.9801	1.806	94.8854
	1.22636	8.04535	1.34397	19.8619	1.20618	86.3305	1.4996	85.8768
	1.3298	11.7389	1.32851	0.305882	1.29154	72.8254	1.39059	98.4388
	1.14832	18.8573	1.30257	13.7423	1.28588	23.1698	1.68919	231.267
	1.20059	18.5077	1.45314	5.22216	1.2174	28.7648	1.37409	134.263
	1.20919	21.612	0.880882	61.9086	1.18414	26.5427	1.27788	132.635
	1.11799	24.1847	1.04174	43.0999	1.2562	17.6305	1.71111	62.4524
	1.16927	18.5208	1.06745	18.6515	1.18574	20.2801	1.25503	71.1734
	1.17617	12.3131	1.24099	74.7931	1.15017	13.3253	1.57476	159.145
	1.19927	2.98737	1.12861	23.4852	1.23238	4.30916	1.44766	156.657
	1.1894	2.45558	1.13868	23.218	1.14575	47.2513	1.44177	243.449
	1.2236	2.51699	1.21406	47.364	1.20895	4.07632	1.1771	111.078
	1.13548	3.28713	1.18848	6.4573	1.16946	26.5351	1.47864	143.018
	1.14215	0.149427	1.10746	27.7955	1.10624	30.0439	1.38303	178.799
	1.20638	0.932746	1.31746	15.9354	0.995062	22.4197	1.38773	148.231
	1.18365	0.77929	1.3525	20.4541	1.46221	37.6712	1.44138	74.7598
	1.00483	18.4731	1.30825	6.51559	1.45306	25.0223	1.46971	97.885
	1.06561	22.8189	1.25203	10.0811	1.18506	63.7344	1.05555	118.757
	1.13509	17.3491	1.33091	6.27412	1.16026	61.3035	1.47314	197.769
	1.14533	18.1723	1.27311	1.52256	1.3712	38.9499	1.44719	205.085
	1.26561	22.7451	1.22698	22.7098	1.43751	36.7201	1.69692	151.896
	1.11681	12.0511	1.33811	23.9921	1.1073	55.3832	1.83716	182.966
	1.21322	20.2212	1.41906	20.5698	1.14642	56.2037	1.32313	168.397
	1.20112	17.6646	1.2386	23.6612	1.27325	49.452	1.40673	128.632
	1.18674	13.5344	1.2233	25.2716	1.12908	31.6498	1.12798	7.88619
	1.21015	23.7574	1.03802	21.3244	1.08315	42.2563	1.69116	154.938
	1.25464	6.11798	1.13499	18.3781	1.06036	57.0905	1.73704	210.49
	1.07464	25.2262	1.33103	15.5989	1.37805	118.261	1.70769	86.5779
	1.17909	23.3954	1.21849	15.2732	1.32332	83.9328	1.57382	55.7978
	1.18712	31.5393	1.31229	12.0187	1.12438	34.7515	1.46408	48.859
	1.08259	28.7087	1.27122	10.4724	1.38173	25.7863	1.69787	106.143
	1.02045	21.5034	1.10202	6.1713	1.34069	27.0792	1.50344	101.984
	1.22111	13.8096	1.29273	0.779569	1.29731	55.8316	1.61158	196.393
	1.12117	24.4817	1.18982	0.880807	1.24337	57.0873	1.28895	288.869
	1.04956	26.7513	1.38681	3.0031	1.30288	12.3344	1.47763	106.394
	1.17619	8.57585	1.12047	25.9202	1.25422	16.295	1.44513	151.268
	1.13477	12.7724	1.12296	23.7827	1.10383	37.1876	1.71281	191.812
	1.17545	12.2574	1.12646	15.9403	1.38795	20.081	1.55651	56.4614
	1.22943	11.2697	1.18254	16.8434	1.35696	20.1049	1.48126	66.0778
	1.32153	15.6691	1.30888	57.4528	1.42121	13.6185	1.51529	108.358
	1.35172	35.8406	1.60155	7.65096	1.11026	89.3538	1.46736	61.8402
	1.06651	37.3866	1.18747	61.8028	1.41706	28.7627	1.37187	70.6109
	1.16843	16.3153	1.23089	61.3391	1.37842	17.7529
	1.18253	36.5398	1.7103	7.03539	1.40819	14.1479
	1.28941	10.7965	1.30168	19.1116	1.23015	21.2091
	1.23774	15.5641	1.12668	20.5579	1.12865	27.1076
	1.16813	14.5467	1.02641	24.3786	1.36987	68.0724
	1.14807	10.0611	1.28784	25.6372	1.45679	67.9921
	1.07365	11.1781	1.1838	17.2646	1.11188	35.782
	1.2789	14.7458	1.11111	24.2434	1.17219	28.2333
	1.12473	15.1335	1.26895	18.3192	1.29549	76.8537
	1.18017	15.1511	1.13069	18.592	1.19624	32.0153
	1.17628	13.7152	1.07385	27.5263	1.42984	23.554
	1.07791	14.3758	1.2647	18.5102	1.33853	27.5616
	1.20647	15.217	1.03907	24.8765	1.08159	25.6398
	1.14917	17.9362	1.07988	27.699	1.37228	20.3504
	1.19177	19.0909	1.28822	9.0287	1.14309	17.0249
	1.1562	12.3995	1.41059	3.3442	1.38808	8.81148
	1.20395	23.7098	0.983179	58.9037	1.28615	9.17308
	1.20055	17.9711	1.12602	25.9775	1.13589	25.4316
	1.32111	10.555	1.14438	23.0699	1.57718	16.2569
	1.2157	16.308	1.24529	13.3919	1.1516	19.0061
	1.12686	19.9449	1.37186	11.1716	1.312	35.4081
	1.08803	12.2702	1.21218	28.0417	1.50317	43.0824
	1.02407	24.8447	1.30479	17.3419	1.20897	43.4752
	1.1064	8.08066	1.17551	14.5775	1.30408	63.2715
	1.05105	7.82135	1.27166	8.83227	1.37319	47.953
	1.31652	9.10449	1.18421	15.3958	1.27726	55.3133
	1.19066	12.4688	1.33408	36.1574	1.46045	85.5823
	0.954002	8.44145	1.36564	15.7513	1.07362	44.7537
	0.922135	6.56128	1.23924	24.2495	1.10422	35.0369
	1.22704	2.67699	1.05284	26.7791	1.22841	58.9259
	1.10616	3.00145	1.37955	24.9117	1.37756	30.6313
	1.1683	9.3573	1.11981	27.1394	1.41374	27.5084
	1.13263	10.0193	1.14783	39.965	1.30923	7.48621
	1.24138	0.926844	1.16232	18.7044	0.953826	3.43529
	1.05325	7.18514	1.14337	21.2059	1.26292	5.66357
	1.05187	7.50082	1.40532	19.6292	1.29707	20.5073
	1.37521	7.12271	1.15322	83.2151	1.51266	19.8656
	1.28093	12.7169	1.18549	31.0095	1.22728	14.3709
	1.20457	8.26376	1.24737	36.0362	1.32484	17.5192
	1.22424	16.7109	1.23013	81.3341	1.13165	55.3501
	1.0575	22.5742	1.36515	15.9147	1.1324	57.278
	1.13185	24.023	0.973606	31.4715	1.31187	24.2567
	1.15185	21.8669	1.04067	36.343	1.37903	29.6016
	1.01642	25.1873	1.21444	18.6899	1.12159	36.5078
	0.940411	31.4904	1.15722	27.7811	1.06936	46.16
	1.00492	29.3573	1.32834	18.7032	1.14719	40.2616
	0.979119	29.0541	1.23641	50.7779	1.50104	25.1776
	1.19593	21.082	1.39678	40.9584	1.53038	27.6752
	1.18362	19.2327	1.36406	41.2635	1.49198	23.8923
	1.19779	19.8886	1.30428	9.44756	1.18275	43.2811
	1.14974	19.8512	1.15177	5.78023	1.16797	49.0168
	1.13018	23.089	1.33837	13.1726	1.1476	65.9933
	1.09521	23.6753	1.27401	5.43598	1.23294	47.4335
	1.20401	19.2571	1.42312	11.7054	1.13409	28.8573
	1.15687	17.1028	1.17329	6.97072	1.41136	42.1497
	1.05757	20.7343	1.26645	22.412	1.15759	29.1368
	1.25782	18.4716	1.25436	10.7538	1.16477	25.2061
	1.16941	12.8815	1.25682	7.92841	1.42839	19.2787
	1.24845	18.4464	1.24041	45.834	1.08314	24.7325
	1.15299	11.7331	1.31144	31.5556	1.1138	53.0825
	1.30415	10.8421	1.32685	9.06628	1.18841	161.185
	1.15229	11.6658	1.27494	13.3005	1.11842	149.067
	1.20082	12.1885	1.27282	18.2018	1.24937	61.6974
	1.27466	9.89147	1.32774	16.9717	1.0754	97.392
	1.23509	14.8465	1.18165	19.5686	1.26918	25.4347
	1.20797	8.0518	1.22162	20.9223	1.30028	21.8469
	1.22943	6.63719	1.28529	16.7341	1.02795	33.3759
	1.2754	10.5674	1.25086	24.844	1.41017	39.3938
	1.14234	6.5792	1.19919	15.8752	1.45188	105.564
	1.18875	10.4987	1.12592	17.0961	1.33335	45.3277
	1.2196	11.2482	1.1727	20.0151	1.29574	90.3826
	1.10017	14.5602	1.27341	18.2396	1.32047	54.5286
	1.07102	16.1511	1.162	20.2168	1.33254	26.0061
	1.0627	12.8908	1.15971	16.4436	1.16227	213.81
	1.0722	10.3804	1.21183	7.75875	1.32549	23.5504
	1.21957	37.9171	1.17329	10.2457	1.2507	27.0148
	1.14456	22.6044	1.29322	14.2388	1.09433	29.799
	1.14959	11.9761	1.22672	9.46868	1.1649	30.6825
	1.04735	27.709	1.26759	3.09876	1.10587	45.7826
	1.17661	11.7856	1.20508	16.7385	1.14901	42.6352
	1.1281	26.8681	1.28001	25.799	1.18384	43.0865
	1.17219	6.66566	1.04379	44.1069	1.19521	23.6488
	1.18536	12.8429	1.12889	29.596	1.41202	33.8611
	1.23165	21.9801	1.19637	58.4014	1.62504	21.7116
	1.18576	4.86637	1.15036	53.2772	1.368	16.2027
	1.19779	5.01139	1.28639	16.7624	1.15835	84.7556
	1.15277	22.0437	1.0957	16.6936	1.32099	17.927
	1.20024	13.7413	0.978407	20.598	1.25731	27.7973
	1.1482	18.1313	1.06853	23.9597	1.23697	62.6559
	1.29171	5.11497	1.2938	13.0072	1.18337	22.813
	1.21087	6.20542	1.29315	2.25765	1.24542	67.2812
	1.1586	4.77291	1.30572	10.64	1.337	46.0963
	1.23843	3.19407	1.38701	46.4589	1.22003	43.1074
	1.19559	0.160559	1.19343	39.036	1.32518	10.9369
	1.20978	1.35004	1.3317	41.6398	1.22671	40.7346
	1.13272	2.66635	1.04343	22.6503	1.21019	51.9934
	1.24633	0.129759	1.12471	20.0073	1.39907	22.7375
	1.18581	0.0245898	1.22742	16.7156	1.28126	29.5462
	1.14227	0.0432428	1.19415	12.2302	1.14743	34.1839
	1.08596	0.0156492	1.19116	29.7071	1.28063	25.2186
	1.1454	9.27976	1.21955	14.284	1.31788	27.4387
	1.14337	4.95064	1.11189	33.4	1.20542	34.4688
	1.11627	6.55266	1.15116	27.4937	1.19819	31.5737
	1.00459	12.3235	1.20851	28.8978	1.29583	24.6407
	1.12115	5.31881	1.25211	21.0532	1.37475	30.1695
	1.06335	9.77004	1.31074	16.093	1.42434	33.4081
	1.06872	18.8108	1.3517	15.5418	1.46025	35.1457
	1.20741	31.5257	1.01462	24.4436	1.2666	20.4
	1.11455	24.0046	1.09663	23.8082	1.16556	42.125
	1.26117	26.4402	1.13631	19.6362	1.3678	21.862
	1.19097	21.9211	1.178	23.1067	1.11541	19.3378
	1.23576	22.6978	1.21805	21.3337	1.33601	26.0929
	1.19868	34.1113	1.32685	18.5799	1.25355	14.5161
	1.20301	9.96879	1.18305	21.0617	1.34767	124.009
	1.16174	27.7954	1.26263	19.9071	1.38869	45.9763
	1.17821	24.6235	1.11583	19.1294	1.28988	34.991
	1.16294	7.52283	1.17232	20.5178	1.25743	44.5019
	1.13873	74.4201	1.29685	3.13618	1.18743	36.0547
	1.1805	22.0364	1.27164	2.90206	1.04217	65.996
	1.17517	16.3418	1.26057	10.7543	1.25146	36.2352
	1.17647	16.1006	1.04997	11.3752	1.2314	29.4624
	0.945834	19.1405	1.14202	7.60498	1.0589	45.2084
	0.947851	24.5698	1.15509	4.04552	0.997767	53.3706
	1.07169	24.3799	1.14684	3.33086	1.36864	53.8752
	1.05526	25.6636	1.17593	2.13033	1.2323	59.8492
	1.2344	30.2751	1.08396	2.66625	1.10461	35.9064
	1.10152	16.7958	1.08472	18.648	1.21664	35.1536
	1.02878	6.76805	0.867756	0.0661505	1.43536	37.2318
	1.23753	8.62169	1.29846	14.9248	1.20173	50.1777
	1.12671	14.0328	1.14477	15.1213	1.14962	15.9154
	0.925284	21.7304	1.27225	207.47	1.15224	19.5304
	1.09513	14.7824	1.24474	24.6095	1.24704	22.8567
	1.13076	10.864	1.08997	53.361	1.21063	12.8426
	1.13625	14.144	1.16902	43.8443	1.10603	56.9395
	1.06331	18.997	1.24928	9.02838	1.42488	22.9615
	1.16035	10.4367	1.25315	62.0364	1.10247	79.4999
	1.13705	9.78273	1.17837	18.1847	1.19317	121.64
	1.31927	13.3949	1.14136	19.9923	1.14162	79.055
	1.2411	11.4966	1.19017	22.1371	1.32134	26.9525
	1.3576	10.861	1.29509	22.0957	1.49007	25.0328
	1.20733	10.3835	1.28236	58.4014	1.23873	25.2408
	1.25917	7.43074	1.13402	38.9147	1.23257	47.4981
	1.24367	22.3278	1.12978	22.4337	1.17066	50.5229
	1.32523	14.7313	1.01145	14.9273	1.27159	48.5031
	1.17198	16.8744	1.1188	15.8023	1.38808	28.9675
	1.1654	19.7399	1.06318	5.1991	1.22295	19.871
	1.19494	15.1808	1.13803	16.5253	1.3966	49.3197
	1.17005	17.7494	1.19295	9.00479	1.24686	39.45
	1.08327	18.0214	1.20209	3.18478	1.2783	38.2376
	1.1765	18.6016	1.19041	17.6953	1.38097	23.0919
	1.13867	22.1956	1.22176	5.16392	1.14155	36.3624
	1.26783	4.19928	1.26598	2.44314	1.38931	30.4008
	1.17223	12.9055	1.12089	24.3211	1.29373	38.0002
	1.24119	7.90828	1.21739	1.94835	1.38412	68.613
	1.17343	13.7881	1.15013	2.32499	1.35943	52.0092
	1.05199	19.1862	1.1085	20.3262	1.12129	35.8789
	1.40683	7.18202	1.13939	20.174	1.36293	11.7595
	1.1881	18.4962	1.12315	17.3262	1.28199	11.7828
	1.11225	13.9326	1.19862	12.6248	1.3037	12.5781
	1.1912	12.9829	1.22751	13.3969	1.2346	11.5701
	1.20395	9.94369	1.05473	14.5364	1.33628	12.5338
	1.29998	17.4853	1.19103	14.726	1.25661	19.1605
	1.13017	18.0527	1.32108	31.8736	1.10717	40.7095
	1.19452	17.5431	1.22026	22.2417	1.27173	18.8759
	0.993476	20.9001	1.12048	83.8561	1.157	47.8635
	1.20894	15.8417	1.17144	19.0793	1.26881	30.1449
	0.988964	24.1857	1.12499	91.0256	1.23108	46.6949
	1.05475	17.5571	1.23831	22.2793	1.04874	63.5567
	1.11415	15.6657	1.3456	15.1713	1.15981	32.9728
	1.16365	16.9988	1.23422	21.7255	1.1164	74.3725
	1.06422	24.9287	1.23259	24.8661	1.47018	30.1026
	1.34592	10.8417	1.14431	13.3051	1.40593	29.4226
	1.19912	23.2787	1.14963	17.364	1.28614	31.928
	1.23963	14.1385	1.32805	23.4184	1.74774	25.8631
	1.15944	59.7913	1.20248	16.7217	1.39369	24.2273
	1.08651	0.31768	1.28761	13.498	1.52653	14.4539
	1.21379	4.89693	1.19868	17.4021	1.25607	18.5304
	1.29714	6.79181	1.34736	14.8892	1.49183	16.9718
	1.19011	2.09869	1.13494	15.9454	1.1993	32.2581
	1.26599	1.14588	1.13402	24.0395	1.20356	39.322
	1.23652	0.159573	1.33709	6.02572	1.17487	34.9966
	1.13828	31.8283	1.38106	20.9749	1.24549	40.894
	1.2456	16.5098	1.28841	20.3109	1.05964	37.5208
	1.17197	18.2749	1.23003	12.025	1.12787	19.969
	1.09129	17.3419	1.15474	21.6	1.27038	18.4089
	1.24817	13.2837	1.27845	11.7505	1.14413	62.9737
	1.22769	18.9775	1.24255	10.9787	1.17336	86.8715
	1.16277	22.2363	1.16962	24.0921	1.41786	59.4804
	1.00324	21.4848	1.22949	26.0704	1.1431	40.1779
	1.12644	19.6718	1.27819	0.222089	1.29158	14.4636
	0.964429	19.7288	1.33889	5.65939	1.13132	13.4776
	1.15427	15.9681	1.23195	7.23677	1.38533	17.9753
	1.14186	15.5951	1.24571	3.85569	1.28448	18.7951
	1.19745	15.0336	1.04604	19.4997	1.1971	28.0137
	1.21327	8.23656	1.07898	14.5235	1.18475	21.1589
	1.14975	26.5875	1.33646	168.485	1.26764	31.7416
	1.21969	14.3326	1.31069	133.452	1.08781	25.5477
	1.15705	15.2897	1.31022	13.2447	1.29887	30.9661
	1.13069	16.0945	1.17481	6.56736	1.25523	32.8912
	1.03513	5.81962	1.03905	18.198	1.28133	19.4997
	1.15974	10.5979	1.11466	16.3983	1.2518	22.9923
	1.14906	11.791	1.14215	13.1051	1.71542	5.9989
	1.15627	14.5804	1.14298	42.46	1.36195	20.2885
	1.10043	11.028	1.08718	69.721	1.14023	32.5225
	1.14207	0.813253	1.36674	15.841	1.31824	35.082
	1.27344	11.5977	1.1681	75.4513	1.09928	108.465
	1.17214	16.1615	1.12459	14.34	1.32508	42.6816
	1.15455	15.3896	1.12317	17.4418	1.13895	59.2504
	1.15743	26.5388	1.10834	23.3958	1.38158	33.1349
	1.12244	23.0952	1.38153	0.618917	1.31519	30.0167
	1.10376	10.8661	0.997883	3.72961	1.36091	21.4999
	1.10486	12.1995	1.03096	3.89318	1.38182	28.6721
	1.18728	15.0323	1.27826	6.94462	1.31774	28.4045
	1.4	12.1422	1.24776	18.2385	1.0905	61.7471
	1.1689	22.3085	1.16491	17.2301	1.33512	52.8974
	1.19119	21.5665	1.21742	21.4392	1.26075	52.6292
	1.24241	16.2629	1.06722	32.6722	1.23099	59.3005
	1.20293	17.1482	1.12022	30.7207	1.53263	4.12886
	1.23398	16.1851	1.0936	20.7394	1.31424	32.709
	1.19911	16.8885	1.21237	10.4557	1.41099	35.0093
	1.01373	24.895	1.28031	40.6818	1.23788	70.6355
	1.21341	7.40421	1.05937	39.5104	1.23281	15.5039
	0.940138	52.3261	1.10671	38.0995	1.2808	55.4325
	0.977562	42.5593	1.07212	16.7808	1.16007	58.7623
	1.16801	18.871	1.19286	17.1283	1.24376	23.9738
	1.33238	4.83288	1.14826	6.43724	1.41752	45.3824
	1.3229	10.0686	1.08813	7.02067	1.22092	35.7425
	1.23972	10.115	1.25259	21.647	1.33026	13.4931
	0.944251	9.33516	1.17558	19.3058	1.16312	38.1045
	1.21511	0.881679	1.02489	26.0226	1.183	19.2417
	1.20329	20.5128	1.27452	16.8973	1.13822	15.7811
	1.18577	2.65639	1.15368	20.8809	1.16917	76.5043
	1.23146	7.40997	1.16467	15.7635	1.20734	70.3177
	1.15801	15.2364	1.37005	21.9321	1.20181	41.3109
	1.03037	12.1446	1.18496	23.2716	1.13706	75.1239
	1.21658	10.0766	1.17259	17.0892	1.19743	35.9651
	1.19943	10.1093	1.13626	17.5574	1.23795	36.9832
	1.36177	11.1256	1.22475	22.3877	1.10694	40.3337
	1.22427	23.9909	1.18232	24.7303	1.26212	24.8081
	1.18794	21.7334	1.25026	15.4542	1.26405	25.7627
	1.18174	13.6556	1.23329	14.9039	1.226	24.2922
	1.17221	12.3825	1.1647	16.1745	1.24804	28.4382
	1.12051	16.916	1.27798	14.7236	1.19079	27.2894
	1.18645	17.7066	1.2949	20.9085	1.20288	82.8446
	1.09407	37.7641	1.22976	16.7409	1.42382	24.0878
	1.11137	27.2315	1.18242	18.1647	1.19611	30.7436
	1.22267	20.1531	1.16421	25.0928	1.09413	50.8748
	1.133	21.8175	1.29803	11.7402	1.25641	32.0784
	1.12099	14.9007	1.25188	5.61765	1.13093	44.4195
	1.12052	15.5162	1.17738	6.33171	1.36379	48.7417
	1.23672	17.8093	1.17921	4.95423	1.39982	24.0859
	1.16775	14.0689	1.21263	1.94612	1.00833	18.7791
	1.20173	6.15986	1.22488	5.98637	1.09933	46.4568
	1.14752	6.79184	1.18582	3.50293	1.43408	23.435
	1.28105	9.65267	1.34317	7.04962	1.29173	23.9691
	1.24706	3.4876	1.17213	3.75151	1.24823	48.0511
	1.15839	8.22613	1.12815	2.13004	1.30121	45.5373
	1.19933	4.8052	1.21969	6.96561	1.33743	35.696
	1.12941	8.5435	1.27358	22.8679	1.28566	32.4893
	1.14118	8.46236	1.18833	1.15524	1.41289	33.3278
	1.14212	6.89396	1.24047	11.4674	1.20104	26.1489
	1.14839	17.4651	1.14731	12.597	1.15391	99.0513
	1.15545	14.2896	1.27431	15.539	1.34501	95.1168
	1.11035	12.848	1.09215	15.5062	1.29544	23.8921
	1.20201	13.5891	1.20694	18.0602	1.26853	28.9062
	1.15567	10.4055	1.16179	18.3347	1.28837	20.5534
	1.23348	22.0945	1.31798	24.8279	1.21117	36.1922
	1.2731	26.3505	1.29634	24.0697	1.14385	32.6649
	1.0226	38.5603	1.32919	18.3783	1.35691	14.9636
	1.06992	45.0369	1.25641	21.1916	1.40601	23.3658
	1.12638	18.9722	1.11944	17.8292	1.38801	32.4097
	1.05721	35.2061	1.12342	14.9555	1.40886	15.4301
	1.07849	29.3247	1.4482	11.7774	1.11968	43.3059
	1.05763	34.0112	1.14708	16.8862	1.21858	38.7999
	1.16991	20.9845	1.09828	14.3379	1.15495	4.82353
	1.123	26.9177	1.07232	5.09828	1.14299	20.2298
	1.20138	23.3076	1.27492	18.5975	1.17288	13.1838
	1.21147	16.9343	1.21229	7.55711	1.29833	29.0803
	1.11129	9.56163	1.19116	14.1569	1.09811	49.7387
	1.16472	15.9463	1.28468	20.6533	1.3527	32.6975
	1.17769	17.0642	1.29253	6.1421	1.2648	28.0271
	1.27393	26.631	1.30857	5.45121	1.03739	17.5278
	1.13263	29.5238	1.11102	19.0029	1.21144	33.0789
	1.10517	12.3224	1.20921	17.3441	1.42828	31.4485
	1.21523	14.0312	1.25412	24.1056	1.12263	38.1304
	0.989552	24.6972	1.19651	28.1398	1.18438	25.5189
	1.00397	29.7679	1.31646	14.2784	1.13795	29.9124
	1.06609	9.61222	1.13695	21.0873	1.21949	12.6134
	1.18914	8.23372	1.25704	15.9369	1.16438	38.3624
	1.2237	14.049	1.23663	11.1495	1.13214	46.7524
	1.28211	6.63059	1.09441	13.4695	1.07516	29.9395
	1.19284	12.8194	1.11282	22.6001	1.22215	36.1029
	1.28984	10.7364	1.2504	9.944	1.10596	33.1995
	1.21433	18.4403	1.13422	25.3645	1.04079	18.2038
	1.20217	21.435	1.15263	30.0894	1.13932	45.5892
	1.14523	18.9905	1.17582	14.2132	1.13689	12.8967
	1.17022	37.7251	1.25663	17.0021	1.1939	58.4762
	1.23973	3.1163	1.20095	25.3056	1.29176	66.5671
	1.24	4.9122	1.22268	24.6241	1.15077	30.0065
	1.27659	2.40591	1.23871	22.579	1.08996	35.2939
	1.25983	0.012553	1.22184	16.3487	1.19006	2.57257
	1.23791	22.913	1.29067	15.58	1.09113	14.2086
	1.1581	2.25023	1.39833	27.2598	1.58355	14.6813
	1.20302	0.251057	1.23557	35.0842	1.3008	37.2843
	1.23119	2.08261	1.28352	29.2478	1.14668	46.2478
	1.21502	11.6639	1.18582	33.7748	1.04126	52.1433
	1.22977	7.20018	1.28583	22.9716	1.39422	11.2962
	1.20641	17.4604	1.11057	32.477	1.42732	24.4901
	1.18036	20.2884	1.17018	20.6182	1.19484	26.8043
	1.24391	24.9646	1.28667	15.0907	1.05913	38.9894
	0.950113	28.9091	1.14271	22.6069	1.08902	41.1707
	0.948189	31.3854	0.905196	75.3927	1.37845	29.0837
	1.17912	20.9921	1.13006	59.8507	1.40625	29.634
	1.29616	24.3519	1.12008	22.3381	1.19964	25.1638
	1.21224	11.4847	1.17714	18.0382	1.07828	38.0714
	1.26317	24.3	1.31385	3.00722	1.30769	33.4129
	1.19521	20.1103	1.09752	2.74407	1.24234	63.5807
	1.16768	20.2183	1.28613	1.29668	1.30373	35.3684
	0.951691	27.413	1.15425	19.8192	1.21999	64.6602
	1.2361	6.1939	1.20032	23.0019	1.22322	39.3371
	1.10479	13.0662	1.27887	1.22963	1.18863	42.2499
	1.20693	20.6856	1.20302	7.67315	1.41021	30.3621
	1.30838	3.71111	1.11726	8.73222	1.27442	57.5474
	1.24721	1.3221	1.34412	21.59	1.24803	60.5431
	1.07455	2.54022	1.15097	3.36744	1.27437	37.9275
	1.01976	4.15947	1.07831	3.79609	1.24338	39.3223
	1.12213	7.5232	1.0638	18.6295	1.21084	34.3555
	1.26473	2.85747	1.12771	16.0293	1.12253	24.5452
	1.21259	11.7351	1.11416	19.5447	1.28727	40.4675
	1.09733	13.3603	1.09236	18.7185	1.26748	45.6713
	1.23796	11.7236	0.99576	20.8586	1.16737	34.5486
	1.10811	19.3182	1.04717	30.1221	1.13328	52.5626
	0.998921	20.2748	1.10897	27.8315	1.38998	42.8045
	1.25318	14.0946	1.35363	17.0109	1.36615	29.9723
	1.18051	10.5896	1.18909	29.6163	1.20417	32.9057
	1.17116	11.7231	1.31615	9.07683	1.43494	20.4645
	1.40017	14.5607	1.10213	28.4536	1.32382	27.1352
	1.19648	20.8561	1.30118	8.47524	1.07043	43.3387
	1.28914	14.1231	1.21362	21.2302	1.29829	93.8546
	1.24338	12.3639	1.10475	17.7318	1.37102	67.2301
	1.22276	20.1138	1.07305	22.1866	1.12669	84.6224
	1.14703	12.3227	1.29984	7.3077	1.19263	45.935
	1.23106	17.2737	1.198	6.91947	1.31174	27.6816
	1.22941	16.5579	1.09433	10.5172	1.04022	31.7778
	1.13882	19.0959	1.21496	7.79701	1.4319	42.4227
	1.161	21.3261	1.3158	8.02298	1.44154	28.4773
	1.24756	18.3185	1.22964	9.56	1.15872	25.1927
	1.10929	21.5033	1.10922	2.27648	1.00248	33.9098
	1.17039	21.3551	1.24318	10.7005	1.17324	34.3894
	1.17421	19.3387	1.20864	7.31604	1.27684	25.2528
	1.12917	9.54127	1.28318	2.9802	1.15222	31.9725
	1.14087	9.37596	1.2289	16.0446	1.34437	25.6253
	1.17003	11.5041	1.38408	1.67077	1.34709	34.4345
	0.999725	35.7585	1.36812	3.202	1.48695	13.9015
	1.16608	22.9814	1.3834	11.4607	1.57731	28.3693
	1.14156	20.1438	1.10638	19.0488	1.19844	33.3982
	1.12509	25.4278	1.22249	15.1136	1.13136	40.8051
	1.27971	12.3556	1.0465	23.0501	1.38881	50.6624
	1.06445	12.4759	1.27721	15.7625	1.36627	28.8122
	1.33057	8.7436	1.33592	14.5103	1.1021	20.5442
	1.06317	19.4825	1.23661	16.6588	1.38051	13.4587
	1.1993	19.9882	1.11388	28.9555	1.30664	47.2414
	1.24013	17.2387	1.30393	19.4069	1.39598	11.7569
	1.22891	19.5731	1.11027	32.9332	1.15719	13.3488
	1.12804	14.5218	1.26372	26.4106	1.23254	11.8893
	1.18763	16.3214	1.28873	18.4963	1.24343	19.4359
	1.11359	10.8408	1.30514	18.1557	1.27647	18.5632
	1.22727	18.5947	1.28513	16.9944	1.20656	33.2853
	1.16853	13.3061	1.27561	9.60557	1.31363	78.026
	1.22678	13.2465	1.29188	19.7722	1.17073	53.5556
	1.1885	13.7756	1.28845	32.97	1.31186	29.871
	1.22131	10.9618	1.15851	29.4389	1.26426	30.7777
	1.17921	13.9616	1.10309	32.3563	1.1774	16.5496
	1.20615	5.78691	1.28726	11.8847	1.26848	22.1266
	1.22351	4.21018	1.22435	26.6089	1.31269	28.8682
	1.14749	3.63337	1.20158	25.8835	1.31275	23.657
	1.26106	0.101648	1.16673	24.4427	1.4076	22.6399
	1.12811	6.16885	1.16981	23.6454	1.07208	21.6459
	1.08448	3.68231	1.31718	29.0619	1.33679	18.039
	1.21214	0.580428	1.22512	23.7034	1.11698	22.0878
	1.23485	5.88851	1.18802	17.4968	1.27794	11.872
	1.2078	0.570781	1.22428	6.52157	1.22225	19.741
	1.26287	10.6468	0.996497	13.3255	1.50419	18.9255
	1.2104	4.07579	1.2018	26.4233	1.19682	21.4736
	1.08727	25.837	1.22801	15.7214	1.14875	18.869
	1.07735	23.2593	1.15883	30.3286	1.14898	17.8019
	1.22852	16.2828	1.14249	14.9428	1.09341	64.2138
	1.12121	20.038	1.20591	21.8227	1.12968	56.8897
	1.01601	22.1974	1.28786	19.7202	1.21309	65.7286
	1.29905	15.4263	1.12215	29.7234	0.972421	32.918
	1.05275	25.7628	1.2441	10.5872	1.35252	53.7309
	1.23967	16.4876	1.19628	20.9181	1.09085	49.5596
	1.14646	15.6654	1.17954	23.5541	1.12536	81.4666
	1.06089	20.6882	1.22005	14.4627	1.32292	30.2829
	1.1472	19.4003	1.10653	27.1307	1.2886	29.6677
	1.21466	7.11633	1.13761	29.1388	1.05715	37.5135
	1.20097	10.0087	1.30189	16.0996	1.3849	24.5016
	1.15346	23.2441	1.32836	21.6319	1.17857	23.6206
	1.20378	9.41542	1.33152	21.0525	1.38319	30.3586
	1.21913	16.6324	1.16059	15.3644	1.33925	33.639
	1.20612	13.5832	1.25145	10.3851	1.28227	14.007
	1.18871	22.609	1.35388	57.3772	1.42549	28.4562
	1.0936	18.5699	1.15063	13.9648	1.41552	30.2621
	1.1369	10.2571	1.18982	57.1134	1.1947	28.8254
	1.20053	8.68447	1.09591	21.2969	1.3021	30.3286
	1.07588	15.095	1.1799	30.7014	1.19734	59.4284
	1.228	8.24806	1.28179	7.05515	1.38262	39.3703
	1.04811	15.0166	1.07349	23.3868	1.17562	16.0862
	1.02343	11.913	1.36218	28.5163	1.22575	37.4156
	1.30622	6.27237	1.22644	13.6742	1.25482	39.2352
	1.21338	3.55938	1.26633	13.7366	1.4583	27.8266
	0.933416	15.2412	1.14483	14.5047	1.32355	19.5555
	1.25964	20.2504	1.25156	28.479
	1.21882	7.63335	1.31928	8.55153
	1.00553	0.0985098	1.16312	7.30764
	0.98478	0.194454	1.14347	8.35452
	1.17903	9.4257	1.544	8.69041
	1.12636	0.482516	1.26916	0.332823
	1.09525	0.904724	1.54765	36.2551
	1.12775	0.507515	1.29621	2.58932
	1.02393	4.80934	1.30638	2.23715
	1.16504	0.570094	1.23071	10.3011
	1.3632	4.93734	1.20167	9.6977
	1.21976	0.997373	1.29903	26.3926
	1.19716	2.10367	1.11899	31.2065
	1.20227	7.56356	1.12584	26.2754
	1.22856	8.32926	1.13598	17.989
	1.27268	13.178	1.14641	23.1796
	1.16665	5.69963	1.13039	23.339
	1.28765	10.125	1.07796	3.82428
	1.24786	6.08329	1.252	20.9094
	1.24836	14.1946	1.16236	23.8859
	1.21973	15.4467	1.13805	26.9526
	1.20758	20.7801	1.19358	30.0855
	1.21333	12.5952	1.08541	34.9549
	1.20302	22.8687	1.22706	15.0332
	1.21821	19.4882	1.31858	15.3362
	1.19902	25.5886	1.14405	13.5573
	1.24668	24.9674	1.41245	10.1676
	1.2759	9.16367	1.26487	12.161
	1.28781	13.5359	1.18223	21.042
	1.24111	12.1467	1.26963	11.8046
	1.22809	9.52701	1.12213	15.9193
	1.04292	10.0606	1.27913	0.545317
	1.18029	13.8669	1.14426	6.42312
	0.892299	7.27266	1.43419	7.203
	1.09037	7.92621	1.24688	17.2059
	1.19816	18.9822	1.26162	52.9654
	1.26238	21.5433	1.2492	11.569
	1.26061	9.51902	1.11483	11.1887
	1.30885	18.4739	1.24092	9.8661
	1.25668	14.961	1.30772	13.5294
	1.20673	25.3031	1.20542	9.75486
	1.16943	17.9658	1.30858	11.003
	1.21222	15.8871	1.27839	7.08207
	1.14323	19.6404	1.32422	17.8867
	1.18111	21.6636	1.2247	16.0633
	1.25802	7.8519	1.25701	15.4771
	1.12343	12.2311	1.26368	19.9778
	1.1875	16.9895	1.13423	12.3048
	1.24261	11.1389	1.16168	26.6539
	1.30032	13.4801	1.05793	39.9815
	1.27492	0.504382	1.28331	14.7252
	1.29494	0	1.16202	18.7368
	1.22597	10.6661	1.17565	15.9532
	1.19434	10.74	1.17058	15.1109
	1.34413	14.1865	1.14791	16.7271
	1.16101	19.7148	1.25189	18.1122
	1.12213	17.1144	1.20218	25.4671
	1.24342	12.6656	1.28449	22.8939
	1.10308	16.1932	1.37386	2.28072
	1.10989	13.8779	1.48979	10.601
	1.35489	18.6491	1.2497	8.76056
	1.13686	13.802	1.18702	15.3365
	1.11946	24.8397	1.41415	1.07257
	1.15814	20.493	1.12247	19.9074
	1.07592	19.2794	1.27303	15.8063
	1.31124	16.1045	1.62491	12.9991
	1.22384	13.7603	1.20113	13.9
	1.22504	8.95627	1.3173	8.51438
	1.26517	13.8438	1.25954	15.4048
	1.24776	0.945513	1.42626	18.6505
	1.05855	19.8216	1.2752	12.6129
	1.06559	21.6668	1.27014	7.63426
	1.20646	9.87663	1.28187	17.1226
	1.18913	15.1245	1.36786	14.7977
	1.09614	7.84288	1.2079	16.2033
	1.24013	7.74926	1.10675	2.21859
	1.1366	8.44238	1.12797	29.2282
	1.36032	7.64294	1.03702	31.4578
	1.31684	1.10053	1.12846	14.6869
	1.19349	9.16625	1.08495	19.0021
	1.25204	2.23671	1.10695	43.863
	1.19526	4.5642	1.07413	38.5636
	1.21263	2.86622	1.26851	8.93197
	1.15035	5.9583	1.2134	28.2564
	1.08236	52.482	1.20535	7.25327
	1.18879	0.624009	1.30672	10.443
	1.038	0.525356	1.16824	12.5983
	1.23198	0.479332	1.23806	11.1223
	1.11942	2.318
	1.26301	3.08397
	1.13246	0.71819
	0.968168	11.7005
	1.02832	9.95486
	1.18679	8.8306
	1.18158	16.2368
	1.22911	20.3724
	1.08684	23.8342
	1.10799	23.191
	1.12401	23.4353
	1.08518	27.1597
	1.11607	12.0303
	1.07737	13.9324
	1.14161	17.6912
	1.22206	21.0988
	1.10711	18.4681
	1.13401	16.2713
	1.1742	14.03
	1.26695	5.73955
	1.21008	6.36669
	1.13037	8.15891
	1.14155	16.7239
	1.26478	16.9656
	1.22917	16.3467
	1.28704	25.0883
	1.1217	18.7197
	1.14233	17.3017
	1.22789	8.12588
	1.27638	19.4241
	1.21833	21.6247
	1.1915	21.2335
	1.21377	21.3901
	1.00053	27.9437
	1.21701	20.8137
	1.22049	19.7079
	1.2064	19.9593
	1.36736	20.9669
	1.22375	15.3365
	1.21196	6.8479
	1.22059	5.90144
	1.18104	6.68242
	1.07999	7.31903
	1.29152	7.24458
	1.14809	0.130854
	1.28097	0.85907
	0.978367	3.33944
	1.14004	3.47421
	1.09606	0.0855022
	1.32069	1.46147
	1.0991	0.0338121
	1.21139	0.198869
	1.25511	9.31769
	1.3083	0.901691
	1.24718	9.25453
	1.15531	1.48223
	1.13955	2.44854
	1.10755	3.06123
	1.1624	10.1885
	1.23251	11.7806
	1.18249	12.646
	1.24985	4.86246
	1.21684	16.8911
	1.28057	4.90046
	1.19191	8.31081
	1.04121	27.4883
	1.07069	29.2268
	1.23258	15.6998
	1.25407	15.8252
	1.09811	25.4814
	1.09003	11.7956
	1.12512	17.5169
	1.27193	3.90744
	0.971121	13.1956
	1.23096	6.23658
	1.24272	3.14888
	1.05669	0.694665
	1.23991	2.05942
	1.3185	3.98248
	1.22513	9.41164
	0.940342	21.1284
	0.998075	18.5626
	1.26019	7.87361
	1.13705	13.9268
	1.13988	19.7082
	0.973016	28.2497
	1.37261	9.59663
	1.16767	12.9995
	1.19698	16.6023
	1.11066	19.9377
	1.08477	18.762
	1.22198	20.0554
	1.09788	17.1565
	1.07383	19.4433
	1.21446	22.0892
	1.20533	20.8381
	1.25238	18.642
	1.16777	19.7683
	1.17582	14.8442
	1.19683	33.0609
	1.23857	23.1039
	1.18373	24.1623
	1.19509	18.3675
	1.23629	42.9594
	1.3132	22.2705
	0.97101	2.40474
	1.20273	12.3337
	1.38299	3.29822
	1.19844	0.511086
	1.3166	3.56276
	1.39728	3.54414
	1.22314	6.32461
	1.05326	30.245
	0.79112	18.3121
	0.884208	13.5907
	1.04383	14.1251
	1.07736	22.1951
	1.19622	23.1686
	1.25387	23.3886
	1.2167	6.54997
	1.17285	19.1652
	1.27076	21.168
	1.1015	25.7129
	1.17127	22.5202
	1.12941	24.8252
	1.19171	15.3985
	1.11224	16.29
	1.24052	11.1168
	1.19524	18.173
	1.10009	17.1941
	1.17947	5.69874
	1.20417	4.50977
	1.26019	6.8336
	1.13756	1.2328
	1.1098	1.55098
