# Supplementary material for: Bacterial cell widening alters periplasmic size and activates envelope stress responses
Source: EMBO J. 2025 Sep 3;44(20):5816–33. doi: 10.1038/s44318-025-00534-w (PMC12528386; doi:10.1038/s44318-025-00534-w)
Supplement: Supplementary file 7 — EV Figure Source Data [file 44318_2025_534_MOESM7_ESM.zip › EVFigures/Figure EV2/EV2A/FigureEV2A.xlsx]

## Sheet: SourceData_FigureEV2A
FigureEV2A
	A22 conc (µg/mL)	Relative width, WT	Relative width, ∆rcsF	std(width), WT	std(width), ∆rcsF
	0	1	1	0.134416	0.122539
	0.25	1.02888	1.05039	0.168039	0.128069
	0.5	1.05923	1.09705	0.165683	0.1357
	1	1.18999	1.26159	0.325212	0.172186
	2	2.72332	2.15411	1.52258	0.535811
	A22 conc (µg/mL)	Relative length, WT	Relative length, ∆rcsF	std(length), WT	std(length), ∆rcsF
	0	1	1	1.56583	1.50389
	0.25	0.996032	0.979878	1.84968	1.70153
	0.5	1.00943	0.951279	2.07412	1.59752
	1	1.1027	1.01621	2.81507	1.74837
	2	1.6479	1.31355	2.94967	2.24226
