# Supplementary material for: Bacterial cell widening alters periplasmic size and activates envelope stress responses
Source: EMBO J. 2025 Sep 3;44(20):5816–33. doi: 10.1038/s44318-025-00534-w (PMC12528386; doi:10.1038/s44318-025-00534-w)
Supplement: Supplementary file 7 — EV Figure Source Data [file 44318_2025_534_MOESM7_ESM.zip › EVFigures/Figure EV5/EV5B/FigureEV5B.xlsx]

## Sheet: SourceData_FigureEV5B
FigureEV5B
	WT	CV	mreB R193C	CV
	wt1_97	0.0847794	mut1_90	0.0725499
	wt1_103	0.0555489	mut1_81	0.0618027
	wt3_182	0.0447747	mut1_19	0.0815668
	wt2_84	0.0545526	mut1_86	0.0512812
	wt2_83	0.0840422	mut1_88	0.0584203
	wt2_93	0.0614449	mut1_21	0.0602192
	wt1_110	0.0398388	mut1_18	0.0569695
	wt1_93	0.0435468	mut2_46	0.0647211
	wt2_100	0.0521946	mut1_28	0.0658217
	wt1_130	0.0393283	mut1_31	0.0538078
	wt2_107	0.0647975	mut1_83	0.0532939
	wt1_92	0.0386445	mut2_100	0.0676285
	wt3_133	0.0654123	mut1_20	0.0640344
	wt2_101	0.0584612	mut2_107	0.098045
	wt2_94	0.0645168	mut1_23	0.0741445
	wt2_90	0.0778165	mut2_60	0.0848027
	wt2_114	0.0718037	mut2_48	0.0505227
	wt2_87	0.0572139	mut2_52	0.0735558
	wt1_105	0.032967	mut2_50	0.0731189
	wt1_125	0.0475147	mut2_99	0.0938341
	wt1_120	0.0471975	mut2_106	0.0860889
	wt1_122	0.0608952	mut2_101	0.204953
	wt2_95	0.0902943	mut3_82	0.0764302
	wt2_112	0.0779074	mut3_80	0.047375
	wt1_104	0.0571331	mut2_105	0.186583
	wt2_92	0.0752912	mut1_24	0.057365
	wt2_108	0.0567809	mut3_58	0.0663869
	wt2_81	0.0482545	mut3_44	0.0539348
	wt1_102	0.0501399	mut2_103	0.113508
	wt3_172	0.0764294	mut2_53	0.0703686
	wt2_89	0.0756405	mut3_33	0.0504577
	wt1_121	0.103968	mut1_29	0.0639901
	wt1_127	0.0535819	mut3_29	0.0555033
	wt2_110	0.0474251	mut2_104	0.130589
	wt3_179	0.056835	mut3_31	0.0704874
	wt2_104	0.0582341	mut3_38	0.0539188
	wt1_98	0.0412351	mut3_76	0.0585009
	wt2_88	0.068896	mut3_22	0.0795775
	wt2_115	0.0723049	mut3_48	0.0471788
	wt2_111	0.0946562	mut3_62	0.0580764
	wt2_86	0.0930727	mut3_25	0.0519911
	wt1_124	0.0637423	mut2_58	0.0576383
	wt2_80	0.0774449	mut2_102	0.11836
	wt1_90	0.0788594	mut2_55	0.0634452
	wt3_160	0.0796723	mut2_98	0.120887
	wt2_82	0.100694	mut2_49	0.0821149
	wt2_85	0.0740701	mut3_52	0.0621802
	wt2_109	0.109114	mut2_56	0.0706979
	wt3_180	0.107764	mut3_68	0.0643703
	wt1_96	0.143469	mut2_51	0.0761024
	wt3_167	0.0883204	mut3_78	0.0708
	wt1_126	0.0812832	mut2_54	0.0770722
	wt3_171	0.0919006	mut3_46	0.0960877
	wt2_79	0.10246	mut1_25	0.0769534
	wt1_123	0.135923	mut3_56	0.0606526
	wt3_177	0.0871922	mut3_18	0.0818823
	wt1_95	0.135459	mut3_72	0.0547043
	wt1_128	0.106504	mut2_57	0.0671579
	wt2_106	0.1249	mut2_97	0.156934
	wt1_99	0.0971606	mut1_22	0.0962205
	wt2_105	0.126958	mut3_60	0.101258
	wt3_132	0.12558	mut3_27	0.118175
	wt3_162	0.0990163	mut3_20	0.146934
	wt3_161	0.105086	mut3_50	0.126247
	wt1_115	0.13295	mut2_59	0.288856
	wt3_178	0.124889	mut3_74	0.123794
	wt1_112	0.113984	mut3_54	0.160398
	wt2_97	0.129623	mut3_36	0.212023
	wt3_176	0.128254	mut3_70	0.267476
	wt2_102	0.131768	mut3_64	0.238217
	wt1_114	0.190394	mut3_66	0.238255
	wt2_113	0.128155
	wt3_174	0.15438
	wt3_170	0.175435
	wt2_103	0.165998
	wt3_173	0.144012
	wt2_98	0.173013
	wt3_126	0.184804
	wt3_168	0.142182
	wt3_166	0.146702
	wt3_165	0.204844
	wt3_164	0.201551
	wt3_175	0.205832
	wt3_163	0.201388
	wt3_181	0.193233
	wt3_169	0.235152
