# Supplementary material for: Bacterial cell widening alters periplasmic size and activates envelope stress responses
Source: EMBO J. 2025 Sep 3;44(20):5816–33. doi: 10.1038/s44318-025-00534-w (PMC12528386; doi:10.1038/s44318-025-00534-w)
Supplement: Supplementary file 7 — EV Figure Source Data [file 44318_2025_534_MOESM7_ESM.zip › EVFigures/Figure EV5/EV5D/FigureEV5D.xlsx]

## Sheet: SourceData_FigureEV5D
FigureEV5D
	WT	mreB R193C
	33.0253	26
	32.6935	25.68
	32.0195	25.68
	32.6935	24.05
	31.0033	24.7
	33.0253	24.7
	30.6611	28.93
	30.3293	28.6
	33.0253	24.05
	32.6935	23.4
	36.7374	25.68
	38.7593	24.7
	34.0414	25.68
	32.6935	25.68
	36.053	25.68
	36.3952
	34.7154
	32.6935	27.3
	29.6553	23.07
	31.6773	27.95
	30.3293	27.62
	35.0472	24.7
	33.6992	26
	36.053	23.73
	34.3732	22.43
	31.0033	27.3
	32.3513	26.98
	33.3674	28.6
	32.3513	23.73
	32.6935	22.43
	31.0033	29.25
	34.0414	30.55
	37.0692	26.98
	32.6935	23.73
	35.7212	21.78
	37.7432	27.62
	36.053	24.7
	39.0911	27.62
	40.1073	27.3
	35.7212	23.4
	32.6935	24.38
	32.6935	23.73
	31.6773	24.05
	33.3674	24.7
	32.0195	25.68
	32.0195	21.45
	33.3674	26.98
	31.6773	26.65
	37.0692	25.03
	35.7212	22.43
	37.0692	26
	31.0033	24.7
	32.6935	27.62
	37.4114	26.32
	39.0911	25.68
	38.0853	23.4
	35.379	23.4
	33.3674	26
	33.0253	24.38
	31.3455	24.38
	35.0472	25.68
	39.0911	25.03
	39.7651	26.32
	38.4171	23.73
	35.0472	24.7
	32.0195	27.3
	29.6553	28.93
	31.3455	26
	31.3455	22.1
	35.0472	18.85
	31.3455	21.12
	29.9975	25.68
	31.0033	23.07
	32.6935	23.4
	33.6992	26.98
	27.6334	22.43
	27.6334	19.82
	26.6276	26
	27.9756	27.3
	28.3074	26
	29.3235	26.32
	29.3235	24.38
	30.3293	24.38
	28.3074	24.05
	28.6392	26.32
	28.3074	26
	28.6392	27.95
	28.6392	26.65
	28.6392	26.98
	29.3235	23.73
	29.3235	26.98
	29.3235	25.03
	26.6276	25.35
	29.6553	25.35
	30.3293	30.88
	31.0033	26.32
	31.0033	26.32
	29.9975	26.98
	29.6553	26.32
	29.9975	22.43
	27.9756	23.73
	28.3074
	27.9756	23.07
	27.2912	24.7
	28.3074	25.68
	27.9756	20.8
	28.3074	24.05
	26.2854	26.65
	28.3074	29.25
	28.3074	25.03
	27.2912	24.38
	27.9756	24.7
	27.6334	23.73
	26.9594	25.68
	25.9536	26.65
	28.3074	25.68
	29.6553	26.98
	28.6392	26.65
	28.6392	24.05
	29.3235	26.98
	27.6334	26.98
	27.9756	27.3
	29.6553	26.98
	29.9975
	26.2854	27.62
	27.6334	28.28
	28.6392	26
	27.6334	26
	31.0033	26
	29.3235	27.62
	26.9594	26.65
	27.9756	27.95
	28.9814	25.68
	32.0195	30.88
	30.6611	27.3
	29.9975	27.3
	28.6392	26.65
	27.9756	26.32
	28.3074	26.98
	29.9975	30.88
	27.6334	33.48
	29.3235	26.65
	27.6334	27.3
	26.9594	27.3
	26.9594	27.62
	27.6334	27.95
	29.3235	28.28
	27.6334	27.95
	27.2912	26.65
	28.3074	26.65
	27.9756	25.03
	27.2912	28.28
	28.3074	26.98
	29.9975	25.35
	28.3074	27.62
	30.3293	30.23
	29.9975	28.28
	29.6553	27.3
	28.9814	25.35
	28.9814	27.95
	28.3074	27.62
	28.3074	28.28
	27.6334	26.98
	28.9814	25.68
	29.9975	28.28
	28.6392	27.62
	28.3074	25.68
	28.9814	26
	28.9814	27.62
	28.6392	27.95
	28.6392	27.95
	29.6553	26.32
	27.9756	27.3
	27.6334	26
	29.3235	26.32
	28.3074	28.93
	28.6392	26.65
	27.9756	26
	27.9756	28.28
	28.6392	28.28
	28.9814	29.57
	28.9814	28.28
	27.9756	24.38
	28.6392	25.03
	29.3235	26
	27.2912	25.03
	27.6334	27.62
	28.9814	28.28
	27.6334	26.32
	26.6276	26
	25.6114	26.65
	28.3074	28.93
	29.9975	25.35
	27.6334	25.35
		24.7
	29.6553	29.57
	28.6392	27.62
	27.9756	26.65
	27.2912	26.98
	26.6276	26.98
	26.2854	28.93
	26.9594	27.95
	27.9756	28.93
	28.3074	26
	26.6276	25.03
	27.6334	29.57
	27.6334	28.6
	26.6276	29.9
	28.3074	30.23
	28.3074	24.38
	26.9594	23.4
		26
	25.2796	26.98
	26.6276	27.95
	27.2912	27.3
	26.9594	27.62
	27.2912	29.57
	28.6392	24.05
	28.6392	27.95
	26.6276	24.7
	26.9594	26.32
	28.3074	26.32
	28.6392	27.62
	27.6334	28.28
	27.2912	27.3
	27.9756	28.6
	26.9594	26.98
	28.6392	30.23
	30.3293	25.68
	26.9594
	26.9594	29.57
	28.6392	32.5
	28.6392	20.48
	28.9814	26.65
	27.9756	25.35
	28.9814	24.38
	26.9594	25.03
	27.2912	28.28
	26.6276
	27.9756	26.98
	27.2912	26
	29.6553	28.6
	27.2912	26
	26.2854	26.32
	25.9536	27.62
	27.9756	27.3
	27.9756	27.62
	27.9756	27.62
	27.9756	27.3
	26.6276	27.3
	28.3074
	26.6276	26.32
	27.6334	26
	27.9756	26.98
	28.6392	28.28
	29.3235	28.28
	28.3074	23.4
	28.3074	25.68
	28.9814	27.62
	29.6553	28.93
	28.6392	27.3
	22.5837	31.2
	27.6334	27.62
	25.9536	26
	29.9975	26.32
	27.9756	28.6
	27.9756	30.23
	27.6334	25.68
	27.9756	26.98
	27.2912	29.57
	26.2854	27.62
	27.6334	25.03
	26.6276	24.05
	28.9814	23.73
	25.6114	26.98
	26.9594	25.03
	27.2912	25.68
	24.6056	26.32
	25.9536	26
	26.2854	26.32
	27.6334	27.3
	29.3235	25.68
	27.9756	24.38
	27.6334	23.73
	28.3074	26
	27.9756	24.7
	29.3235	24.7
	28.3074	27.95
	28.6392	25.68
	25.9536	25.35
	28.3074	26.98
	29.3235	26.98
	26.9594	24.7
	29.6553	26.98
	27.6334	22.75
	28.6392	25.68
	25.9536	25.35
	29.6553	26.98
	28.6392	26
	28.9814	26
	27.9756	25.35
	27.2912	23.07
	28.6392	23.73
	29.9975	26.98
	28.9814	27.3
	26.2854	25.03
	26.9594	25.35
	26.9594	26
	26.9594	26.32
	28.3074	28.6
	29.9975	27.62
	28.9814	26.98
	28.3074	26.32
	27.2912	24.38
	27.9756	25.35
	27.6334	25.35
	29.6553	26
	26.6276	23.4
	28.6392	25.35
	29.9975	26
	28.6392	26.98
	26.6276	24.7
	27.6334	25.68
	29.9975	27.95
	28.3074	26.32
	29.3235	27.62
	28.6392	28.28
	28.6392	24.7
	28.3074	26.98
	27.2912	23.4
	29.3235	23.73
	27.6334	26.65
	28.3074	27.62
	27.6334	26.65
	28.6392	26.98
	25.6114	26.65
	29.9975
	27.2912	24.05
	27.9756	24.7
	30.3293
	26.6276
	26.6276
	27.9756	27.95
	26.6276	26.65
	27.2912	26.65
	26.9594	28.93
	32.6935	26.65
		28.28
		27.62
	39.4229	24.38
	40.4391	27.62
	39.0911
	38.0853	27.62
		29.57
	31.3455	27.62
		27.62
	34.3732	26.65
	36.7374	27.95
	37.7432	26.65
	38.7593	26.65
	38.4171	25.35
	36.7374	25.68
	33.6992	25.68
	33.3674	26.65
	34.0414	24.38
	31.3455	26
	34.0414	28.93
	33.6992	25.35
	34.3732	25.35
	35.7212	26.65
	35.379	25.03
	33.6992	25.03
	32.0195	27.3
	33.0253	36.4
	32.0195	36.08
	31.3455	37.7
	32.3513	37.05
	33.3674	35.1
	36.3952	35.43
	34.7154	36.4
	34.7154	35.75
	36.3952	35.43
	36.053	37.7
	33.0253	39.65
	32.3513	39
	35.379	39.98
	35.0472	40.3
	37.0692	39
	32.0195	37.38
	31.3455	34.45
	31.3455	35.1
	32.0195	34.77
	31.6773	33.48
	30.6611	30.55
	29.3235	34.12
	31.3455	41.93
	31.0033	43.55
	33.0253	42.25
	36.7374	44.2
	40.4391	42.58
	40.1073	39.65
	41.1131	38.68
	41.1131	34.12
	39.4229	31.53
	33.6992	34.77
	32.0195	35.75
	32.0195	34.45
	36.053	35.43
	36.3952	33.15
	36.053	32.5
	43.135	32.18
	48.5269	30.88
	49.8749	31.53
	48.8587	32.18
	46.8471	31.53
	42.1189	31.53
	38.0853	33.15
	39.0911	33.15
	38.4171	38.02
	37.7432	38.02
	35.379	36.08
	31.6773	36.4
	30.6611	33.48
	29.3235	30.88
	31.0033	30.88
	32.3513	34.77
	33.6992	31.2
	31.6773	31.85
	38.0853	33.8
	37.0692	30.23
	38.0853	30.23
	41.7871	32.5
	45.4992	31.53
	44.1512	29.9
	48.1951	29.9
	42.4611	35.43
		34.12
	35.7212	33.48
		36.08
	37.0692	35.75
	37.0692	41.27
	40.1073	37.7
	42.7929	37.05
	44.8252	38.02
	47.5211	32.5
	46.8471	30.23
	43.4772	34.77
	38.7593	31.85
	39.0911	32.18
	39.7651	32.18
	36.053	30.23
	34.0414	32.5
	30.6611	31.53
	31.0033	32.5
	31.0033	33.8
	29.9975	34.12
	33.0253	32.5
	31.3455	33.8
	28.9814	32.5
	30.6611	33.15
	32.0195	34.77
	35.379	33.8
	32.3513	33.15
	33.6992	28.93
	34.3732	25.35
	35.379	26
	33.0253	28.28
	31.3455	29.25
	32.6935	33.48
	34.0414	33.48
	37.0692	30.55
	40.1073	31.2
	38.7593	29.9
	36.053	28.93
	31.0033	35.1
	29.6553	28.6
	34.7154	24.38
	35.0472	25.35
	35.379	26.65
	34.0414	27.95
	35.379	27.62
	31.6773	26.32
	31.3455	28.28
	32.0195	27.3
	33.3674	26.32
	32.0195	25.03
	36.053
	37.4114	30.23
	36.053	30.55
	32.3513	26.32
	31.0033
	29.9975
	34.0414	28.93
	33.6992	29.9
	33.6992	28.6
	32.3513	28.28
	32.0195	27.95
	33.6992	25.68
	34.3732	25.35
	31.6773	26
	31.6773	28.28
	29.6553	28.93
	31.6773
	34.7154	27.62
	36.3952	26.65
	36.053	26.32
	34.0414	27.62
	33.6992	28.28
	36.7374	26.32
	34.3732	26.65
	35.0472	25.03
	35.0472	26.98
	32.3513	28.93
	31.6773	30.23
	31.3455	25.35
	31.6773	26.65
	33.3674	25.68
	56.6147	27.62
	57.9627	27.3
	53.2448	26
	44.8252	25.35
	37.0692	27.3
	32.6935	27.3
	33.3674	28.6
	35.379	27.3
	35.379	23.73
	32.6935	26.98
	31.3455	26.98
	31.3455	28.93
	29.9975	26.98
	31.6773	26
	32.0195	25.35
	32.6935	26.32
	35.0472	28.6
	36.053	27.95
	34.7154	28.6
	37.4114	26.65
	38.4171	24.38
	39.4229	24.38
	37.4114	26.32
	30.3293	24.7
	25.2796	26.98
	24.9374	26.32
	12.1317	27.3
	25.9536
	24.9374	27.3
	24.6056	25.68
	26.2854	28.28
	24.9374	28.28
	26.6276	25.68
	27.2912	25.68
	25.9536	25.03
	25.9536	26.98
	25.6114	25.35
	26.2854	26.32
	28.3074	27.62
	26.6276	29.57
	26.6276	31.2
	25.2796	30.55
	25.6114	29.57
	25.9536	27.3
	25.2796	29.9
	26.9594	27.3
		27.62
	25.9536	28.28
	26.2854	27.95
	26.2854	28.28
	26.2854	26.98
	28.9814	27.3
	23.2577	26.98
	25.9536	28.93
	26.2854	31.53
	26.6276	29.9
	26.2854	31.2
	27.9756	30.55
	32.3513	30.88
		29.9
		29.57
		27.62
		28.93
		31.53
		30.55
	27.2912	32.5
	25.9536	31.2
	26.9594	32.5
	23.9213	31.85
	22.2415
	23.5895
	23.9213	27.3
	24.2635	26.32
	26.9594	28.28
		27.95
		28.6
	28.6392	29.57
	25.2796	28.28
	24.2635	31.85
	26.9594	30.23
	27.2912	30.55
	25.2796	30.23
	25.9536	28.28
	26.2854	29.57
	25.6114	26.65
	26.6276	25.68
	26.6276	28.6
	26.6276	29.25
	26.6276	29.25
	24.9374	28.93
	25.9536	27.3
	25.2796	30.55
	25.9536	30.55
	27.2912	29.9
	28.6392	29.57
	25.6114	27.95
	26.6276	31.2
	27.6334	28.6
	28.3074	28.28
	24.6056	26.32
	26.6276	26.98
	25.6114	29.9
	26.6276	31.53
	27.2912	31.53
	28.3074	30.23
	26.9594	28.6
	31.3455	27.62
	32.0195	30.23
	31.3455	28.6
	32.0195	26.65
	33.3674	29.57
	34.7154	27.62
	33.0253	29.57
	34.7154	27.3
	32.6935	25.35
	32.0195	29.9
	33.0253	27.3
	32.3513	30.23
	34.0414	28.6
	34.3732	28.6
	33.0253	29.9
	33.0253	30.55
	31.0033	31.53
	31.3455	26.98
	32.0195	26.32
	30.3293	29.25
	32.6935	25.68
	32.6935	25.35
	31.0033	29.25
	31.6773	29.57
	31.6773	26.98
	30.3293	29.57
	30.3293	29.25
	31.6773	28.28
	29.9975	28.93
	29.6553	29.57
	33.0253	28.93
	32.6935	28.28
	30.3293	28.6
	29.9975	28.6
	30.3293	26.98
	32.0195	26.98
	31.6773	26
	29.6553	26.32
	33.3674	27.62
	33.0253	27.95
	32.6935	28.93
	31.0033	28.28
	31.6773	27.62
	31.0033	26.98
	31.6773	29.57
	31.3455	30.55
	30.3293	30.88
	30.3293	29.9
	34.7154	32.18
	38.4171	28.93
	42.7929	27.62
	40.1073	31.2
	45.831	33.8
	38.7593	33.8
	40.4391	31.85
	36.3952	33.8
	31.0033	33.15
	32.3513	30.88
	33.3674	32.83
	33.6992	34.77
	33.0253	33.8
	35.379	34.77
	36.053	35.43
	39.0911	35.43
	40.4391	33.15
	39.4229	28.28
	38.7593	28.28
	39.7651	28.28
	34.3732	28.28
	36.053	28.93
	38.7593	27.95
	42.4611	29.9
	44.8252	33.8
	43.135	39.65
	36.7374	38.35
	36.053	33.15
	38.7593	32.18
	35.379	32.18
		33.15
	37.4114	31.53
	34.7154	29.9
	33.6992	34.12
	31.3455	36.4
	31.6773	32.5
	31.6773	31.85
	27.9756	30.23
	31.0033	30.23
	35.0472	31.2
	36.3952	30.55
	35.379	32.83
	31.0033	33.48
	32.6935	33.15
	38.0853	34.45
	36.3952	33.8
	37.4114	32.18
	38.0853	33.15
	40.7813	34.12
	39.0911	33.15
	38.7593	31.2
	33.0253	33.15
	37.4114	35.75
	40.1073	32.5
	39.7651	31.85
	39.4229	31.2
	38.4171	31.85
	36.7374	34.77
	40.1073	34.12
	38.4171	30.55
	36.3952	29.25
	35.7212	30.55
	34.7154	30.55
	37.0692	30.55
	37.4114	32.18
	38.4171	32.18
	34.3732	32.18
	32.0195	31.85
	31.3455	32.5
	29.3235	28.93
	29.3235	31.53
	31.0033	29.25
	31.6773	29.57
	31.3455	31.2
	31.3455	32.18
	29.9975	35.75
	31.0033	32.18
	29.3235	32.83
	30.6611	31.2
	29.6553	35.75
	30.3293	31.85
	29.6553	34.12
	28.3074	33.48
	29.6553	33.8
	30.3293	36.73
	30.3293
	30.3293	32.83
	31.0033	33.48
	30.6611	29.9
	29.9975	31.2
	30.3293	31.53
	30.6611	25.68
	29.3235	26.65
	31.0033	28.28
	31.0033	29.25
	31.0033	29.25
	31.3455	30.88
	33.3674	31.53
	33.0253	33.15
	30.3293	34.12
	28.6392	34.77
	30.6611	38.35
	28.9814	32.83
	27.6334	32.5
	29.6553	35.1
	30.3293	33.48
	30.3293	31.53
	32.6935	30.88
	35.7212	31.85
	32.6935
	33.6992	36.08
	32.3513	36.08
	29.9975	28.93
	29.3235	35.43
	31.0033	37.38
	30.6611	35.43
	33.3674	34.45
	30.3293	35.75
	29.3235	34.45
	31.0033	33.8
	29.9975	33.15
	31.0033	33.15
	31.6773	33.15
	31.0033	32.83
	30.3293	30.23
	30.6611	28.93
	31.0033	27.62
	36.053	26.32
	28.6392	24.38
	27.9756	25.03
	26.6276	25.68
	25.9536	25.68
	27.2912	25.35
	28.6392	26.32
	26.2854	26.65
	27.6334	26.65
	26.9594	27.3
	27.2912	24.38
	24.9374	27.3
	26.2854	27.95
	25.9536	26.32
	25.9536	26
	24.9374
	28.6392	24.38
	27.2912	23.73
	28.9814	27.95
	25.2796	26
	25.9536	27.95
	28.9814	29.9
	29.6553	29.57
	26.2854	25.35
	28.6392	25.68
	27.6334	27.3
	26.6276	26.65
	27.2912	24.05
	27.9756
	29.6553	25.68
		26
		27.3
		26.65
		27.95
		27.95
		26.98
	27.9756	28.28
	26.9594	26.65
	23.9213	28.93
	22.5837	27.95
	25.9536	25.35
	26.9594	26.32
	27.9756	24.38
	27.2912	29.9
	25.6114	29.25
	24.2635	28.28
	22.9155	24.38
	24.6056	24.7
	27.9756	27.3
	26.9594	28.28
	25.9536	26.32
	25.2796	25.35
	27.9756	25.03
	26.6276	26.98
	27.9756	26.65
	25.6114	25.68
	27.2912	23.73
	26.6276	25.03
	25.6114	26.65
	24.2635	26.98
	27.6334	28.6
	26.9594	26.65
	25.2796	25.35
	26.9594	26.32
	25.2796
	28.9814	26
	25.9536	23.07
	23.2577	26.65
	27.6334	28.28
	26.6276	27.62
	28.3074	28.6
	26.6276	28.93
	28.3074	29.9
	26.9594	29.57
	26.9594	24.7
	27.6334	24.7
	27.9756	27.95
	28.3074	25.68
	27.6334	25.68
	25.9536	26.98
	27.6334	26.32
	25.6114	26.98
	26.6276	27.62
	26.9594
	24.6056	28.28
	27.2912	29.25
	23.5895	27.3
	23.5895	25.03
	26.9594	30.23
	26.9594	28.6
	24.9374	28.28
	26.2854	28.6
	25.2796	27.3
	27.6334	26
	26.6276	27.62
	26.2854	27.62
	24.9374	26.65
	26.2854	28.6
	25.9536	26.98
	26.2854	27.95
	25.6114	29.25
	24.9374	24.38
	27.6334	24.7
	26.9594	24.05
	26.9594	25.35
	27.2912	25.35
	25.9536	24.38
	25.9536	21.78
	28.9814	23.73
	26.6276	25.03
	29.9975	26
	27.9756	26.65
	25.9536	23.07
	25.9536	24.38
	26.9594
	26.2854	26.32
	25.9536	27.62
	27.6334	29.57
	25.9536	26.98
	25.6114	24.7
	23.2577	28.93
	26.9594	29.25
	24.2635	28.93
	29.3235	26.32
	25.2796	26
	25.2796	25.03
	25.2796	28.28
	26.2854	26.65
	28.6392	28.93
	29.3235
	28.6392	26.65
	30.3293	26.65
	31.6773	25.68
	31.3455	26.32
	29.9975	29.25
	31.6773	26.65
	31.3455	25.68
	28.9814	25.68
	27.6334	24.05
	30.3293	24.7
	31.0033	26.65
	31.3455	25.35
	30.6611	25.35
	29.6553	26.32
	29.6553	28.28
	29.6553	28.28
	28.9814	29.9
	31.6773	28.93
	29.9975	27.95
	29.3235	29.25
	29.6553	27.3
	29.9975	26
	29.9975	26.98
	29.3235	27.3
	29.9975	25.35
	29.6553	25.68
	28.9814	25.68
		27.62
		28.6
		26.65
		27.62
		27.62
	36.7374	23.07
	36.3952	21.78
	32.0195	23.07
	29.3235	24.7
	27.9756	24.38
	29.3235	24.7
	29.3235	26.98
	29.3235	25.68
	29.3235	24.7
	33.3674	26.65
	32.3513	28.6
	29.3235	26.32
	33.6992	25.68
		28.28
	31.3455	28.28
	31.6773	27.3
	31.6773	26.65
	31.0033	23.73
	31.6773	27.62
	30.6611	27.95
	28.9814	28.6
	28.6392	27.3
	28.9814	27.62
	30.3293	25.68
	29.9975	25.68
	27.2912	26.65
	29.6553	28.28
	28.3074	27.95
	29.3235	26.65
	30.6611	26.65
	32.0195	25.03
	30.3293	27.62
	29.9975	26.32
	32.3513	26.98
	31.3455	25.68
	30.6611	26.98
	31.0033	23.73
	27.6334	27.3
	27.9756	26.98
	29.6553	26.65
	28.9814	26.65
	30.3293	27.62
	30.6611	26.98
	31.0033	28.93
	30.3293	28.6
		26.98
	31.0033	28.28
	28.3074	26
	29.3235	26.32
	29.9975	26
	29.9975	24.7
	29.9975	27.95
	29.3235	29.9
	27.9756	25.03
	28.3074	27.62
	30.6611	28.93
	30.3293	29.57
	29.3235	25.68
	29.6553	26
	29.9975	26.32
	29.3235	27.95
	29.3235	27.95
	29.9975	26
	28.9814	25.68
	29.9975	21.78
	29.3235	23.07
	29.6553	24.38
	30.6611	28.93
	29.3235	28.28
	30.3293	29.25
	28.3074	31.2
	29.3235	31.2
	29.6553	31.2
	31.3455	27.95
	29.6553	29.57
	29.6553	27.95
	29.3235	30.88
	28.6392	30.23
	30.3293	29.25
	28.6392	28.28
	28.6392	30.55
	30.3293	31.53
	28.6392	29.25
	31.3455	27.62
	29.6553	28.6
	28.9814	29.9
	29.6553	29.57
	27.6334	28.28
	31.6773	27.95
	31.0033	27.95
	29.9975	28.93
	31.6773	27.62
	31.0033	31.85
	30.3293	29.25
	29.6553	31.2
	28.9814	29.57
	28.3074	28.6
	28.9814	28.28
	30.6611	28.28
	29.6553	26.65
	30.3293	33.48
	28.3074	28.93
	28.9814	32.5
	27.9756	33.48
	29.6553	32.5
	27.6334	31.53
	28.6392	32.83
	28.3074	28.6
	27.2912	26.98
	28.6392	31.85
	27.9756	35.1
	27.2912	32.18
	28.9814	27.62
	27.6334	30.55
	27.9756	30.23
	31.3455	28.93
	29.9975	30.23
	28.3074	32.5
	27.6334	30.55
	26.9594	32.5
	27.6334	30.23
	28.3074	25.03
	26.9594	27.62
	27.2912	28.93
	27.2912	31.53
	26.2854
	26.9594	28.6
	27.2912	29.25
	26.9594	27.95
	26.9594	27.62
	27.2912	27.95
	25.9536	26.65
	25.2796	28.28
	26.6276	31.85
	27.2912	31.2
	26.9594	28.28
	27.6334	26.98
	28.9814	28.93
	27.2912	30.88
	28.6392	32.18
	27.6334	27.3
	27.2912	28.93
	27.2912	32.5
	26.2854	31.53
	26.6276	28.93
	37.7432
	38.4171	27.95
	35.0472	28.6
	38.7593	29.57
	37.7432	30.55
	34.0414	32.5
	35.379	32.83
	38.0853	29.9
	34.0414
	34.0414	25.35
	36.053	29.57
	37.7432	30.88
	39.4229	29.9
	36.053	29.9
	31.3455	32.5
	30.6611	31.2
	32.0195	31.53
	32.0195	30.88
	36.7374	31.85
	35.379	30.23
	31.6773	30.88
	35.379	27.62
	38.4171	28.6
	37.0692	31.2
	40.4391	28.6
	43.809	30.55
	39.4229	30.23
	37.4114	29.9
	35.7212	29.9
	33.6992	29.9
	34.3732	28.93
	31.6773	27.95
	32.0195	32.18
	35.379	29.57
	38.0853	29.9
	41.4553	31.53
	40.7813	30.55
	38.7593	28.6
	33.0253	30.55
		31.53
		29.25
		25.68
		26.65
	39.4229	26.98
	41.7871	29.25
	41.4553	33.8
	41.7871	30.55
	36.7374	30.55
	33.3674	26
	45.157	31.85
	48.8587	29.25
	48.8587	28.6
		29.57
	38.4171	26.98
	42.1189	27.3
		29.9
	42.4611	31.85
	37.7432	24.7
	32.3513	27.3
	31.3455	25.35
	31.0033	26.65
	35.7212	26.32
	47.179	26.98
	44.1512	28.6
	41.7871	26.98
	41.4553	27.62
	37.4114	27.95
	39.4229	25.03
	38.7593	26.98
	38.0853	26
	38.7593	26.98
	39.0911	26.65
	37.0692	26.32
	38.0853	27.95
		26.98
	47.179	25.35
		27.95
		26.65
		24.7
		25.35
		27.62
		26.32
		26.98
		26
		26.32
		26.32
		24.05
		25.35
		25.35
		25.35
		27.3
		28.28
		29.25
		29.9
		27.62
		24.7
		25.35
		27.95
		27.3
		25.35
		27.95
		30.88
		30.88
		27.3
		25.68
		25.35
		25.03
		26.32
		28.6
		28.6
		28.93
		26.65
		29.57
		26.98
		26.65
		25.35
		27.95
		25.35
		25.68
		22.75
		28.28
		28.93
		26.65
		26.98
		26.65
		26.65
		26.32
		26.32
		27.3
		27.62
		26.65
		25.03
		26
		25.68
		26
		25.35
		26.65
		25.03
		26
	31.6773	26.32
	32.3513	26.98
	34.0414	26.65
	32.3513	25.68
	31.6773	25.03
	34.3732	28.28
	36.053	28.28
	32.3513	25.35
	35.7212	24.05
	42.1189	24.05
	44.1512	23.73
	46.8471	23.73
	48.5269	23.4
	45.831	25.68
	44.8252	23.73
	42.4611	24.7
	39.4229	23.07
	39.0911	25.03
	37.0692	25.68
	39.0911	26.32
	36.7374	26.32
	34.7154	24.38
	30.6611	26.65
	32.3513	26.32
	31.6773	23.4
	32.6935	24.7
	32.0195	26.98
	33.0253	24.05
	34.3732	24.7
	35.379	25.68
	38.4171	26.98
	38.7593	26.32
	38.4171	28.28
	38.7593	27.3
	34.3732	27.62
	36.7374	26
	41.4553	25.35
	42.4611	23.73
	40.7813	24.7
	38.4171	24.38
	36.3952	25.68
	37.4114	25.03
	36.3952	24.38
	33.3674	22.43
	31.0033	23.73
	32.3513	26.65
	38.7593	26
	43.4772	25.35
	50.2171	26.32
	31.0033	25.03
		22.1
	29.9975	25.35
	31.3455	24.7
	29.9975	23.73
	32.0195	25.35
	31.3455	25.35
	31.3455	27.62
	31.0033	26
	33.6992	25.35
	32.6935	25.03
	31.0033	22.75
	28.9814	23.07
	28.9814	23.07
	29.9975	22.75
	29.6553	23.73
	31.0033	26.32
	28.9814	25.68
	28.9814	26.65
	31.6773	24.38
	30.3293	26.32
	29.3235	25.35
	29.9975	24.38
	31.0033	25.35
	28.6392	24.7
	28.9814	27.3
	30.6611	24.38
	29.3235	23.07
	29.6553	23.73
	31.0033	23.4
	32.6935	21.45
	32.0195	20.8
	31.0033	22.1
	29.3235	24.38
	29.6553	21.45
	30.6611	24.38
	29.9975	27.62
	29.9975	27.62
	30.3293	27.3
	28.9814	28.28
	29.6553	26.65
	30.6611	27.3
	28.9814	26
	29.6553	24.7
	31.6773	25.03
	28.6392	25.35
	30.6611	24.05
	29.9975	24.38
	29.6553	24.7
	29.3235	24.38
	29.6553	26.98
	29.3235	28.28
	31.0033	26.65
	30.3293	26.98
	27.6334	25.03
	29.3235	24.7
	28.3074	25.03
	29.9975	24.05
	29.3235	25.35
	30.6611	26
	30.3293	26.98
	31.3455	23.73
	29.6553	21.45
	29.6553	24.7
	32.0195	23.73
	34.0414	25.35
	33.3674	24.7
	31.3455	25.68
	30.3293	24.7
	28.9814	25.35
	31.3455	26.98
	32.0195	25.35
	29.9975	25.68
	29.6553	23.73
	30.6611	24.7
	31.0033	27.62
	29.3235	25.35
	27.6334	25.35
	28.9814	26.32
	28.3074	26.98
	28.3074	26.32
	28.3074	26.32
	28.9814	26
	28.6392	27.62
	30.3293	25.35
	29.3235	26.98
	29.3235	26.98
	28.9814	26.98
	28.9814	26.32
	31.0033	24.38
	28.3074	26.65
	26.9594	27.62
	27.6334	25.68
	28.3074	26.32
	28.3074	25.03
		27.3
	31.3455	27.62
	31.3455	26.65
	31.0033
	28.6392	25.68
	26.9594	26.65
	31.3455	29.9
	33.3674	28.93
	31.3455	26.98
	32.6935	27.95
	32.6935	27.62
	32.0195	28.6
		23.07
	33.0253	25.35
		26.98
		29.57
	32.3513	27.95
	32.0195	25.68
	33.0253	28.28
	29.9975	26.65
	31.3455	26.98
	33.0253	26.98
	31.3455	28.93
	30.6611	27.95
	31.6773	28.28
	31.6773	25.35
	29.3235	26
	31.6773	28.93
	34.3732	27.95
	32.0195	27.3
	29.6553	25.68
	31.3455	26.65
	32.0195	26
	32.3513	26
	31.6773	27.62
	29.9975	25.68
	33.3674	27.3
	32.0195	25.68
	29.9975	25.68
	30.6611	25.35
	31.0033	25.35
	31.3455	26.65
	33.0253	25.35
	29.3235	27.3
	29.9975	27.62
	27.6334	27.3
	29.9975	24.38
	31.0033	24.05
	29.6553	26
	30.3293	28.93
	38.4171	26
	34.3732	26
	30.6611	26.98
	0	25.68
	43.809	26.32
	40.7813	27.3
	38.7593	28.28
	34.3732	26.32
	32.0195	27.3
	29.6553	27.62
	27.6334	29.25
	29.6553	30.23
	31.0033	25.35
	29.9975	24.05
	29.6553	26.65
	28.6392	26.65
	29.3235	26
	31.3455	26.65
	31.0033	26.65
	30.3293	29.57
	30.3293	29.9
	29.3235	27.95
	29.6553	27.62
	30.3293	27.3
	32.0195	27.3
	29.9975	26
	29.3235	25.68
	31.3455	30.23
	31.0033	29.57
	30.6611	26.65
	31.0033	28.28
	31.3455	28.93
	31.0033	28.6
	29.9975	27.62
	31.0033	27.3
	32.0195	28.28
	31.3455	26.32
	30.6611	26
	30.3293	24.7
	29.3235	26.98
	31.6773	25.35
	31.6773	27.95
	34.3732	30.55
	32.0195	27.3
	32.0195	28.6
	28.9814	26.65
	29.6553	25.68
	31.3455	26.32
	30.6611	25.68
	30.3293	25.68
	32.6935	26
	33.0253	26.98
	33.0253	26
	32.6935	25.03
	32.3513	24.38
	31.6773
	30.6611	26.65
	29.9975	26.32
	29.9975	26
	31.0033	25.68
	32.0195	22.1
	32.0195	24.7
	31.0033	24.05
	30.6611	25.35
	29.6553	25.03
	30.6611	26.98
	31.0033	25.35
	28.9814	24.05
	31.3455	24.38
	33.0253	25.35
	28.9814	26.98
	30.6611	26
	31.0033	23.4
	28.9814	24.7
	29.3235	23.73
	29.3235	25.35
	29.9975	24.38
	31.3455	26.65
	31.6773	25.35
	30.6611	26.98
	29.3235	26
	32.3513	28.6
		27.95
	38.0853	25.68
		23.07
		23.4
		24.7
	37.4114	25.35
	34.7154	26.32
	33.0253	26.98
	32.3513	25.35
	34.7154	25.68
	31.3455	26.65
	32.0195	26.65
	30.6611	26.65
	31.3455	26.65
	31.3455	26
	28.9814	25.03
	31.0033	24.7
	29.6553	23.07
	31.3455	24.05
	31.0033	24.7
	30.6611	26.65
	29.3235	24.05
	27.6334	26.32
	27.6334	26.98
	29.9975	27.3
	31.0033	27.62
	30.6611	23.73
	29.9975	24.05
	31.3455	25.03
	32.3513	27.62
	29.9975	26
	30.3293	27.62
	31.0033	24.38
	29.3235	26.32
	27.6334	26.65
	31.0033	27.95
	30.3293	28.28
	31.3455	28.28
	30.3293	29.57
	31.0033	26.32
	32.6935	25.35
	30.6611	24.7
	30.3293	26.32
	30.6611	26.32
	29.6553	26
	31.0033	27.3
	32.3513	27.3
	33.3674	26.65
	32.3513	26.98
	29.6553	25.03
	29.9975	25.03
	30.6611	23.07
	29.6553	22.1
	31.0033	22.43
	28.3074	24.7
	27.9756	27.62
	29.3235	26.32
	29.3235	26.32
	31.3455	25.68
	30.6611	25.68
	30.6611	24.38
	28.6392	23.4
	28.6392	26
	27.6334	26.32
	30.6611	23.4
	29.6553	24.38
	32.3513	24.7
	31.3455	26
	31.0033	25.35
	28.9814	24.7
	28.3074	26.65
	28.6392	24.05
	30.6611	23.4
	27.9756	26.32
	26.2854	24.38
		26.98
	29.6553	29.25
	31.6773	26
	30.3293	26.32
	27.6334	24.38
	29.6553	26.98
	31.3455	25.35
	32.0195	24.7
		23.4
	35.7212	24.38
	34.3732	27.3
	33.0253	24.7
	29.6553	26.98
	28.9814	26.32
	32.3513	26
	31.0033	26.98
	31.0033	25.35
	28.3074	25.68
	30.3293	25.68
	29.9975	25.35
	34.7154	24.05
	31.3455	24.38
	27.9756	24.38
	29.9975	24.05
	31.6773	24.38
	26.2854	26.32
	30.3293	24.7
	30.6611	27.95
	31.0033	28.93
	30.6611	23.4
	27.9756	24.38
	30.6611	25.68
	29.9975	27.3
	30.3293	28.28
	32.3513	27.62
	30.3293	25.03
	30.6611	26
	32.3513	27.62
	43.135	26.32
	35.379	27.3
	34.3732	27.62
	34.3732	28.6
	35.7212	25.03
	35.379	26
	38.4171	27.62
	39.4229	26.98
	44.8252	26.98
	45.831	26
	43.135	26.65
	43.4772	24.7
	40.4391	26.65
	37.7432	26
	36.053	26.32
	34.3732	26
	30.3293	26.65
	31.0033	23.73
	32.6935	25.35
	37.0692	21.45
	36.053	21.78
	34.0414	20.15
	32.6935	20.48
	30.6611	24.05
	35.7212	24.38
	42.4611	21.78
	40.1073	24.7
	37.7432	25.35
	33.0253	26
	31.0033	23.4
	31.6773	26.32
	33.3674	27.62
	38.7593	26.65
	36.3952	26
	36.053
	33.6992
	36.053	25.68
	36.7374	26.65
	34.3732	23.73
	33.6992	25.03
	34.3732	25.35
	35.0472	24.05
	38.4171	26.32
	38.7593	24.05
		24.38
	32.0195	24.7
	32.3513	23.4
	34.3732	23.4
	33.0253	22.43
	31.6773	27.62
	33.3674	27.95
	35.0472	27.3
	35.0472	27.95
	32.0195	24.05
	32.0195	22.75
	32.0195	19.82
	31.6773	20.8
	30.3293	24.38
	31.6773	25.03
	34.7154	24.05
	39.0911	24.38
	37.7432	22.43
	36.7374	25.03
	31.6773	24.05
	30.6611	26.65
	38.4171	24.05
	46.1628	22.43
	49.2009	20.8
	43.809	24.05
	39.4229	25.03
	33.6992	23.07
	33.6992	24.38
	33.3674	23.4
	30.3293	25.68
	30.6611	26.32
	33.0253	23.73
	36.7374	25.03
	39.4229	25.68
	41.4553	24.7
	37.0692	24.05
	32.6935	22.43
	34.7154	23.4
		25.35
	31.6773	24.38
	29.6553	24.38
	31.3455	23.73
	32.3513	23.07
	32.3513	24.05
	33.0253	23.4
	33.3674	24.05
	36.7374	25.03
	45.831	23.07
	42.4611	25.68
	53.2448	25.68
	56.9569	26.98
	49.8749	25.35
	44.1512	25.35
	38.7593	24.05
	35.0472	24.38
	33.6992	23.4
	32.0195	22.1
	32.0195	24.7
	33.6992	26.32
	36.7374	25.68
	39.0911	26.98
	39.4229	26.98
	39.0911	25.35
	36.7374	27.3
	30.6611	23.07
	28.9814	28.93
	32.3513	25.68
	34.7154
	34.3732	27.3
	32.3513	27.3
	32.6935	28.6
	34.3732
	32.3513
	30.3293
	40.1073	26.98
	41.7871	25.35
	40.7813	24.7
	39.7651	25.03
	35.379	25.35
	35.379	25.35
	34.7154	26.98
	33.0253	22.75
	32.6935	26.65
	33.0253	29.57
	35.7212	26.32
	33.0253	23.73
	33.0253	27.95
	32.3513	24.05
	32.3513	26.32
	32.6935	22.43
	33.3674	26.65
	35.0472	24.7
	35.379	30.88
	33.3674	28.28
	32.0195	26.65
	33.3674	27.62
	32.6935	27.3
		27.62
	31.3455	28.93
	30.6611	28.93
	31.0033	29.25
	31.6773
	25.9536	29.25
	29.9975
	34.7154	25.35
	37.4114	25.35
		28.6
		30.23
		23.07
		27.95
		27.3
	46.505	23.4
	46.505	24.7
	41.4553	26.98
	37.7432	26.32
	33.6992	25.68
	32.3513	27.3
	32.6935	25.35
	32.3513	27.62
	31.3455	26.98
	30.6611	28.28
	31.3455	27.62
	30.3293
	31.6773
	33.0253	27.95
	32.3513	27.3
	35.0472	27.3
	38.0853	26.32
	39.7651	24.7
	44.1512	26.98
	30.3293	26.65
	29.9975	26
	30.6611	26.65
	31.0033	26.98
	32.3513	26.98
	34.3732
	31.3455	26.65
	35.0472	25.68
	35.7212	26.32
	37.4114	28.6
	36.7374	27.62
	34.3732	27.62
	35.379	27.95
	38.0853	27.62
	37.0692	25.35
	34.0414	27.62
	32.6935	27.3
	32.3513	27.3
	34.0414	29.9
	35.7212	27.62
	35.0472	31.2
	36.3952	25.35
	35.7212	24.7
	36.053	28.93
	33.0253
	34.3732
	35.379	27.3
	35.0472	27.62
	32.6935	28.93
	32.3513	26.98
	34.0414	28.6
	33.0253	29.25
	31.6773	26.98
	34.3732	26.98
	35.379	27.62
	35.379	27.95
	32.0195	26
	31.6773	27.95
	32.3513	30.55
	34.7154	29.9
	33.6992	28.28
	32.0195
	31.3455
	34.7154
	35.7212
	37.0692
	33.6992	28.93
	30.6611	26
	31.6773	28.6
	30.6611	27.95
	29.9975	26.65
	31.6773	26.65
	31.0033	28.6
	30.6611	26.32
	31.3455	29.57
	27.2912	26.65
	30.6611	28.28
	30.6611	28.6
	29.9975	27.95
	29.9975	26.65
	28.9814	27.95
	29.9975	25.03
	28.6392	26.98
	29.3235	26.65
	29.9975	27.62
	30.6611	27.95
	30.6611	25.03
	29.3235	25.35
	27.6334	27.62
	29.6553	26.98
	29.3235	28.6
	29.6553	30.88
	29.3235	27.95
	29.6553	28.28
	29.6553	26.98
	30.3293	26.98
	29.9975	28.93
	29.3235	26.32
	28.9814	28.6
	31.6773	29.25
	29.3235	29.57
	28.6392	27.62
	29.9975	26.98
	29.9975	27.62
	29.6553	24.7
	27.9756	29.57
	27.9756	27.3
	29.6553	28.28
	28.6392	29.9
	28.3074	27.95
	31.3455	27.3
	29.3235	26.98
	31.6773	28.28
	31.0033	28.6
	36.3952	28.28
	29.6553	29.57
	28.6392	25.35
	30.6611	26.65
	29.3235	25.68
	33.0253	27.62
	34.0414	28.28
	33.6992	28.6
		28.93
	39.4229	31.53
	38.0853	32.18
	36.3952	30.55
	36.7374	29.25
	33.6992	30.55
	35.0472
	35.379	30.23
	42.7929	31.2
	39.7651	30.55
	41.4553	33.48
	38.4171	29.9
	40.1073	29.9
	38.7593	28.6
	32.6935	30.23
	34.7154	30.55
	37.4114	30.23
		32.18
	33.0253	31.53
	35.379	29.25
	37.4114	32.5
	38.4171	33.48
	36.053	38.02
	36.053	32.5
	36.053	30.55
	33.3674	30.23
	31.6773	31.85
	31.0033	34.77
	31.0033	30.88
	32.3513
	35.379	34.77
	33.0253	32.5
	33.6992	35.43
	36.7374	32.83
	33.3674	30.88
	33.0253	31.85
	34.0414	34.77
	34.7154	33.48
	34.0414	30.23
	30.3293	30.55
	32.3513	33.48
	33.0253	31.53
	37.0692	34.45
	34.7154	31.85
	34.0414	33.48
	33.3674	30.88
		32.18
		29.9
	32.3513	34.12
	35.379	30.23
	37.7432	33.48
	38.7593
	39.0911	34.12
	37.0692	36.4
	36.053	35.43
	36.053	36.4
	36.053	25.68
	37.4114	26.32
	35.7212	25.68
	35.0472	25.35
	38.7593	26.65
	40.1073	27.62
	33.0253	28.6
	32.6935
	36.7374	31.53
	36.3952	29.9
	31.6773	30.23
	33.3674	31.2
	34.7154	27.3
	37.0692
	34.7154
	35.379
	35.0472
	34.0414
	34.3732	29.25
	37.0692	28.6
	38.4171	25.35
	34.0414	28.93
	37.4114	31.2
	36.7374	31.85
	40.1073	32.18
	41.7871	32.18
	40.7813	31.85
	37.4114	32.5
	37.4114	32.18
	37.7432	36.4
	34.0414	33.15
	30.3293	30.23
	31.3455	31.2
[truncated: 6,780 more rows]
