# Supplementary material for: Bacterial cell widening alters periplasmic size and activates envelope stress responses
Source: EMBO J. 2025 Sep 3;44(20):5816–33. doi: 10.1038/s44318-025-00534-w (PMC12528386; doi:10.1038/s44318-025-00534-w)
Supplement: Supplementary file 7 — EV Figure Source Data [file 44318_2025_534_MOESM7_ESM.zip › EVFigures/Figure EV5/EV5C/FigureEV5C.xlsx]

## Sheet: SourceData_FigureEV5C
FigureEV5C
	WT	MEAN [nm]	STDEV	CV		mreB R193C	MEAN [nm]	STDEV	CV
	wt1_97	26.0192	2.2059	0.0847794		mut1_90	24.3445	1.76619	0.0725499
	wt1_103	26.5793	1.47645	0.0555489		mut1_81	25.0668	1.5492	0.0618027
	wt3_182	26.7792	1.19903	0.0447747		mut1_19	25.3836	2.07046	0.0815668
	wt2_84	27.339	1.49142	0.0545526		mut1_86	25.5622	1.31086	0.0512812
	wt2_83	27.5263	2.31337	0.0840422		mut1_88	25.8662	1.51111	0.0584203
	wt2_93	27.5915	1.69536	0.0614449		mut1_21	26.2885	1.58307	0.0602192
	wt1_110	27.6489	1.1015	0.0398388		mut1_18	26.5016	1.50978	0.0569695
	wt1_93	27.8258	1.21172	0.0435468		mut2_46	26.6809	1.72682	0.0647211
	wt2_100	27.9744	1.46011	0.0521946		mut1_28	26.6877	1.75663	0.0658217
	wt1_130	28.4135	1.11745	0.0393283		mut1_31	26.7216	1.43783	0.0538078
	wt2_107	28.5828	1.85209	0.0647975		mut1_83	26.9786	1.43779	0.0532939
	wt1_92	28.5864	1.10471	0.0386445		mut2_100	27.0756	1.83108	0.0676285
	wt3_133	28.6199	1.8721	0.0654123		mut1_20	27.1856	1.74081	0.0640344
	wt2_101	28.642	1.67444	0.0584612		mut2_107	27.3493	2.68146	0.098045
	wt2_94	28.7556	1.85522	0.0645168		mut1_23	27.3861	2.03053	0.0741445
	wt2_90	28.8826	2.24754	0.0778165		mut2_60	27.5772	2.33863	0.0848027
	wt2_114	29.5229	2.11986	0.0718037		mut2_48	27.7195	1.40046	0.0505227
	wt2_87	29.526	1.6893	0.0572139		mut2_52	27.7345	2.04003	0.0735558
	wt1_105	29.6813	0.978505	0.032967		mut2_50	27.7558	2.02948	0.0731189
	wt1_125	29.8174	1.41677	0.0475147		mut2_99	27.813	2.6098	0.0938341
	wt1_120	30.0645	1.41897	0.0471975		mut2_106	27.8458	2.39722	0.0860889
	wt1_122	30.2678	1.84316	0.0608952		mut2_101	28.2289	5.78561	0.204953
	wt2_95	30.3003	2.73594	0.0902943		mut3_82	28.5546	2.18243	0.0764302
	wt2_112	30.3189	2.36207	0.0779074		mut3_80	28.5971	1.35479	0.047375
	wt1_104	30.3845	1.73596	0.0571331		mut2_105	28.6677	5.3489	0.186583
	wt2_92	30.4882	2.2955	0.0752912		mut1_24	28.8969	1.65767	0.057365
	wt2_108	30.5279	1.7334	0.0567809		mut3_58	29.2396	1.94112	0.0663869
	wt2_81	30.7047	1.48164	0.0482545		mut3_44	29.368	1.58395	0.0539348
	wt1_102	30.7928	1.54395	0.0501399		mut2_103	29.394	3.33646	0.113508
	wt3_172	30.8807	2.36019	0.0764294		mut2_53	29.3999	2.06883	0.0703686
	wt2_89	30.954	2.34137	0.0756405		mut3_33	29.4092	1.48392	0.0504577
	wt1_121	31.0992	3.23332	0.103968		mut1_29	29.7499	1.9037	0.0639901
	wt1_127	31.6077	1.6936	0.0535819		mut3_29	29.8786	1.65836	0.0555033
	wt2_110	31.7584	1.50615	0.0474251		mut2_104	29.9617	3.91267	0.130589
	wt3_179	31.8049	1.80763	0.056835		mut3_31	29.9748	2.11285	0.0704874
	wt2_104	31.8233	1.8532	0.0582341		mut3_38	30.1274	1.62443	0.0539188
	wt1_98	31.8691	1.31413	0.0412351		mut3_76	30.1824	1.7657	0.0585009
	wt2_88	32.6107	2.24675	0.068896		mut3_22	30.2731	2.40906	0.0795775
	wt2_115	32.662	2.36163	0.0723049		mut3_48	30.2843	1.42877	0.0471788
	wt2_111	33.2921	3.15131	0.0946562		mut3_62	30.3206	1.76091	0.0580764
	wt2_86	33.316	3.10081	0.0930727		mut3_25	30.3979	1.58042	0.0519911
	wt1_124	33.6492	2.14488	0.0637423		mut2_58	30.4961	1.75775	0.0576383
	wt2_80	33.7571	2.61432	0.0774449		mut2_102	31.0386	3.67373	0.11836
	wt1_90	33.8853	2.67218	0.0788594		mut2_55	31.198	1.97936	0.0634452
	wt3_160	34.1684	2.72228	0.0796723		mut2_98	31.262	3.77917	0.120887
	wt2_82	34.5305	3.47703	0.100694		mut2_49	31.3464	2.57401	0.0821149
	wt2_85	34.6255	2.56471	0.0740701		mut3_52	31.5813	1.96373	0.0621802
	wt2_109	34.6274	3.77832	0.109114		mut2_56	31.6306	2.23622	0.0706979
	wt3_180	34.7517	3.745	0.107764		mut3_68	31.6575	2.0378	0.0643703
	wt1_96	34.8055	4.9935	0.143469		mut2_51	31.9798	2.43374	0.0761024
	wt3_167	35.1636	3.10566	0.0883204		mut3_78	32.0435	2.26868	0.0708
	wt1_126	35.264	2.86637	0.0812832		mut2_54	32.3029	2.48966	0.0770722
	wt3_171	35.3861	3.252	0.0919006		mut3_46	32.3245	3.10599	0.0960877
	wt2_79	35.5743	3.64496	0.10246		mut1_25	32.3862	2.49223	0.0769534
	wt1_123	35.6188	4.84141	0.135923		mut3_56	32.3897	1.96452	0.0606526
	wt3_177	35.9393	3.13362	0.0871922		mut3_18	32.4822	2.65972	0.0818823
	wt1_95	36.2586	4.91154	0.135459		mut3_72	32.5016	1.77798	0.0547043
	wt1_128	36.5648	3.89431	0.106504		mut2_57	33.0088	2.2168	0.0671579
	wt2_106	36.6873	4.58226	0.1249		mut2_97	34.1608	5.361	0.156934
	wt1_99	36.7038	3.56616	0.0971606		mut1_22	34.8013	3.3486	0.0962205
	wt2_105	36.7114	4.66081	0.126958		mut3_60	35.4426	3.58884	0.101258
	wt3_132	36.8543	4.62814	0.12558		mut3_27	35.639	4.21163	0.118175
	wt3_162	36.9113	3.65482	0.0990163		mut3_20	37.1497	5.45856	0.146934
	wt3_161	37.21	3.91024	0.105086		mut3_50	37.9215	4.78747	0.126247
	wt1_115	37.2525	4.95273	0.13295		mut2_59	38.2094	11.037	0.288856
	wt3_178	37.6757	4.70528	0.124889		mut3_74	39.0502	4.83419	0.123794
	wt1_112	37.7734	4.30557	0.113984		mut3_54	41.6405	6.67906	0.160398
	wt2_97	37.9202	4.91532	0.129623		mut3_36	43.6257	9.24964	0.212023
	wt3_176	38.3275	4.91566	0.128254		mut3_70	43.6975	11.688	0.267476
	wt2_102	38.6505	5.09289	0.131768		mut3_64	45.6966	10.8857	0.238217
	wt1_114	39.3896	7.49956	0.190394		mut3_66	46.5013	11.0791	0.238255
	wt2_113	39.4625	5.0573	0.128155
	wt3_174	41.1525	6.35314	0.15438
	wt3_170	41.1548	7.22001	0.175435
	wt2_103	41.4393	6.87882	0.165998
	wt3_173	41.5282	5.98056	0.144012
	wt2_98	41.7443	7.22229	0.173013
	wt3_126	42.2117	7.80088	0.184804
	wt3_168	42.4291	6.03268	0.142182
	wt3_166	42.6437	6.2559	0.146702
	wt3_165	42.8721	8.78207	0.204844
	wt3_164	43.0895	8.68472	0.201551
	wt3_175	45.4285	9.35064	0.205832
	wt3_163	45.7179	9.20703	0.201388
	wt3_181	46.1382	8.91541	0.193233
	wt3_169	48.4654	11.3968	0.235152
