# Supplementary material for: Bacterial cell widening alters periplasmic size and activates envelope stress responses
Source: EMBO J. 2025 Sep 3;44(20):5816–33. doi: 10.1038/s44318-025-00534-w (PMC12528386; doi:10.1038/s44318-025-00534-w)
Supplement: Supplementary file 7 — EV Figure Source Data [file 44318_2025_534_MOESM7_ESM.zip › EVFigures/Figure EV5/EV5A/FigureEV5A.xlsx]

## Sheet: SourceData_FigureEV5A
FigureEV5A
	Replica 1			Replica 2			Replica 3
	Intermembrane distance (nm)			Intermembrane distance (nm)			Intermembrane distance (nm)
	WT	mreB R193C		WT	mreB R193C		WT	mreB R193C
	33.0253	26		33.8	25.68		32.18	34.77
	32.6935	25.68		38.35	26.98		32.18
	32.0195	25.68		38.02	26.98		32.5	34.12
	32.6935	24.05		39.33	25.35		32.83	33.15
	31.0033	24.7		37.7	27.3		32.5
	33.0253	24.7		32.5	23.07			31.85
	30.6611	28.93		35.75	28.93		32.83	29.9
	30.3293	28.6		36.73	25.68		36.4	27.62
	33.0253	24.05					37.05	29.9
	32.6935	23.4		30.88	27.3		36.4	31.2
	36.7374	25.68		36.73	27.3		38.35	31.53
	38.7593	24.7		37.05	28.6		33.8	32.18
	34.0414	25.68		31.85			32.5	33.48
	32.6935	25.68		30.88			33.15	38.35
	36.053	25.68		31.53			34.45
	36.3952			34.12	26.98		36.08
	34.7154			33.8	25.35		34.77	28.28
	32.6935	27.3		35.43	24.7		33.48	33.15
	29.6553	23.07		41.6	25.03		35.1	33.15
	31.6773	27.95		43.55	25.35		36.4	33.8
	30.3293	27.62			25.35		37.05	30.55
	35.0472	24.7			26.98		39.65	34.45
	33.6992	26			22.75		45.83	34.12
	36.053	23.73		40.62	26.65		44.85	29.57
	34.3732	22.43		40.3	29.57		34.12	29.57
	31.0033	27.3		39	26.32		35.75	29.57
	32.3513	26.98		35.43	23.73		30.88
	33.3674	28.6		35.1	27.95		28.6
	32.3513	23.73		38.35	24.05		34.77	34.12
	32.6935	22.43		38.02	26.32		34.77	31.85
	31.0033	29.25		40.3	22.43		32.83	32.5
	34.0414	30.55		36.08	26.65		32.83	25.35
	37.0692	26.98		34.12	24.7		37.7	33.48
	32.6935	23.73		35.1	30.88		40.62	34.12
	35.7212	21.78		36.08	28.28		39.98	33.48
	37.7432	27.62		36.73	26.65		40.62
	36.053	24.7		33.8	27.62		39	31.2
	39.0911	27.62		33.8	27.3		36.4	34.77
	40.1073	27.3		33.8	27.62		35.43	34.12
	35.7212	23.4		32.18	28.93		36.73	32.18
	32.6935	24.38		33.8	28.93			39.33
	32.6935	23.73		35.1	29.25		38.02
	31.6773	24.05		35.75			38.35	33.8
	33.3674	24.7		36.08	29.25		36.4	29.57
	32.0195	25.68		36.73			38.35	30.55
	32.0195	21.45		36.4			42.25	29.57
	33.3674	26.98		36.08			42.9	30.23
	31.6773	26.65		38.02	25.35		42.9	29.25
	37.0692	25.03		30.88	25.35		42.9	31.85
	35.7212	22.43		30.88	28.6		41.93	35.43
	37.0692	26		32.83	30.23			40.62
	31.0033	24.7		32.83	23.07		39.98
	32.6935	27.62		31.2	27.95		39.33
	37.4114	26.32		35.1	27.3		37.05
	39.0911	25.68		32.5	23.4		41.93	40.3
	38.0853	23.4		35.75	24.7		42.9
	35.379	23.4		35.75	26.98		44.52
	33.3674	26		36.08	26.32		45.5
	33.0253	24.38		33.8	25.68		45.83
	31.3455	24.38		35.43	27.3		43.23
	35.0472	25.68		30.55	25.35		39.98
	39.0911	25.03		33.15	27.62		35.43
	39.7651	26.32		34.77	26.98		37.7	35.43
	38.4171	23.73		31.53	28.28		36.73	31.53
	35.0472	24.7		31.53	27.62		34.12	34.12
	32.0195	27.3		33.15			33.15	29.9
	29.6553	28.93		32.83			31.85	28.28
	31.3455	26		37.38	27.95		32.18	28.93
	31.3455	22.1		41.27	27.3		31.53	35.43
	35.0472	18.85		41.6	27.3		30.23	36.73
	31.3455	21.12		40.62	26.32		36.4	32.5
	29.9975	25.68			24.7		35.1	34.12
	31.0033	23.07		30.23	26.98		34.12	34.12
	32.6935	23.4		30.55	26.65		38.68	32.5
	33.6992	26.98		31.85	26		43.23	35.43
	27.6334	22.43		30.88	26.65		46.48	32.83
	27.6334	19.82			26.98		49.08	33.8
	26.6276	26		37.05	26.98		45.18	32.5
	27.9756	27.3		41.6				30.88
	28.3074	26		45.5	26.65			32.18
	29.3235	26.32		45.5	25.68		31.53	31.2
	29.3235	24.38		41.27	26.32		33.48	32.18
	30.3293	24.38		37.05	28.6		30.88	30.88
	28.3074	24.05		31.85	27.62		32.18	27.95
	28.6392	26.32		29.57	27.62		33.48	31.2
	28.3074	26		31.2	27.95		33.8
	28.6392	27.95		35.1	27.62		29.25	30.55
	28.6392	26.65		37.7	25.35		32.18
	28.6392	26.98		39.98	27.62		32.18	32.83
	29.3235	23.73		42.25	27.3		26.65	37.05
	29.3235	26.98		40.62	27.3		27.95	29.9
	29.3235	25.03		37.7	29.9		27.3	29.9
	26.6276	25.35		34.77	27.62		29.57
	29.6553	25.35		34.45	31.2		28.93	37.38
	30.3293	30.88		32.83	25.35		31.85
	31.0033	26.32		32.18	24.7		26.65	31.53
	31.0033	26.32		30.88	28.93		28.28
	29.9975	26.98		32.5			29.25	28.93
	29.6553	26.32		32.18			25.03
	29.9975	22.43		33.15	27.3		29.57	32.5
	27.9756	23.73		34.12	27.62		29.9
	28.3074			37.7	28.93		28.6	36.4
	27.9756	23.07		39	26.98		28.6	32.5
	27.2912	24.7		40.3	28.6		27.95	31.53
	28.3074	25.68		39.98	29.25		28.6	30.55
	27.9756	20.8		36.08	26.98		27.95	30.23
	28.3074	24.05		27.95	26.98		28.6	32.18
	26.2854	26.65		31.53	27.62		27.62	35.75
	28.3074	29.25		30.55	27.95		27.62	33.8
	28.3074	25.03		34.12	26		27.3	36.08
	27.2912	24.38		32.5	27.95		28.6	34.45
	27.9756	24.7		32.5	30.55		28.6	31.85
	27.6334	23.73		32.18	29.9		28.28	34.12
	26.9594	25.68		33.8	28.28		27.3	34.45
	25.9536	26.65		31.53			26.65	29.57
	28.3074	25.68		33.8			26.65	34.45
	29.6553	26.98		35.75			30.88	31.85
	28.6392	26.65		34.77			27.3	30.23
	28.6392	24.05		32.5			26.65	26.32
	29.3235	26.98		27.62	28.93		28.6	27.62
	27.6334	26.98		32.5	26		28.28	32.5
	27.9756	27.3		34.12	28.6		30.23	31.85
	29.6553	26.98		34.77	27.95		29.57	32.83
	29.9975			32.83	26.65		28.93	35.1
	26.2854	27.62		32.83	26.65		28.28	34.77
	27.6334	28.28		31.85	28.6		30.88	30.55
	28.6392	26		33.15	26.32		32.5	34.12
	27.6334	26		34.45	29.57			36.08
	31.0033	26		34.45	26.65		38.02	35.75
	29.3235	27.62		30.55	28.28		33.48
	26.9594	26.65		30.23	28.6		29.57
	27.9756	27.95		31.53	27.95		29.25	30.55
	28.9814	25.68		32.5	26.65		28.6
	32.0195	30.88		33.15	27.95		27.95	30.23
	30.6611	27.3		35.75	25.03		28.6	31.53
	29.9975	27.3		33.8	26.98		28.6	30.55
	28.6392	26.65		34.77	26.65		27.95	28.6
	27.9756	26.32		35.43	27.62		26.65	30.23
	28.3074	26.98		36.4	27.95		27.3	30.88
	29.9975	30.88		36.08	25.03		27.62	32.5
	27.6334	33.48		35.75	25.35		28.6	31.85
	29.3235	26.65		34.45	27.62		29.25	33.8
	27.6334	27.3		34.12	26.98		27.3	32.5
	26.9594	27.3		33.15	28.6		27.95	34.77
	26.9594	27.62		29.25	30.88		27.62	30.88
	27.6334	27.95		28.6	27.95		28.6	30.55
	29.3235	28.28		27.62	28.28		30.55	29.57
	27.6334	27.95		30.88	26.98		28.28	34.77
	27.2912	26.65		31.85	26.98		28.93	33.48
	28.3074	26.65		32.83	28.93		30.23	32.18
	27.9756	25.03		31.85	26.32		29.25	30.55
	27.2912	28.28		29.25	28.6		27.3	29.57
	28.3074	26.98		31.85	29.25		26	30.88
	29.9975	25.35		31.53	29.57		27.3	32.18
	28.3074	27.62		30.88	27.62		29.57	33.48
	30.3293	30.23		30.88	26.98		30.55	35.43
	29.9975	28.28		31.2	27.62		29.57	32.5
	29.6553	27.3			24.7		29.25	28.28
	28.9814	25.35		32.18	29.57		27.95	32.18
	28.9814	27.95		30.23	27.3		27.95	38.02
	28.3074	27.62		29.25	28.28		29.9	36.4
	28.3074	28.28		31.85	29.9		28.93	33.48
	27.6334	26.98		31.53	27.95		30.23	31.2
	28.9814	25.68		28.6	27.3		27.62	33.8
	29.9975	28.28		27.62	26.98		28.28	36.4
	28.6392	27.62		29.57	28.28		30.55	32.83
	28.3074	25.68		32.5	28.6		27.3	32.83
	28.9814	26		33.15	28.28		30.55	33.48
	28.9814	27.62		29.57	29.57		24.7	46.48
	28.6392	27.95		27.95	25.35		28.6
	28.6392	27.95		30.55	26.65		27.95
	29.6553	26.32		31.2	25.68		27.3	25.03
	27.9756	27.3		30.88	27.62		30.55	34.12
	27.6334	26		31.85	28.28		28.6	30.55
	29.3235	26.32		30.88	28.6		28.93
	28.3074	28.93		31.2	28.93		28.93
	28.6392	26.65		29.9	31.53		28.6
	27.9756	26		31.53	32.18		25.68
	27.9756	28.28		29.9	30.55		28.93	36.08
	28.6392	28.28		29.57	29.25		27.62
	28.9814	29.57		31.85	30.55		28.28	31.85
	28.9814	28.28		31.85			29.25	38.68
	27.9756	24.38		29.9	30.23		28.6	44.2
	28.6392	25.03		35.43	31.2		30.88	44.52
	29.3235	26		30.55	30.55		28.93
	27.2912	25.03		32.5	33.48		25.35
	27.6334	27.62		37.05	29.9		27.95
	28.9814	28.28			29.9		30.55
	27.6334	26.32		29.25	28.6		25.68
	26.6276	26		28.6	30.23		27.62
	25.6114	26.65		34.45	30.55		30.88
	28.3074	28.93		34.45	30.23		32.83
	29.9975	25.35		35.1	32.18		26.65
	27.6334	25.35		32.18	31.53		26
		24.7		34.45	29.25		28.6
	29.6553	29.57		33.48	32.5		28.6
	28.6392	27.62		37.7	33.48		28.28
	27.9756	26.65		32.5	38.02		28.6
	27.2912	26.98		35.1	32.5		29.57
	26.6276	26.98		31.2	30.55		29.57
	26.2854	28.93		34.77	30.23		30.55
	26.9594	27.95			31.85		37.7
	27.9756	28.93		38.68	34.77		33.48	28.28
	28.3074	26		32.18	30.88			29.9
	26.6276	25.03		33.15				35.75
	27.6334	29.57		31.2	34.77		33.15	36.08
	27.6334	28.6		32.5	32.5		27.62
	26.6276	29.9		34.12	35.43		28.6
	28.3074	30.23		35.43	32.83		27.3	30.55
	28.3074	24.38		35.1	30.88		28.28	29.57
	26.9594	23.4		42.9	31.85		27.3	35.75
		26		38.35	34.77		28.93	40.3
	25.2796	26.98		32.5	33.48		29.9	36.08
	26.6276	27.95		34.12	30.23		29.57	35.1
	27.2912	27.3		33.48	30.55		28.6	37.05
	26.9594	27.62		34.77	33.48		27.62	35.75
	27.2912	29.57		34.12	31.53		28.93	35.43
	28.6392	24.05		36.73	34.45		26.65
	28.6392	27.95		37.05	31.85		29.25	41.6
	26.6276	24.7		33.8	33.48		28.28	40.3
	26.9594	26.32		31.85	30.88		27.62	33.8
	28.3074	26.32		31.2	32.18		26.32	32.5
	28.6392	27.62		33.48	29.9		27.3	39.65
	27.6334	28.28		33.48	34.12		29.57	39.65
	27.2912	27.3			30.23		29.25	47.77
	27.9756	28.6		31.53	33.48		29.25	39.33
	26.9594	26.98		33.48			27.95	40.95
	28.6392	30.23		36.4	34.12		28.28
	30.3293	25.68		35.75	36.4		27.95
	26.9594			39.33	35.43		26.65
	26.9594	29.57		40.3	36.4		27.3
	28.6392	32.5		38.02	25.68		26.98
	28.6392	20.48		32.83	26.32		27.3
	28.9814	26.65		31.2	25.68		29.25
	27.9756	25.35		32.83	25.35		27.3
	28.9814	24.38		29.9	26.65		28.28
	26.9594	25.03		36.73	27.62		26
	27.2912	28.28		35.1	28.6		27.3
	26.6276			37.38			27.3
	27.9756	26.98		38.02	31.53		28.6
	27.2912	26		34.77	29.9		28.28
	29.6553	28.6		33.8	30.23		26.98
	27.2912	26		34.45	31.2		28.93
	26.2854	26.32		31.85	27.3		32.83
	25.9536	27.62					33.15
	27.9756	27.3					32.5	36.73
	27.9756	27.62					33.15	35.43
	27.9756	27.62					33.8	37.05
	27.9756	27.3		36.73			35.1	35.75
	26.6276	27.3		39.33	29.25		36.08	34.12
	28.3074			39	28.6		34.77	35.43
	26.6276	26.32		34.12	25.35		35.43
	27.6334	26		28.6	28.93		35.1
	27.9756	26.98		28.93	31.2		35.1	35.75
	28.6392	28.28		30.55	31.85		37.05	30.55
	29.3235	28.28		33.48	32.18		37.05	34.12
	28.3074	23.4		31.53	32.18		37.05	32.18
	28.3074	25.68		34.77	31.85		35.1	37.05
	28.9814	27.62		36.08	32.5		33.48	40.95
	29.6553	28.93		34.45	32.18		32.18	43.23
	28.6392	27.3			36.4		34.45	40.62
	22.5837	31.2			33.15		36.08
	27.6334	27.62		39	30.23		36.08	32.5
	25.9536	26		42.25	31.2		33.48	34.12
	29.9975	26.32		43.23	31.2		33.48	34.12
	27.9756	28.6		43.88	32.5		32.83	34.12
	27.9756	30.23		37.05	33.15		32.83	37.05
	27.6334	25.68		34.77	29.9		32.83	37.38
	27.9756	26.98		36.08	28.28		32.18	40.95
	27.2912	29.57		38.35	27.3			38.02
	26.2854	27.62		37.7	28.93		37.7
	27.6334	25.03		31.2	27.62		36.4
	26.6276	24.05		31.2	27.62		34.45
	28.9814	23.73		34.12	27.95		33.8
	25.6114	26.98		33.15	24.7		32.18
	26.9594	25.03		29.57	29.25		33.8	29.9
	27.2912	25.68		28.6	30.88		32.83	32.18
	24.6056	26.32		35.1	29.9		34.45	37.05
	25.9536	26		33.48	28.93		36.4	32.5
	26.2854	26.32		36.08	27.3		34.77
	27.6334	27.3			26.65		35.43	38.02
	29.3235	25.68		36.73	26.65		35.1	32.18
	27.9756	24.38		38.35	28.6		32.83	33.15
	27.6334	23.73		23.73	26.32		32.5	36.4
	28.3074	26		33.48	30.23		32.18	42.25
	27.9756	24.7		38.68	33.8		32.5
	29.3235	24.7		26.32	33.48		29.9	38.35
	28.3074	27.95		27.62	26.32		35.1	37.7
	28.6392	25.68		27.95	27.3		33.48	44.85
	25.9536	25.35		29.25	26.32		32.5	41.27
	28.3074	26.98		25.03	27.62		32.18
	29.3235	26.98		27.95	27.95		34.77
	26.9594	24.7		22.75	30.23		34.12
	29.6553	26.98		25.35	28.6		32.83	39.65
	27.6334	22.75		29.9	30.88		33.8
	28.6392	25.68		26	26.98		34.12	43.88
	25.9536	25.35		29.9	24.05		35.43	33.8
	29.6553	26.98		26.65	28.28		34.45
	28.6392	26		26.98			33.48	51.02
	28.9814	26		24.7			34.12	49.4
	27.9756	25.35		24.7	27.62		34.45	50.38
	27.2912	23.07		27.3	25.68		36.08	34.12
	28.6392	23.73		27.62	25.03		35.43	31.53
	29.9975	26.98		28.28	28.28		34.77	26.65
	28.9814	27.3		28.28	23.4		32.18	34.77
	26.2854	25.03		30.55	24.7		32.83	37.38
	26.9594	25.35		29.57	26.32		31.85	41.93
	26.9594	26			21.78		32.5	40.3
	26.9594	26.32		23.4	27.3		33.8	38.68
	28.3074	28.6		26.98	24.38		31.85
	29.9975	27.62		25.68	25.68		31.53
	28.9814	26.98		25.35	27.3		33.8	39.33
	28.3074	26.32		26.32	26.32		34.12	39
	27.2912	24.38		25.35	29.25		34.12
	27.9756	25.35		25.35	27.62		34.45
	27.6334	25.35		26.65	26.32		35.43	39.33
	29.6553	26		28.93	26.65		32.5	30.55
	26.6276	23.4		25.68	28.28		32.18	30.23
	28.6392	25.35		25.35	25.35		33.8	36.4
	29.9975	26		27.3	26.65		34.45
	28.6392	26.98		26.98	25.35		33.8
	26.6276	24.7		28.93	25.68		34.77	38.02
	27.6334	25.68		26	27.62		36.08
	29.9975	27.95		26.65	27.62		34.45	49.73
	28.3074	26.32		28.6	28.6		35.1	46.48
	29.3235	27.62		26.98	28.28		35.1
	28.6392	28.28		27.95	27.3		34.12	39.98
	28.6392	24.7		25.68	26.98		35.75	36.08
	28.3074	26.98		25.68	27.95		35.75	31.53
	27.2912	23.4		27.3	28.93		34.45
	29.3235	23.73		30.23	26.65		34.12	34.45
	27.6334	26.65		28.6	27.95		33.48
	28.3074	27.62		27.62	26		33.8
	27.6334	26.65		29.25	26.65		33.48	30.23
	28.6392	26.98		28.93	27.62		32.5	39.33
	25.6114	26.65		26.98	28.93		34.12	39.33
	29.9975			25.68	27.95		37.05	30.23
	27.2912	24.05		26.32	28.93		36.4	33.48
	27.9756	24.7		25.68	26		37.38
	30.3293			26.98	28.93		40.3	41.6
	26.6276			26.32	31.2		39.98	34.45
	26.6276			26.32	27.95		36.4
	27.9756	27.95		27.3	29.9		40.3
	26.6276	26.65		28.6			44.52	36.73
	27.2912	26.65		24.7	28.28		48.1	32.18
	26.9594	28.93		25.35	26		53.3	40.95
	32.6935	26.65		28.6			38.35
		28.28		31.2	26.32		34.12
		27.62		27.95	27.3		29.57	36.4
	39.4229	24.38			31.53		32.5	44.52
	40.4391	27.62			31.85		29.57
	39.0911			26.98	33.8		29.9	45.18
	38.0853	27.62		28.93	27.62		35.43
		29.57
	31.3455	27.62			30.23		37.05
		27.62		32.18	29.9
	34.3732	26.65		29.25	28.6		28.6	39.33
	36.7374	27.95		30.23			33.15	45.18
	37.7432	26.65		23.73	27.62		34.77	41.6
	38.7593	26.65		29.25	25.03		33.48	32.18
	38.4171	25.35		28.93			34.12
	36.7374	25.68		32.18	29.25		33.15	38.68
	33.6992	25.68		29.25	26.65		35.43	41.6
	33.3674	26.65		31.53	26.98		37.05	38.02
	34.0414	24.38		29.9	29.9		37.38	36.73
	31.3455	26		28.93	29.57		33.48
	34.0414	28.93		24.38	28.93		30.55	33.48
	33.6992	25.35		37.7	28.28		33.8	31.2
	34.3732	25.35			26.32		33.15	28.93
	35.7212	26.65			26.98		32.18	34.45
	35.379	25.03		31.53	30.23		31.2
	33.6992	25.03		30.55	27.95		31.53	31.85
	32.0195	27.3			27.3		35.43	32.5
	33.0253	36.4		30.88	27.3		31.85
	32.0195	36.08		26	28.6		31.53	39
	31.3455	37.7		29.9	28.28		33.8	29.57
	32.3513	37.05		26	28.93		34.45
	33.3674	35.1		27.62	26		37.05	32.18
	36.3952	35.43		21.78	25.03		33.48	35.75
	34.7154	36.4		26.32	26		32.18	31.85
	34.7154	35.75		26.98	29.57		31.2
	36.3952	35.43			33.15		32.5	32.18
	36.053	37.7			31.2		31.85	35.75
	33.0253	39.65			32.18		31.85
	32.3513	39		27.95	35.75		31.2
	35.379	39.98		27.95	32.18		32.5	44.85
	35.0472	40.3		28.93	33.15		33.8	45.5
	37.0692	39		32.5	32.18		34.45	46.15
	32.0195	37.38		30.55	31.53		39
	31.3455	34.45		31.2	30.23		39.33	45.83
	31.3455	35.1		26.98	30.23		38.68
	32.0195	34.77		27.62	33.48		34.77	52.33
	31.6773	33.48		26.98	34.77		34.12
	30.6611	30.55		26.32	32.18		35.1	52.65
	29.3235	34.12		26	31.85		35.1	52.65
	31.3455	41.93		28.93	30.55		35.1
	31.0033	43.55		28.28	32.83		36.08	40.3
	33.0253	42.25		30.55			33.8
	36.7374	44.2		25.03			33.15	35.43
	40.4391	42.58		24.7			32.83	39
	40.1073	39.65		27.95	32.5		32.18	40.62
	41.1131	38.68		29.57	32.83		34.12	33.15
	41.1131	34.12		27.3	34.12		34.45	32.18
	39.4229	31.53		23.07	35.1		34.77	29.9
	33.6992	34.77		26			33.8	28.6
	32.0195	35.75		28.93	32.5		33.8	41.6
	32.0195	34.45		26.98	27.95		32.5	39.65
	36.053	35.43		24.38			32.83
	36.3952	33.15		29.57	35.75		31.85
	36.053	32.5		22.75	34.12		31.85	36.08
	43.135	32.18		28.93	35.1		34.77	39
	48.5269	30.88		29.57	31.2		33.8	40.95
	49.8749	31.53		28.93	31.2		32.18	35.75
	48.8587	32.18		26.65	35.1		31.53	36.4
	46.8471	31.53			30.88		31.2	34.45
	42.1189	31.53			34.45		32.18	37.05
	38.0853	33.15		28.93	35.1		31.2	32.5
	39.0911	33.15		26.98	36.08		32.83	29.9
	38.4171	38.02		26.98	31.2		34.12	31.2
	37.7432	38.02		27.62	32.83		32.18	27.62
	35.379	36.08		24.38	34.12		33.8	31.53
	31.6773	36.4		24.05	31.2		34.45	34.12
	30.6611	33.48		27.3	33.15		33.48
	29.3235	30.88		28.6	36.4		33.8
	31.0033	30.88		26.65	33.48		33.48	29.9
	32.3513	34.77		25.03	36.4		32.18	29.57
	33.6992	31.2		28.28	27.95		32.18	31.2
	31.6773	31.85		28.28	33.48		32.5	29.25
	38.0853	33.8		25.03			33.48	26.98
	37.0692	30.23		26.32	30.55		33.8	31.2
	38.0853	30.23		27.3	32.5		35.43
	41.7871	32.5		27.95	30.88		33.48	27.95
	45.4992	31.53		27.95	28.93		31.2	31.53
	44.1512	29.9		26	32.5		31.53	32.18
	48.1951	29.9		28.28	31.2		33.8	31.85
	42.4611	35.43		27.62	31.85		33.48	28.93
		34.12		25.35	33.48		35.43	30.23
	35.7212	33.48		27.3	31.53		31.53
		36.08		29.25	31.2		34.45	30.23
	37.0692	35.75		25.35	31.85		32.83	27.95
	37.0692	41.27		25.68	34.12		34.45	37.05
	40.1073	37.7		26.32	33.15		32.18	28.28
	42.7929	37.05		25.35	29.57		34.12	30.88
	44.8252	38.02		27.95	29.25		34.77	33.8
	47.5211	32.5		25.68			34.77	32.18
	46.8471	30.23			31.2		33.8
	43.4772	34.77			32.5		34.12	27.62
	38.7593	31.85		28.93	36.4		37.05	30.88
	39.0911	32.18		27.3	30.23		38.35	31.2
	39.7651	32.18		28.6	27.3		36.4	33.48
	36.053	30.23		27.62	30.23		36.08	31.2
	34.0414	32.5		28.6	33.8		36.73	29.57
	30.6611	31.53		27.3	34.77		33.48	28.6
	31.0033	32.5		30.23	28.6		37.38	30.88
	31.0033	33.8		26.98	35.75		40.95	31.2
	29.9975	34.12		25.68	31.2		41.6	30.23
	33.0253	32.5		25.03	31.53		39	31.2
	31.3455	33.8		29.57	30.23		38.02	32.18
	28.9814	32.5		27.95			37.7	25.68
	30.6611	33.15		29.57	31.53		36.08	33.15
	32.0195	34.77		26.98	31.2		36.08	34.45
	35.379	33.8		27.3	30.55		37.7	32.83
	32.3513	33.15		25.03	29.9		36.4	31.85
	33.6992	28.93		26.65			35.43	28.6
	34.3732	25.35		28.93	30.88		36.08	33.8
	35.379	26		28.28	33.15		38.35	29.25
	33.0253	28.28		28.6	35.43		44.2	30.88
	31.3455	29.25		26	34.77		40.3	14.3
	32.6935	33.48		25.03	32.18		38.35	29.57
	34.0414	33.48		28.28	33.15		33.8	28.28
	37.0692	30.55		28.28	34.12		38.02	29.9
	40.1073	31.2		26.98	32.83		37.05	31.53
	38.7593	29.9		25.68	33.15		36.73	31.85
	36.053	28.93		28.6	30.55		36.73	30.23
	31.0033	35.1		28.28	29.9		33.8	29.25
	29.6553	28.6		26.32	32.5		33.15	32.83
	34.7154	24.38			32.83		38.35	32.83
	35.0472	25.35		27.95	30.55		39.33	32.83
	35.379	26.65		27.95	26		41.6	28.93
	34.0414	27.95		29.57	24.05		40.95	30.23
	35.379	27.62		26.32	27.95		46.48	31.2
	31.6773	26.32		26.98	27.62		45.18	31.53
	31.3455	28.28		27.62	27.3		41.27	27.3
	32.0195	27.3		26.32	28.28		40.95	28.93
	33.3674	26.32		27.62	30.55		43.55	30.55
	32.0195	25.03		25.68	28.6		47.12	33.15
	36.053				30.55		42.58	30.88
	37.4114	30.23		26.65	32.83		33.8	34.12
	36.053	30.55		24.7	36.08		34.77	30.23
	32.3513	26.32		28.28	33.48		33.15	28.93
	31.0033			27.95	30.88		35.75	27.95
	29.9975			29.9	29.25		36.73	30.88
	34.0414	28.93		28.28	30.23		34.45	29.25
	33.6992	29.9		27.62	27.3		32.18	29.57
	33.6992	28.6		25.03	30.23		34.77	29.25
	32.3513	28.28		24.05	31.53		35.75	31.2
	32.0195	27.95		25.68	29.9		33.8	30.23
	33.6992	25.68		27.3	26.32		32.83	29.57
	34.3732	25.35		25.68	27.3		33.15	31.53
	31.6773	26		29.9	27.3		34.77	29.25
	31.6773	28.28		27.95	24.7
	29.6553	28.93		27.95	26.32			31.53
	31.6773			27.3				31.2
	34.7154	27.62		26.98	31.85			28.93
	36.3952	26.65		30.55	28.6			30.88
	36.053	26.32		26	17.88			29.9
	34.0414	27.62		25.03	27.3		34.45	27.3
	33.6992	28.28		27.95	28.93		43.23	27.3
	36.7374	26.32		25.68	29.57		43.88	31.53
	34.3732	26.65		26.32	29.25		39.33	29.9
	35.0472	25.03		25.68	28.93		41.93	29.25
	35.0472	26.98		26.65	26.65		42.25	27.95
	32.3513	28.93		29.25	29.9		37.38	26.32
	31.6773	30.23		25.35	28.93		36.73	30.55
	31.3455	25.35		27.62	29.57		34.12	32.18
	31.6773	26.65		29.9	27.95		32.5	30.23
	33.3674	25.68		26.98	27.3		30.88	31.85
				24.7	28.6		35.75	31.85
	56.6147	27.62		28.93	27.95		38.02	31.2
	57.9627	27.3		26.65	25.35		36.4	30.55
	53.2448	26		28.28	27.95		34.12	26.32
	44.8252	25.35		28.93	25.68		34.12	30.88
	37.0692	27.3		28.28	28.28		37.05	32.18
	32.6935	27.3		29.25			39.65
	33.3674	28.6		27.95	29.25		40.62	28.6
	35.379	27.3		29.25	26.65		45.83	32.83
	35.379	23.73		29.25	23.07		47.45	32.5
	32.6935	26.98		30.55	24.7		48.1	27.62
	31.3455	26.98		34.45	26.65		44.52	28.6
	31.3455	28.93		33.15			40.3	28.6
	29.9975	26.98		35.43	31.2		39.33
	31.6773	26		33.8			38.35	31.85
	32.0195	25.35		35.43			38.68	31.53
	32.6935	26.32		35.1			35.75
	35.0472	28.6		32.83	27.95		33.15	29.9
	36.053	27.95		31.53	31.2		36.08	29.25
	34.7154	28.6		33.8	28.6		35.1	30.23
	37.4114	26.65		37.7			34.12	27.95
	38.4171	24.38		38.68	24.05		32.5	29.25
	39.4229	24.38		38.68	26.32		33.15	30.23
	37.4114	26.32		34.77			34.45	28.6
	30.3293	24.7		33.15	30.23		32.83	31.53
	25.2796	26.98		34.45	29.9		31.85	32.18
	24.9374	26.32		33.48	25.03		34.45	28.28
	12.1317	27.3		35.43	26		33.48	31.2
	25.9536			40.62	27.95		34.12	31.53
	24.9374	27.3		37.7	29.9		34.77	30.88
	24.6056	25.68		36.73	28.93		39.33	28.93
	26.2854	28.28		37.38	29.57		35.75	32.18
	24.9374	28.28		36.73	27.62		33.15	27.62
	26.6276	25.68		33.48	28.93		33.15	28.93
	27.2912	25.68		31.85	24.38		32.83	30.55
	25.9536	25.03		31.53	29.9		32.18	32.83
	25.9536	26.98		31.53	29.25		33.8	28.93
	25.6114	25.35		32.18	27.3		33.8	30.88
	26.2854	26.32		31.2	27.62		40.3	32.18
	28.3074	27.62		35.43	26.32		44.52	29.9
	26.6276	29.57		33.8	27.62		41.27	32.18
	26.6276	31.2		30.55	29.57		39.65	26
	25.2796	30.55		31.53	29.25		36.73	27.3
	25.6114	29.57		33.15	28.93		33.8	29.25
	25.9536	27.3		33.8	30.23		36.4	31.2
	25.2796	29.9		32.83	29.25		38.35	32.18
	26.9594	27.3		31.85	26.32		35.1
		27.62		34.12	25.03		33.48	36.73
	25.9536	28.28		36.73	26.32		34.77	31.85
	26.2854	27.95		37.38	27.95		33.15	34.77
	26.2854	28.28		36.08	26.65		36.4
	26.2854	26.98		32.83	26.32		35.75	28.6
	28.9814	27.3		35.75	25.68		37.7	29.25
	23.2577	26.98		33.48	23.73		36.4	27.3
	25.9536	28.93		32.18			34.12	29.9
	26.2854	31.53		31.53	29.25		36.4	30.23
	26.6276	29.9		30.88	29.57		38.02	28.28
	26.2854	31.2		32.83	27.95		38.35	26.98
	27.9756	30.55		34.77	26.65		36.08	31.53
	32.3513	30.88		38.68	27.95		34.12	33.15
		29.9		40.3	27.95		35.1	32.5
		29.57		39.65	25.68		31.53	30.88
		27.62		38.68	25.68		33.15	32.83
		28.93		36.08	26.32		35.43	31.2
		31.53		33.15	27.62		41.93	30.23
		30.55		33.48	27.95		43.55	31.53
	27.2912	32.5		34.45	29.25		42.25	30.55
	25.9536	31.2		36.4	28.6		39.33	32.5
	26.9594	32.5		37.05	25.03		34.12	29.57
	23.9213	31.85		34.77	26		35.1	30.23
	22.2415			29.9	27.3		35.75	31.53
	23.5895			30.88	27.3			30.23
	23.9213	27.3		28.93	26.65			30.23
	24.2635	26.32		29.25	27.3			29.9
	26.9594	28.28		28.93	31.53			30.55
		27.95		29.9	25.35			29.9
		28.6		31.85	27.3
	28.6392	29.57		28.93	27.3			33.15
	25.2796	28.28			30.55		41.27	31.53
	24.2635	31.85			30.55		39.98	31.85
	26.9594	30.23			26.98		39	28.93
	27.2912	30.55					39	29.57
	25.2796	30.23					42.25	31.53
	25.9536	28.28					41.93	30.23
	26.2854	29.57					38.35	31.53
	25.6114	26.65			27.3		42.58	30.88
	26.6276	25.68		36.4	26.32		41.6	30.55
	26.6276	28.6		30.88	27.62			29.9
	26.6276	29.25		29.9	26.32		42.9	29.25
	26.6276	29.25		30.88	26		41.27	27.3
	24.9374	28.93		32.83	28.28		43.23	28.93
	25.9536	27.3		31.53			46.8	28.93
	25.2796	30.55		31.85			44.85
	25.9536	30.55		34.45			39.98	32.5
	27.2912	29.9		36.4	30.23		33.48	29.25
	28.6392	29.57		35.43	29.9		33.8	32.83
	25.6114	27.95		33.15	26.65		35.75	31.2
	26.6276	31.2			27.3		34.77
	27.6334	28.6			25.03		33.15	34.12
	28.3074	28.28			25.35		34.12	33.8
	24.6056	26.32			27.3		35.75	32.18
	26.6276	26.98			25.35		33.8	28.6
	25.6114	29.9			29.9		35.75	28.6
	26.6276	31.53			28.93		35.43	28.28
	27.2912	31.53		29.57	28.6		31.53	32.18
	28.3074	30.23		27.95	27.62		32.5	29.25
	26.9594	28.6		28.6	26.98		34.45	28.6
	31.3455	27.62		33.8	27.95		33.8	31.2
	32.0195	30.23		34.77	29.57		33.8	27.62
	31.3455	28.6		37.38	29.25		33.48	29.9
	32.0195	26.65		35.1	27.3		33.48	29.25
	33.3674	29.57		31.2	34.12		39	33.8
	34.7154	27.62		30.88	33.8		38.35	29.25
	33.0253	29.57		28.93	31.85		37.05	27.3
	34.7154	27.3		31.53			32.83	29.9
	32.6935	25.35			27.95		38.35	30.23
	32.0195	29.9		32.18	29.25		58.83	28.93
	33.0253	27.3		31.53	31.85		60.12	27.62
	32.3513	30.23		36.08	30.88		60.12	31.85
	34.0414	28.6		32.83	27.62		55.58	31.53
	34.3732	28.6		35.75	30.55		43.55	33.15
	33.0253	29.9			31.2		46.15	31.85
	33.0253	30.55			28.93		49.08
	31.0033	31.53		31.53	28.6		47.12	31.85
	31.3455	26.98		31.53	29.57		52.33	29.25
	32.0195	26.32		30.88	27.95		41.6	28.28
	30.3293	29.25		34.12	27.95		30.55	28.93
	32.6935	25.68			29.57		31.53	29.9
	32.6935	25.35		33.15	27.62		35.43	30.88
	31.0033	29.25		33.8	26.98		39	30.23
	31.6773	29.57		34.77	24.7		45.83	31.2
	31.6773	26.98		32.83	26.65		43.55	28.93
	30.3293	29.57		32.18	27.3			30.88
	30.3293	29.25		31.53	27.3		44.85	29.57
	31.6773	28.28		32.83	29.57		47.77	29.57
	29.9975	28.93		36.08	30.23		50.05	28.28
	29.6553	29.57		37.7	29.57		52.33	29.57
	33.0253	28.93		41.6	28.28		58.5	28.6
	32.6935	28.28		37.7	27.95		59.48	28.6
	30.3293	28.6		41.93	27.95		60.77	30.55
	29.9975	28.6		39.98	29.57		58.5	30.88
	30.3293	26.98		33.15	28.6		51.02	31.85
	32.0195	26.98		31.85			44.85	31.85
	31.6773	26		32.18	30.88		48.1	30.23
	29.6553	26.32		37.38	30.23		45.83	29.25
	33.3674	27.62		38.68	31.53		48.1	31.85
	33.0253	27.95		33.8	31.85		59.8	31.53
	32.6935	28.93		33.15	32.83		64.67
	31.0033	28.28		31.85			61.75	29.57
	31.6773	27.62		35.75	27.95		54.93	29.9
	31.0033	26.98		35.75	29.25		55.58	29.9
	31.6773	29.57		35.1	28.28		57.52	29.25
	31.3455	30.55		33.15	26.98		57.52	29.57
	30.3293	30.88		30.55	32.83		52.65	28.93
	30.3293	29.9		32.18	34.45			31.53
	34.7154	32.18		33.48	31.2		51.02	30.88
	38.4171	28.93		29.9	32.18		52.65	34.12
	42.7929	27.62		33.48	28.93		54.6	31.2
	40.1073	31.2			28.6		57.85	32.18
	45.831	33.8		34.77	28.28		56.55	29.25
	38.7593	33.8		36.08	29.25		54.27	29.57
	40.4391	31.85		37.05	26.98		45.5	28.6
	36.3952	33.8		36.73	31.85		32.83	32.83
	31.0033	33.15		36.4	29.25		35.43	28.93
	32.3513	30.88		34.12	31.53		39.33	28.6
	33.3674	32.83		33.15	29.9		37.38	27.62
	33.6992	34.77		38.02	27.3		36.4	29.57
	33.0253	33.8		40.3	26.98		37.05	29.9
	35.379	34.77		36.4	29.57		34.12	31.53
	36.053	35.43		31.85	29.25		36.08	30.88
	39.0911	35.43		28.28	26.65		38.68	28.28
	40.4391	33.15		29.25	28.93		38.68	31.85
	39.4229	28.28		29.57	29.9		34.45	32.18
	38.7593	28.28		31.53			37.05	32.18
	39.7651	28.28		30.88	29.25		43.55	36.08
	34.3732	28.28		31.2	27.62		44.52	36.08
	36.053	28.93		34.12	26.98		40.62	33.15
	38.7593	27.95		33.15	28.93		39.98	32.83
	42.4611	29.9		36.4	28.28		34.45	28.28
	44.8252	33.8		27.95	28.93		32.5	29.57
	43.135	39.65		31.85	30.23		33.8	39.33
	36.7374	38.35		30.23	28.6		33.8	34.12
	36.053	33.15		27.95	29.9		34.45	34.77
	38.7593	32.18		27.62	29.25		33.48	31.53
	35.379	32.18		29.57	28.93		34.12	33.15
		33.15		29.57	29.57		35.43	38.35
	37.4114	31.53		30.23	27.95		37.05
	34.7154	29.9		29.9	28.28		37.38	38.02
	33.6992	34.12		27.95			42.9	32.83
	31.3455	36.4		29.25	27.62		48.43	30.88
	31.6773	32.5		29.9	29.9		53.62	32.83
	31.6773	31.85		30.55	30.55		55.25	34.12
	27.9756	30.23		30.23	27.62		59.15	30.23
	31.0033	30.23		28.93	27.95		61.43
	35.0472	31.2		28.93	28.6		60.77	40.95
	36.3952	30.55		29.9	26.98		62.08	38.35
	35.379	32.83		29.25	31.53			35.43
	31.0033	33.48		27.62	31.85			37.05
	32.6935	33.15		27.3	27.62		61.75	33.8
	38.0853	34.45		28.28	31.53		55.58	33.8
	36.3952	33.8		31.2	29.9		48.43	30.55
	37.4114	32.18		30.55	31.53		50.7	30.88
	38.0853	33.15		29.25	29.25		56.88	28.6
	40.7813	34.12		28.28	30.23		54.6	34.45
	39.0911	33.15		33.48	29.9		52.65	37.38
	38.7593	31.2		30.23			52.98	32.83
	33.0253	33.15		32.18	30.23		50.7	30.55
	37.4114	35.75		32.5	27.62		42.25	31.53
	40.1073	32.5		32.83	30.88		38.02
	39.7651	31.85		26.98	34.12		38.35	36.73
	39.4229	31.2		28.6	28.93		39.65	36.4
	38.4171	31.85		28.6			41.6	38.35
	36.7374	34.77		29.57	28.28		46.15
	40.1073	34.12		28.28	33.48		50.38
	38.4171	30.55		28.6	29.57		48.43	33.48
	36.3952	29.25		26.65	24.38		43.88	44.52
	35.7212	30.55		27.62	30.55			40.95
	34.7154	30.55		30.23	30.88		44.2	39.98
	37.0692	30.55		28.6	33.48		40.3	40.62
	37.4114	32.18		30.23	24.7		40.95	35.43
	38.4171	32.18		27.95	26.32		43.23	40.62
	34.3732	32.18		29.57	27.3		41.27
	32.0195	31.85		27.95	30.88		43.88	43.88
	31.3455	32.5		28.28	32.18		51.02	46.8
	29.3235	28.93		27.3			47.77	46.48
	29.3235	31.53		30.88	26.32		48.1	38.68
	31.0033	29.25		33.15	30.55		46.15	33.15
	31.6773	29.57		31.85	25.35		41.6	37.05
	31.3455	31.2		28.93	25.35		38.02
	31.3455	32.18		31.53	26.32		60.12
	29.9975	35.75		28.6	27.62		57.52	40.95
	31.0033	32.18		29.57	30.23		57.52
	29.3235	32.83		30.55	30.88		54.6	34.77
	30.6611	31.2		30.88	29.57			40.95
	29.6553	35.75		31.53	27.3			36.08
	30.3293	31.85		26.65			46.8
	29.6553	34.12		31.2	30.88		42.58	33.15
	28.3074	33.48		31.85			48.1	37.05
	29.6553	33.8		30.88			51.02	39.33
	30.3293	36.73		26.65	31.53		49.4	39.33
	30.3293			28.28	30.88		44.52	39
	30.3293	32.83		28.6	27.95		42.58	29.9
	31.0033	33.48		29.25	27.95		37.05	35.43
	30.6611	29.9		26.65	28.93		32.5	33.15
	29.9975	31.2		29.57	28.28		34.77	32.83
	30.3293	31.53		30.55	30.55		35.1	32.18
	30.6611	25.68			31.2		39	36.4
	29.3235	26.65			28.6		40.3	37.7
	31.0033	28.28			30.23		38.35
	31.0033	29.25			31.53		35.43
	31.0033	29.25			31.2		35.43	28.93
	31.3455	30.88			31.85		37.38	32.83
	33.3674	31.53					35.75	32.18
	33.0253	33.15			33.8		37.05	37.05
	30.3293	34.12		31.53	29.57		40.62	33.8
	28.6392	34.77		31.2	31.85			35.1
	30.6611	38.35		30.23	29.9
	28.9814	32.83			31.53			43.88
	27.6334	32.5			33.48			47.12
	29.6553	35.1			29.25			38.68
	30.3293	33.48			32.18			37.38
	30.3293	31.53			33.8
	32.6935	30.88			30.23		41.6	44.85
	35.7212	31.85			28.6		40.95
	32.6935				32.5		44.52
	33.6992	36.08		32.18	30.23		41.27	39.33
	32.3513	36.08		31.85	30.23		36.4	37.38
	29.9975	28.93		29.9	31.85		38.35	32.5
	29.3235	35.43		28.93	32.83		44.85	32.5
	31.0033	37.38		29.25	35.75		50.7	38.68
	30.6611	35.43					56.23	44.85
	33.3674	34.45		29.25	32.5		23.07	35.43
	30.3293	35.75		28.93	28.93			35.1
	29.3235	34.45		29.57	33.48			38.02
	31.0033	33.8		28.6	30.55			41.27
	29.9975	33.15		30.88	30.55			39.33
	31.0033	33.15		30.55	31.53			35.75
	31.6773	33.15		26.98	30.88			33.8
	31.0033	32.83		25.03	30.55			33.15
	30.3293	30.23		29.25				33.48
	30.6611	28.93		34.12				34.45
	31.0033	27.62		34.77				35.43
	36.053	26.32		29.9				42.25
	28.6392	24.38		31.85	32.18		58.18	43.23
	27.9756	25.03		35.1	42.9		45.83
	26.6276	25.68		34.45	29.57		44.52
	25.9536	25.68		33.48	32.83		49.73	46.15
	27.2912	25.35		35.1			56.23
	28.6392	26.32		35.75			60.45	44.52
	26.2854	26.65		33.8			61.1
	27.6334	26.65		30.88	29.9			38.02
	26.9594	27.3		30.55	31.85			35.43
	27.2912	24.38			36.08
	24.9374	27.3			33.15			37.38
	26.2854	27.95			32.5			37.05
	25.9536	26.32			37.38			30.23
	25.9536	26		27.62	38.68			36.08
	24.9374			32.5	33.48		48.43
	28.6392	24.38		33.48	35.75		56.88	38.35
	27.2912	23.73		31.85	32.83		58.18	43.88
	28.9814	27.95		33.48	34.77		55.9	41.6
	25.2796	26		30.55	27.3		47.12	37.38
	25.9536	27.95		31.53	31.2		43.55	37.7
	28.9814	29.9		30.55	33.8		42.9	36.73
	29.6553	29.57		31.53	27.3		38.02	32.83
	26.2854	25.35		32.5	29.25		35.43	32.83
	28.6392	25.68		35.1	32.18		36.08	31.85
	27.6334	27.3		37.38	32.83		33.15	30.88
	26.6276	26.65		34.77	34.45		32.18	36.08
	27.2912	24.05		33.48	31.85		33.15	30.88
	27.9756			32.18	30.88		20.48	28.28
				34.45	31.2		35.1	29.57
				31.53	33.15		35.1	31.85
	29.6553	25.68		28.6	32.5		35.1	35.43
		26		31.53	30.23		35.1	33.48
		27.3		30.55	32.83		35.1	33.15
		26.65		33.8	36.73		35.1	33.8
		27.95		33.48	35.1		35.1	34.12
		27.95		32.83	36.4		35.1	36.4
		26.98		32.18	35.1		35.1	36.08
	27.9756	28.28		31.85			35.1	35.75
	26.9594	26.65		31.53			35.1	32.5
	23.9213	28.93		31.85	35.43		35.1	39
	22.5837	27.95		36.73	35.1		35.1	37.7
	25.9536	25.35		36.4			35.1	30.55
	26.9594	26.32		33.8	36.4		35.1	33.48
	27.9756	24.38		34.45	35.1		35.1	31.53
	27.2912	29.9		30.23	32.5		35.1	30.88
	25.6114	29.25		30.88	30.23		35.1	31.85
	24.2635	28.28		29.57	31.53		35.1	30.55
	22.9155	24.38		32.5	31.53		35.1	29.9
	24.6056	24.7		34.77	27.95		35.1	32.18
	27.9756	27.3		35.43	29.57		35.1	31.2
	26.9594	28.28		31.85	31.2		35.1	34.45
	25.9536	26.32		31.53	36.4		35.1	34.12
	25.2796	25.35		32.5	35.1		35.1	32.83
	27.9756	25.03		32.83	31.85		35.1	32.18
	26.6276	26.98		32.5	32.18		35.1	29.57
	27.9756	26.65		31.53	34.77		35.1
	25.6114	25.68		29.9	36.08		35.1
	27.2912	23.73		31.53	30.88		35.1	37.05
	26.6276	25.03		30.23	27.95		35.1	37.7
	25.6114	26.65		29.9	26.98		35.1	36.73
	24.2635	26.98		30.88	34.77		35.1	36.4
	27.6334	28.6		32.5			35.1	32.18
	26.9594	26.65		32.18			35.1	28.6
	25.2796	25.35		30.23			35.1	28.28
	26.9594	26.32		31.85			35.1	29.25
	25.2796			32.18	32.5		35.1	32.18
	28.9814	26		35.1	30.23		35.1	29.9
	25.9536	23.07		35.75	33.48		35.1	31.2
	23.2577	26.65		31.2	31.53		35.1	30.23
	27.6334	28.28		36.4	32.5		35.1	29.57
	26.6276	27.62		34.45	31.53		35.1	29.57
	28.3074	28.6		33.8	29.9		35.1
	26.6276	28.93		32.5			35.1	29.25
	28.3074	29.9		30.88	32.18		35.1	33.48
	26.9594	29.57		32.18	31.85		35.1	30.88
	26.9594	24.7		32.83	34.77		35.1	28.93
	27.6334	24.7		34.12			35.1	28.93
	27.9756	27.95		30.88	32.83		35.1	31.53
	28.3074	25.68		32.83	32.83		35.1	32.5
	27.6334	25.68		33.15	33.8		35.1	31.85
	25.9536	26.98		32.5			35.1	30.55
	27.6334	26.32		31.53	33.48		35.1	31.2
	25.6114	26.98		31.85	33.15		35.1	28.6
	26.6276	27.62		29.25			35.1	30.55
	26.9594			28.28	33.48		35.1	29.57
	24.6056	28.28		30.23	31.53		35.1	30.55
	27.2912	29.25		34.77	33.8		35.1	29.9
	23.5895	27.3		35.1	30.55		35.1	30.55
	23.5895	25.03		32.18	34.12		35.1	35.75
	26.9594	30.23			30.23		35.1	28.93
	26.9594	28.6		33.48	33.15		35.1	26.65
	24.9374	28.28		30.23			35.1	29.57
	26.2854	28.6		29.9	34.12		35.1	33.48
	25.2796	27.3		30.23	31.2		35.1	29.25
	27.6334	26		34.45			35.1	28.93
	26.6276	27.62		32.18	31.53		35.1	27.3
	26.2854	27.62		31.53			35.1	28.93
	24.9374	26.65		34.45	32.83		35.1	29.9
	26.2854	28.6		34.77	32.18		35.1	30.88
	25.9536	26.98		34.45	28.28		35.1	31.2
	26.2854	27.95		30.88	30.55		35.1	29.25
	25.6114	29.25		31.85	31.2		35.1	30.88
	24.9374	24.38		30.23	28.93		35.1	29.9
	27.6334	24.7		31.2	33.48		35.1	28.6
	26.9594	24.05		31.85	31.53		35.1	32.5
	26.9594	25.35		33.48			35.1	30.55
	27.2912	25.35		36.08	29.25		35.1	27.95
	25.9536	24.38		37.38	31.53		35.1	29.9
	25.9536	21.78			31.53		35.1	30.55
	28.9814	23.73		32.18	31.2		35.1	29.25
	26.6276	25.03		32.18	30.55		35.1	27.95
	29.9975	26		29.9	36.08		35.1	27.3
	27.9756	26.65			32.5		35.1	30.88
	25.9536	23.07		35.75	29.57		35.1	29.9
	25.9536	24.38		33.8	32.5		35.1	28.6
	26.9594			33.48	34.77		35.1	30.23
	26.2854	26.32		35.43	34.45		35.1	29.9
	25.9536	27.62		31.2	34.45		35.1	29.9
	27.6334	29.57		32.5	31.53		35.1	27.3
	25.9536	26.98		32.18	31.85		31.85	28.28
	25.6114	24.7		31.85	28.93		33.8	28.6
	23.2577	28.93		29.9	30.88		36.73	27.95
	26.9594	29.25		30.55	30.88		40.95	33.15
	24.2635	28.93		29.25	28.93		38.02	29.25
	29.3235	26.32		28.28	29.25		34.12	29.9
	25.2796	26		30.88	32.5		34.12	29.25
	25.2796	25.03		28.93	32.18		32.5	30.55
	25.2796	28.28		32.5	30.88		34.45	28.6
	26.2854	26.65		32.5	29.57		34.12	29.25
	28.6392	28.93		33.15	34.12		35.1	30.55
	29.3235			31.85	31.85		34.12	26.98
	28.6392	26.65		29.57	32.83		34.77	27.62
	30.3293	26.65		30.23	30.55		32.5	27.3
	31.6773	25.68		31.2	29.9			30.55
	31.3455	26.32		35.75	31.2		34.45	28.6
	29.9975	29.25		34.12	30.55		38.02	33.8
	31.6773	26.65		39	33.8		38.02	28.93
	31.3455	25.68		38.02	31.2		38.68	29.9
	28.9814	25.68		39.98	36.4		35.75	30.55
	27.6334	24.05		35.75	28.6		41.93	31.85
	30.3293	24.7		34.12	31.2		53.3	28.93
	31.0033	26.65		30.55	31.2		56.55	29.25
	31.3455	25.35		30.23	27.95			29.9
	30.6611	25.35		29.57	29.57		59.48	29.25
	29.6553	26.32		30.23	28.93		68.25	30.23
	29.6553	28.28		32.18	27.95		74.42	27.62
	29.6553	28.28		31.85	30.88		73.12	32.5
	28.9814	29.9		31.53	28.93		70.2	33.15
	31.6773	28.93		31.2	27.3		58.5	29.9
	29.9975	27.95		31.2	26.98		45.18	28.6
	29.3235	29.25		32.5			44.52	29.25
	29.6553	27.3		30.55	32.5		48.1	29.9
	29.9975	26		32.18	30.23		52	29.9
	29.9975	26.98		33.15	29.9		52.98	31.85
	29.3235	27.3			32.5		48.75	29.25
	29.9975	25.35		33.48	29.57		43.55
	29.6553	25.68		34.12	30.23		37.38	29.57
	28.9814	25.68		34.45	30.55		34.77	28.28
		27.62			29.57		32.83	30.88
		28.6					35.43	34.45
		26.65		29.57	30.23		36.08	29.25
		27.62		35.1	31.53		35.75	30.23
		27.62			30.55		32.18	28.93
	36.7374	23.07		31.85			33.15	28.28
	36.3952	21.78		28.6	32.18		33.8	28.28
	32.0195	23.07		31.2			33.48	29.57
	29.3235	24.7		31.2	30.88		33.15	28.6
	27.9756	24.38		29.57	31.53		34.45	32.5
	29.3235	24.7		31.2	32.83		36.08	29.9
	29.3235	26.98		27.95	31.53		41.6	28.28
	29.3235	25.68		30.88	33.48		41.6	29.25
	29.3235	24.7		29.25	31.85		44.85	29.57
	33.3674	26.65			31.53		46.48	32.83
	32.3513	28.6		29.25	32.5		40.62	31.53
	29.3235	26.32		20.48	32.83		32.18	27.95
	33.6992	25.68		31.85	30.23		31.85	29.9
		28.28		32.18	31.2		57.85	31.2
	31.3455	28.28		28.93	33.8		51.68	26.65
	31.6773	27.3		28.6	33.15			29.57
	31.6773	26.65		31.2	27.3		42.9
	31.0033	23.73		32.5	27.95		38.35
	31.6773	27.62		35.1	30.55		37.7	30.55
	30.6611	27.95		32.18	31.53		36.4
	28.9814	28.6		32.5	34.77		36.4	29.25
	28.6392	27.3		32.5	29.9		38.35	29.57
	28.9814	27.62		26.32	30.55		38.68	26.32
	30.3293	25.68		26	32.5		37.05	29.25
	29.9975	25.68		37.05	33.48		37.38
	27.2912	26.65		38.35	32.5		42.9	26.32
	29.6553	28.28		36.08	36.4		42.25	31.2
	28.3074	27.95		28.93	31.53		45.5	28.6
	29.3235	26.65		29.57	31.85		48.1	29.57
	30.6611	26.65		33.48	33.15		47.45	31.53
	32.0195	25.03		31.53	31.85		34.12	31.85
	30.3293	27.62		30.55	30.23		33.15	31.85
	29.9975	26.32		29.9	30.55		37.7	29.57
	32.3513	26.98		31.85	32.18		37.05	28.93
	31.3455	25.68		31.85	29.9		36.4	32.18
	30.6611	26.98		32.18	29.57		34.45	33.48
	31.0033	23.73		30.23	32.83		34.45	31.85
	27.6334	27.3		27.62	32.18		33.8	28.6
	27.9756	26.98		29.25	29.25		33.8	29.57
	29.6553	26.65		30.23	30.23		33.8	31.53
	28.9814	26.65		29.25				30.88
	30.3293	27.62		31.53	33.48		36.73	30.55
	30.6611	26.98		28.93	32.83		34.77	37.7
	31.0033	28.93		29.57	31.2		35.75
	30.3293	28.6		29.57	31.2		38.02
		26.98		31.2	29.9		32.18	36.4
	31.0033	28.28		30.88	31.53		32.5	31.2
	28.3074	26		28.6	33.15		42.9	31.53
	29.3235	26.32		28.93	30.55		52.65	34.12
	29.9975	26		29.57	29.57		52.65	34.45
	29.9975	24.7		28.28	27.95		52.65	33.48
	29.9975	27.95		29.9	27.62		50.38	28.28
	29.3235	29.9		33.15	27.62		42.25	29.57
	27.9756	25.03		30.88	31.85		42.25	28.6
	28.3074	27.62		28.28	30.88		37.05	29.57
	30.6611	28.93		32.83	31.2		46.8	27.95
	30.3293	29.57		33.8	33.48		34.45	26.65
	29.3235	25.68		31.85	29.57		31.85
	29.6553	26		31.2	30.55		35.75	32.18
	29.9975	26.32		31.85	33.15			30.23
	29.3235	27.95		30.23	36.08		51.02	31.85
	29.3235	27.95		32.5	32.18		43.88	25.35
	29.9975	26		31.85	32.18		45.83
	28.9814	25.68		31.2	32.83		47.45	28.93
	29.9975	21.78		30.55	32.5		49.4	28.28
	29.3235	23.07		30.55	32.18		45.5	27.62
	29.6553	24.38		29.9	31.2			32.5
	30.6611	28.93		31.2	28.28		47.77	32.83
	29.3235	28.28		32.18	30.55		54.93	31.85
	30.3293	29.25		27.95	26		54.93	30.23
	28.3074	31.2		29.25	30.23		54.93	32.83
	29.3235	31.2		27.95	30.23		56.23	32.5
	29.6553	31.2		31.2	33.15		51.35	30.88
	31.3455	27.95		31.85	32.18		59.8	31.2
	29.6553	29.57		32.83	34.12		30.23	34.45
	29.6553	27.95		31.53	32.83		39.33	31.85
	29.3235	30.88		32.18	35.1		44.2	28.6
	28.6392	30.23		31.2	33.8		41.27	28.6
	30.3293	29.25		31.85	32.18		38.68	29.25
	28.6392	28.28		30.88	36.4		39.98	32.18
	28.6392	30.55		32.83	31.53		37.7	29.25
	30.3293	31.53		29.25	31.85		41.27	27.62
	28.6392	29.25		26	30.88		34.77	30.23
	31.3455	27.62		29.9	30.55		37.38	29.9
	29.6553	28.6		28.93	32.5		39.65	30.23
	28.9814	29.9		26	30.23		39.98
	29.6553	29.57		27.95	26.65		36.73	32.18
	27.6334	28.28		30.88	30.55		41.6	26.65
	31.6773	27.95		26	34.45		43.88	30.88
	31.0033	27.95		25.68	32.5		43.88	29.25
	29.9975	28.93		27.3	30.55		40.3	30.55
	31.6773	27.62		29.9	31.53		45.18	27.3
	31.0033	31.85		28.6			42.58	27.95
	30.3293	29.25		28.28			37.38	28.28
	29.6553	31.2		24.7	31.53		35.43	30.55
	28.9814	29.57		29.9	30.55		34.77	28.28
	28.3074	28.6			31.2		32.5	30.23
	28.9814	28.28		27.3	28.93		36.73	29.25
	30.6611	28.28		31.2	27.62		38.02	30.55
	29.6553	26.65		29.57	29.25		38.35	31.2
	30.3293	33.48		31.53			32.5	29.9
	28.3074	28.93		28.28	27.95		36.4	29.9
	28.9814	32.5		29.57			45.5	29.57
	27.9756	33.48		28.6			49.4	30.55
	29.6553	32.5		27.3	35.75		42.9	28.93
	27.6334	31.53		30.55	35.75		40.3	26.65
	28.6392	32.83		31.85			35.75	27.62
	28.3074	28.6		27.95			33.8	30.23
	27.2912	26.98		27.3			34.77	33.15
	28.6392	31.85					32.5	30.55
	27.9756	35.1		31.2			32.18	27.95
	27.2912	32.18		29.57			34.45	26.32
	28.9814	27.62		29.57			35.75	28.93
	27.6334	30.55		31.2	30.55		37.38	30.55
	27.9756	30.23		27.62	32.5		39	30.88
	31.3455	28.93			33.48		45.5	31.2
	29.9975	30.23		29.9	36.4		45.18	29.9
	28.3074	32.5		28.28	33.48		39.65	30.55
	27.6334	30.55		26.65	33.48		45.18	30.88
	26.9594	32.5		29.9	33.15
	27.6334	30.23		27.62	33.15
	28.3074	25.03		27.62	36.4		44.85	30.23
	26.9594	27.62		31.53	33.8		45.18	28.6
	27.2912	28.93		28.93	31.85		41.93	28.6
	27.2912	31.53		28.93	31.2		43.23	29.57
	26.2854			33.15	29.9		45.5	30.88
	26.9594	28.6		31.85	35.75		49.73	31.85
	27.2912	29.25		24.7	36.73		50.38	28.6
	26.9594	27.95		30.23	29.25		50.38	27.62
	26.9594	27.62		27.3	29.57		47.45	31.2
	27.2912	27.95		27.62	32.18		47.12	33.8
	25.9536	26.65		22.75	30.55		40.95	28.93
	25.2796	28.28		26.65	29.9		38.02	26.98
	26.6276	31.85		30.55	29.25		39.65	26.65
	27.2912	31.2		28.6	32.83		40.95	28.6
	26.9594	28.28		27.95	31.85		40.3	30.88
	27.6334	26.98		30.88	30.23		36.08	29.9
	28.9814	28.93		25.35	31.85		45.83	30.23
	27.2912	30.88		26.98	31.85		54.27	29.57
	28.6392	32.18			30.88		59.48	27.3
	27.6334	27.3			29.57		59.15	26
	27.2912	28.93			32.18		54.6	27.95
	27.2912	32.5			33.48		46.48	28.93
	26.2854	31.53			34.45		29.57	30.55
	26.6276	28.93			31.53		41.6	29.57
	37.7432				31.85		53.62	27.3
	38.4171	27.95			31.53		55.9	28.93
	35.0472	28.6		31.85	33.15		50.38	29.25
	38.7593	29.57		26.32	31.53		49.73	29.57
	37.7432	30.55		23.73	31.85		57.2	31.53
	34.0414	32.5		33.48			62.73	30.55
	35.379	32.83		32.83	31.2		63.38	31.53
	38.0853	29.9		34.12	30.55			31.85
	34.0414				30.88		57.2	30.23
	34.0414	25.35			31.85		57.2	29.25
	36.053	29.57		33.8	32.83		56.55	27.62
	37.7432	30.88		29.25	31.53		52.98	30.23
	39.4229	29.9		26.65			50.05	32.83
	36.053	29.9		26.32	32.5		43.23	32.5
	31.3455	32.5		26.32	32.5		44.85	27.62
	30.6611	31.2		30.55	29.9		47.12	25.68
	32.0195	31.53		26.98	31.53		50.38	31.85
	32.0195	30.88		26	31.2		50.7	26.32
	36.7374	31.85		30.88	30.88		53.62	25.35
	35.379	30.23		29.25	30.23		54.93	33.48
	31.6773	30.88		29.9	30.23		50.05	28.6
	35.379	27.62		28.93	32.18		46.48	27.95
	38.4171	28.6		27.62	34.12		41.27	29.57
	37.0692	31.2		25.68	32.83		34.77	31.53
	40.4391	28.6		29.25	33.15		38.02	28.6
	43.809	30.55		28.93	31.85		42.25	32.18
	39.4229	30.23		26.98	31.85		40.3	29.57
	37.4114	29.9		29.25	31.85		38.35	30.23
	35.7212	29.9		31.53	30.88		33.48	32.18
	33.6992	29.9		27.62	34.45		33.8	32.5
	34.3732	28.93		28.6	31.2		37.38	29.25
	31.6773	27.95		29.9	31.85		35.1	29.9
	32.0195	32.18		28.6	34.45		34.77	30.88
	35.379	29.57		28.6	31.53		39.65	30.88
	38.0853	29.9		27.95	31.85		43.88	29.25
	41.4553	31.53		28.28	30.23		42.9	26.98
	40.7813	30.55		30.88	29.57		43.55	28.28
	38.7593	28.6		29.57	32.5		46.15	29.9
	33.0253	30.55		27.62			44.52	29.25
		31.53		26.98	29.25		41.27	28.93
		29.25		28.6	30.23		46.48	27.95
		25.68		26.32			47.45	27.95
		26.65		29.9	32.83		47.45	26.98
	39.4229	26.98		27.95			48.43	26.98
	41.7871	29.25		26.98	28.28		45.18	29.57
	41.4553	33.8		32.83	27.62		39	31.2
	41.7871	30.55		30.88	23.73		37.7	29.25
	36.7374	30.55		32.18	24.38		39.33	29.25
	33.3674	26		27.3	38.35		40.3	29.25
	45.157	31.85			35.1		44.2
	48.8587	29.25		24.7	34.45		45.18	31.53
	48.8587	28.6		26.65	35.43		43.55	29.57
		29.57		31.2	38.02		41.27	30.88
	38.4171	26.98		32.18	32.83		40.62	30.55
	42.1189	27.3		27.3	28.93		43.88	28.28
		29.9		28.6	31.53		43.23	27.95
	42.4611	31.85		27.95	34.12		42.9	30.23
	37.7432	24.7		26.32	34.77		42.9	28.6
	32.3513	27.3		29.57	32.83		44.85	27.95
	31.3455	25.35		29.57	33.8		43.23	28.93
	31.0033	26.65		31.85	32.5		35.43	26.32
	35.7212	26.32		31.2	31.53		31.85	29.9
	47.179	26.98		28.93	33.48		34.77	30.55
	44.1512	28.6		29.57	35.43		39.65	26.65
	41.7871	26.98		26	36.4		35.43	31.53
	41.4553	27.62		31.2	31.85		33.48	30.23
	37.4114	27.95		29.25	33.8		39	31.2
	39.4229	25.03		32.5	34.77		35.1	29.25
	38.7593	26.98		29.25	31.53		37.38	27.95
	38.0853	26		32.18	33.15		47.77	30.23
	38.7593	26.98		30.55	34.77		55.25	31.2
	39.0911	26.65		29.57	37.38		55.25	32.5
	37.0692	26.32		32.5	32.83		52.33	28.28
	38.0853	27.95		34.12	31.85		48.1	27.62
		26.98		34.45	34.12		43.88	27.3
	47.179	25.35		30.55	35.75		47.77	29.9
	36.3952	27.95		29.9	34.12		40.3	28.6
	35.7212	26.65		30.23	29.9			31.85
	33.6992	24.7		28.93	32.83		47.12	31.2
	30.6611	25.35		29.57	30.55		55.58	31.85
	32.6935	27.62		32.83	33.48		58.18	29.57
	31.6773	26.32		31.85	32.83		58.5	28.6
	35.0472	26.98		28.6	35.1		56.55	29.25
	35.0472	26		32.18	36.08			29.25
	36.053	26.32		32.5	31.2			29.9
	35.379	26.32		27.95	30.23		50.38	29.57
	36.3952	24.05		27.95	32.83		44.52	31.2
	35.379	25.35		29.9	34.12		41.27	31.53
	33.0253	25.35		30.23	33.15		43.88	29.25
	39.7651	25.35		30.88	28.93		49.08	30.23
	45.157	27.3		35.1	29.57		44.52	28.6
	45.831	28.28		32.5	30.55		39.33	28.28
	42.4611	29.25		35.1	34.12		40.62	29.25
	40.4391	29.9		34.77	34.45		40.95	32.18
		27.62		34.12	32.83		40.62	29.25
	43.4772	24.7		33.8	31.2		41.93	29.57
	40.4391	25.35		32.18	30.55		43.88	29.9
	38.4171	27.95		31.85	31.2		48.43	27.95
		27.3		28.28	34.77		47.77	27.3
	47.8529	25.35		30.55	35.43		38.35	29.57
	58.6367	27.95		29.57	29.9		37.38
	67.7407	30.88		29.9	31.2		35.43	30.88
	67.3985	30.88		29.9	30.88		37.7	29.57
	57.6309	27.3			35.1		41.93	29.9
	32.6935	25.68		31.2	33.48		41.6	32.5
	35.0472	25.35		31.2	32.83		39	28.93
	39.0911	25.03		31.53	34.77		36.73	27.3
	34.7154	26.32		32.5	32.5		32.5	29.9
	34.0414	28.6		30.55	31.53		34.12	29.25
	42.7929	28.6		29.25	33.48		35.43	27.62
	46.505	28.93		28.6	33.8		32.5	26.98
	43.809	26.65		28.93	31.85		36.08	32.5
	43.4772	29.57		27.62	31.53		36.73	28.93
	39.4229	26.98		28.6	29.57		35.43	28.93
	35.0472	26.65		28.28	31.85		37.38	29.25
	40.4391	25.35		28.28	35.75		40.95	31.53
	42.1189	27.95		29.57	32.5		41.6	30.88
	37.0692	25.35		33.48	36.73		41.6	31.85
	39.4229	25.68		36.4	36.4		41.27	28.93
	39.0911	22.75		37.38	37.05		46.8	28.6
	33.6992	28.28		32.83	34.45		50.05	27.95
	36.3952	28.93		30.55	31.2		50.38
	39.4229	26.65		30.55	36.08		46.15	31.53
	41.1131	26.98		28.93			39.98	30.23
	41.1131	26.65		32.18			36.73	31.2
	40.1073	26.65		34.45	33.15		37.7	31.53
	37.4114	26.32		34.45	31.53		39.33	29.25
	38.4171	26.32		30.55	31.85		42.9	27.95
	35.0472	27.3		28.93	33.48		43.23	30.88
	34.7154	27.62		27.95	33.48		39	27.95
	35.379	26.65		27.95	32.18		37.38	30.55
	35.7212	25.03		28.28	34.12		36.08	27.95
	39.7651	26		26.32			35.75	30.55
	33.3674	25.68		28.6			34.45	28.28
	31.0033	26		32.18			35.43	28.93
	34.7154	25.35		29.57	38.35		41.93	26.65
	33.6992	26.65		30.23	35.1		50.38	31.2
	36.053	25.03		29.25	34.45		56.55	29.25
	38.4171	26		32.18	35.43		54.93	26.65
	31.6773	26.32		26.65	38.02		47.77	28.6
	32.3513	26.98		27.62	32.83		44.52	26.65
	34.0414	26.65		32.18	28.93		45.83	27.95
	32.3513	25.68		33.48	31.53		44.2	28.93
	31.6773	25.03		32.83	34.12		40.95	29.25
	34.3732	28.28		26	34.77		35.75	29.9
	36.053	28.28		27.62	32.83		35.43	28.93
	32.3513	25.35		28.93	33.8		35.75	31.53
	35.7212	24.05		29.25	32.5		38.35	29.25
	42.1189	24.05		28.28	31.53		39.65	28.93
	44.1512	23.73		30.23	33.48		45.5	29.57
	46.8471	23.73		30.88	35.43		47.77	28.93
	48.5269	23.4		34.12	36.4		48.75	27.95
	45.831	25.68		32.5	31.85		48.1	37.05
	44.8252	23.73		33.8	33.8		48.43	34.45
	42.4611	24.7		32.5	34.77		53.95	39.33
	39.4229	23.07		30.23	31.53		56.23	37.38
	39.0911	25.03		30.23	33.15		55.25	36.08
	37.0692	25.68		28.6	34.77		52.33	39
	39.0911	26.32		30.23	37.38		35.1
	36.7374	26.32		30.55	32.83		33.8	37.7
	34.7154	24.38		31.85	31.85		33.8	37.38
	30.6611	26.65		29.25	34.12		31.53	39.33
	32.3513	26.32		31.53	35.75		34.12	43.55
	31.6773	23.4		32.18	34.12		32.83	45.83
	32.6935	24.7		33.48	29.9		32.5	39
	32.0195	26.98		27.95	32.83		30.55	38.35
	33.0253	24.05		28.28	30.55		34.12	36.73
	34.3732	24.7		29.25	33.48		35.1	38.02
	35.379	25.68		28.93	32.83		33.8	42.58
	38.4171	26.98		28.6	35.1		36.08	42.9
	38.7593	26.32		27.95	36.08		39	43.55
	38.4171	28.28		27.95	31.2		35.1	49.73
	38.7593	27.3		34.45	30.23		33.48	45.18
	34.3732	27.62		33.8	32.83		35.43	44.85
	36.7374	26		29.57	34.12		35.1	43.55
	41.4553	25.35		30.55	33.15		31.85	48.1
	42.4611	23.73		30.55	28.93		32.18	53.3
	40.7813	24.7		27.62	29.57		31.85	55.25
	38.4171	24.38		29.9	30.55		35.1	56.23
	36.3952	25.68		31.85	34.12		36.08	54.6
	37.4114	25.03		31.85	34.45
	36.3952	24.38		34.45	32.83			40.62
	33.3674	22.43		28.28	34.77			37.7
	31.0033	23.73		29.25	33.15		33.48	36.08
	32.3513	26.65		30.88	31.85		31.2	38.35
	38.7593	26		30.88	30.88		34.12	41.27
	43.4772	25.35		30.88	29.25		34.77	35.43
	50.2171	26.32		32.5	28.93		31.85	34.77
	31.0033	25.03		31.53	31.53		32.18	32.18
		22.1		32.5	32.5		33.48	35.43
	29.9975	25.35		29.57	31.85		34.12	42.9
	31.3455	24.7		30.55	32.18		32.83	44.52
	29.9975	23.73		29.9	35.75		37.05	44.2
	32.0195	25.35		29.9	34.45		41.6	43.88
	31.3455	25.35		28.93	34.45		41.93
	31.3455	27.62		24.7	32.83		39.98	43.88
	31.0033	26		28.28	30.88		35.43	45.83
	33.6992	25.35		29.9	31.53		30.55	45.5
	32.6935	25.03		31.85	32.18		30.88	41.93
	31.0033	22.75		29.9	29.25		33.8	39.65
	28.9814	23.07		28.6	29.57		35.75	36.4
	28.9814	23.07		33.48	31.2		34.45	45.83
	29.9975	22.75		31.53	31.2		32.18	53.62
	29.6553	23.73		30.88	29.25		31.85	56.23
	31.0033	26.32		25.68	28.6		31.53	66.62
	28.9814	25.68		31.53	28.6		32.18	71.17
	28.9814	26.65		31.53	31.2		35.1	67.92
	31.6773	24.38		32.18	29.57		38.02	69.23
	30.3293	26.32		31.53	31.85		36.4	64.03
	29.3235	25.35		28.6	31.53		38.02	61.75
	29.9975	24.38		29.9	29.57		38.35	52.65
	31.0033	25.35		29.57	35.43		32.83
	28.6392	24.7		31.85	33.8		33.8	32.5
	28.9814	27.3		31.2	28.93		40.3	37.05
	30.6611	24.38		29.57	29.25		45.18	36.08
	29.3235	23.07		30.55	32.18		42.58	35.75
	29.6553	23.73		28.93	29.25		40.3	38.68
	31.0033	23.4		20.15	28.6		38.02
	32.6935	21.45			32.18		39.98	42.58
	32.0195	20.8			30.55		37.7	37.7
	31.0033	22.1			30.55		37.05	36.08
	29.3235	24.38		32.5	30.88		40.62	42.9
	29.6553	21.45		30.55	31.2		39.65	41.6
	30.6611	24.38		29.25	30.55		36.73	38.68
	29.9975	27.62		29.57	31.53		36.08	38.35
	29.9975	27.62		28.28	31.2		32.5	34.45
	30.3293	27.3		31.2	30.55		36.08	32.83
	28.9814	28.28		27.95	29.57			28.93
	29.6553	26.65		28.93	31.2		35.43	27.62
	30.6611	27.3		32.18			36.4	31.53
	28.9814	26		30.23	29.9		37.7	31.2
	29.6553	24.7		32.18	30.88		32.5	32.83
	31.6773	25.03		32.83	31.2		32.5	28.93
	28.6392	25.35		26	26		33.48	28.93
	30.6611	24.05		30.23	30.23		31.53	28.93
	29.9975	24.38		30.55	27.95		34.12	30.88
	29.6553	24.7		27.95	32.5		35.75	31.2
	29.3235	24.38		31.85	30.88		34.45	31.85
	29.6553	26.98		30.23	31.53		33.15	33.48
	29.3235	28.28		29.9	30.55		34.77	33.15
	31.0033	26.65		30.23	30.88		32.5	32.18
	30.3293	26.98		29.9			36.08	30.88
	27.6334	25.03		30.23	26.65		37.38	30.88
	29.3235	24.7		24.7	27.62		38.02	29.57
	28.3074	25.03			28.28		43.23	28.93
	29.9975	24.05		27.3			48.1	28.28
	29.3235	25.35		29.25			48.75
	30.6611	26		27.95			49.73
	30.3293	26.98		27.62	31.2		49.4	28.93
	31.3455	23.73		27.62	29.25		45.5	30.55
	29.6553	21.45		25.35	28.93		39.33	31.2
	29.6553	24.7		27.95	31.53		37.7	29.57
	32.0195	23.73		26.98	31.2		41.93	29.25
	34.0414	25.35			29.57		39.33	29.25
	33.3674	24.7		27.62	30.55		37.38	32.18
	31.3455	25.68		26.32	31.2		39.65	28.28
	30.3293	24.7		29.9	30.88		39.98	31.2
	28.9814	25.35		28.6	30.88		43.23	30.23
	31.3455	26.98		27.62	33.48		42.9	32.5
	32.0195	25.35		27.3	32.83		39.33	34.45
	29.9975	25.68		24.38	31.2		33.48	28.93
	29.6553	23.73		25.35	31.53		37.05	27.95
	30.6611	24.7		26.98	30.55		34.12	30.88
	31.0033	27.62		24.7	34.12		35.1	31.53
	29.3235	25.35		25.35	30.88		36.73
	27.6334	25.35		28.6			35.75	32.5
	28.9814	26.32					34.12
	28.3074	26.98		28.28	33.15		40.62
	28.3074	26.32		26.65	31.85		41.6	28.93
	28.3074	26.32		28.93	29.25		39.33	28.93
	28.9814	26		27.3	29.25		43.88	31.2
	28.6392	27.62		26	33.15		44.85	31.2
	30.3293	25.35		27.95	28.6		46.15	31.85
	29.3235	26.98		28.28	30.55		44.2	29.9
	29.3235	26.98		26	28.93		40.62	31.85
	28.9814	26.98		26.32	31.2		39.98	28.93
	28.9814	26.32		24.7	30.55		38.35	29.57
	31.0033	24.38		27.95	31.2		36.73	32.5
	28.3074	26.65		28.28	30.23		37.05	29.57
	26.9594	27.62		26.32	29.9		40.3	32.18
	27.6334	25.68		27.95	30.55		39	32.5
	28.3074	26.32		26.65	29.9		37.38	28.28
	28.3074	25.03		29.9	29.57		34.77	28.28
		27.3		29.9	30.23		38.68	29.57
	31.3455	27.62		26.98	27.95		41.27	31.53
	31.3455	26.65		28.28	29.57		45.5	33.8
	31.0033			28.93	33.48		45.83	29.25
	28.6392	25.68			29.25		45.18	31.2
	26.9594	26.65		27.3	29.25		39.33	32.18
	31.3455	29.9		30.55	28.28		36.4	26.65
	33.3674	28.93		29.25	28.93		35.43	28.93
	31.3455	26.98		30.23	29.25		37.05	30.88
	32.6935	27.95		26.98	30.55		36.73	30.88
	32.6935	27.62		26	29.9		37.38	30.55
	32.0195	28.6		31.53	29.57		36.73	28.93
		23.07		30.55	30.55		39.33	30.55
	33.0253	25.35		27.3	31.85		46.15	28.28
		26.98		27.62	29.9			30.23
		29.57		26.65	31.53			31.2
	32.3513	27.95		27.3	31.85			28.6
	32.0195	25.68		28.93	31.2			30.88
	33.0253	28.28		26.98	29.57		39	27.62
	29.9975	26.65		28.93	29.57		34.77	27.3
	31.3455	26.98		29.57	28.93		33.48	28.6
	33.0253	26.98		29.9	30.88		37.05	29.25
	31.3455	28.93		30.55	27.3		38.02	30.23
	30.6611	27.95		27.95	27.95		39.98	27.3
	31.6773	28.28		27.95	30.88		39	30.88
	31.6773	25.35		28.28	25.03			30.88
	29.3235	26		26.98	30.23		36.08	27.3
	31.6773	28.93		27.62	29.25		33.15	29.57
	34.3732	27.95		25.68	26		33.8	29.57
	32.0195	27.3		27.95	32.5		33.8
	29.6553	25.68		24.7	28.28		41.6	30.55
	31.3455	26.65		26	30.88		48.1	29.25
	32.0195	26		26.32	28.6		52.98	28.93
	32.3513	26		27.95	30.23		54.6	29.25
	31.6773	27.62		26.65	29.9		52.98	29.9
	29.9975	25.68		27.3	31.2		49.73	29.57
	33.3674	27.3		28.28	28.6		47.45	26.98
	32.0195	25.68		26.32	29.9		46.48	27.3
	29.9975	25.68		26.32	30.55		43.23	28.6
	30.6611	25.35		26	37.38		40.95	30.88
	31.0033	25.35		26.98	32.18		37.7	30.23
	31.3455	26.65		28.93	31.53		35.1	30.88
	33.0253	25.35		28.28			39	30.23
	29.3235	27.3		25.68	30.88		40.62	32.83
	29.9975	27.62		24.7	28.93		40.95	32.5
	27.6334	27.3		28.6	28.28		43.23	33.15
	29.9975	24.38		28.28	30.88		45.83	34.77
	31.0033	24.05		28.6	32.18		43.55
	29.6553	26		26	32.5		44.2
	30.3293	28.93		27.3	34.45		43.88	30.23
	38.4171	26		27.95	32.83		42.25	28.93
	34.3732	26		27.95	30.88		47.77	31.2
	30.6611	26.98		27.95	29.9		50.7	28.28
	0	25.68		29.25	30.55		52	32.5
	43.809	26.32		26.65	30.23		51.35	31.85
	40.7813	27.3		30.55	31.2		48.43	28.28
	38.7593	28.28		31.2	29.57		43.55	28.28
	34.3732	26.32		28.6	30.88		48.1	30.23
	32.0195	27.3		28.6	30.88		47.45	27.95
	29.6553	27.62		26.32	28.93		50.05	29.57
	27.6334	29.25		26.32	29.9		52
	29.6553	30.23		23.4	31.85		52.98	32.5
	31.0033	25.35		35.75	30.23		50.38
	29.9975	24.05			32.18		47.77
	29.6553	26.65		28.6	32.83		44.52	28.6
	28.6392	26.65		28.6	31.85		41.6	30.55
	29.3235	26		27.95	33.8		45.83	29.25
	31.3455	26.65		27.3	38.68		51.02
	31.0033	26.65		28.6	38.68		54.27	31.2
	30.3293	29.57		27.3	34.45		52.65	29.25
	30.3293	29.9		26.32	30.23		50.05	30.55
	29.3235	27.95		26.98	28.93		48.43	31.2
	29.6553	27.62		25.03	46.15		53.95	29.9
	30.3293	27.3		27.3	51.68		51.68	27.3
	32.0195	27.3		26.32	48.75		47.12	28.93
	29.9975	26		28.93	16.57		43.23	28.28
	29.3235	25.68		29.9	17.88		41.93	29.25
	31.3455	30.23		26.65	35.1		45.18	29.57
	31.0033	29.57		26.98	33.48		46.15	28.6
	30.6611	26.65		27.95	30.88		45.83	29.25
	31.0033	28.28		26.65	35.43		43.88	28.28
	31.3455	28.93		27.3	35.1		44.52	29.9
	31.0033	28.6		27.3	35.43		49.73	29.25
	29.9975	27.62		28.6	34.77		50.7	31.53
	31.0033	27.3		26.65	34.12		48.75	30.23
	32.0195	28.28		24.7	31.53		41.93	30.23
	31.3455	26.32		28.28	32.83		36.73	30.55
	30.6611	26		26.98	33.15		39.65	30.88
	30.3293	24.7		26.98	32.83		48.1	31.53
	29.3235	26.98		25.68	33.48		51.02
	31.6773	25.35			34.77		52.33	31.53
	31.6773	27.95		29.9	36.4		54.27	28.28
	34.3732	30.55		28.28	34.45		52.98	28.93
	32.0195	27.3		29.25	37.38		53.62	30.88
	32.0195	28.6		27.62	16.9		47.12	28.93
	28.9814	26.65		27.95	52.33		41.93	31.53
	29.6553	25.68		27.95	51.68		36.08	31.53
	31.3455	26.32		28.6	18.53		35.75	31.53
	30.6611	25.68		24.7	43.88		41.27	31.2
	30.3293	25.68		28.6	43.55		39.65	31.53
	32.6935	26		28.6	45.5		36.73	29.25
	33.0253	26.98		27.62	44.52		34.12
	33.0253	26		28.93	17.55		35.43	29.25
	32.6935	25.03		28.6	45.18		34.45	27.95
	32.3513	24.38		28.6	41.6		34.77	28.93
	31.6773			29.25	39.65		35.75	31.53
	30.6611	26.65		28.28	40.95		33.48	23.73
	29.9975	26.32		27.3	36.4		33.8
	29.9975	26			38.02		34.45	28.6
	31.0033	25.68		27.62	34.77		36.73	31.85
	32.0195	22.1		28.6	32.18		32.18	28.6
	32.0195	24.7		28.6	32.5		39.98	28.6
	31.0033	24.05		26.98	38.68		37.7	27.62
	30.6611	25.35		29.9	42.58		40.62	27.95
	29.6553	25.03		29.57	49.08		46.48	26.65
	30.6611	26.98		27.62	55.25		46.15	27.62
	31.0033	25.35		28.93	57.52		44.2	27.3
	28.9814	24.05		26	58.83		42.25	27.3
	31.3455	24.38		27.62	59.15		39.65	28.6
	33.0253	25.35		27.95	57.52		39.33
	28.9814	26.98		26	61.43		39.65	28.93
	30.6611	26		31.53	60.77		37.05	29.25
	31.0033	23.4		29.57	56.88		35.75	28.28
	28.9814	24.7			63.38		39.65	28.93
	29.3235	23.73		28.6	47.12		46.15	28.28
	29.3235	25.35		25.68	46.15		46.8	28.28
	29.9975	24.38		27.3	42.9		45.18	27.3
	31.3455	26.65		23.73	37.7		43.55	28.6
	31.6773	25.35		30.55	32.83		41.93	27.95
	30.6611	26.98		28.28	31.53		35.1	28.6
	29.3235	26		29.25	31.53		35.1	29.9
	32.3513	28.6		29.25	31.2		43.23	27.95
		27.95		27.95	33.15			29.57
	38.0853	25.68		31.85	30.23		55.58	28.93
		23.07		28.28	33.8		60.12	28.28
		23.4		31.53	31.2		65.65	29.57
		24.7		32.5	32.5		67.28	29.57
	37.4114	25.35		29.9	32.83		62.73	26.98
	34.7154	26.32		30.55	36.73		58.18	29.9
	33.0253	26.98		26.98	39.33		66.62	29.9
	32.3513	25.35		28.93	34.77		68.25	27.62
	34.7154	25.68		27.3	31.53		67.6	27.62
	31.3455	26.65		27.95	16.9		65.65	27.95
	32.0195	26.65		26.98	17.55		60.77	28.93
	30.6611	26.65		27.3	34.77		56.55	27.62
	31.3455	26.65		26.32	31.53		54.6	28.6
	31.3455	26		28.6	31.53		48.1	28.93
	28.9814	25.03		27.95	29.9			28.28
	31.0033	24.7		27.3	30.88			29.25
	29.6553	23.07		30.23	33.8		57.2	30.23
	31.3455	24.05		26.98	31.85		55.9	31.85
	31.0033	24.7		31.85	32.83		56.88	30.23
	30.6611	26.65		28.93	34.45		51.35	31.85
	29.3235	24.05		28.28	38.68		42.58	30.88
	27.6334	26.32		28.6	42.58		41.93	31.85
	27.6334	26.98		27.95	49.08		41.6	33.48
	29.9975	27.3		28.6	55.25		43.88
	31.0033	27.62		27.3	57.52		42.9	31.2
	30.6611	23.73		30.55	58.83		35.1
	29.9975	24.05		29.25	59.15		35.43	30.88
	31.3455	25.03		31.2	57.52		35.43	29.57
	32.3513	27.62		29.9	61.43		37.7	26.65
	29.9975	26		29.25	60.77		38.35	28.93
	30.3293	27.62		27.95	56.88		35.75	29.25
	31.0033	24.38		30.23	63.38		35.1	29.9
	29.3235	26.32		28.6	47.12		34.77	30.23
	27.6334	26.65		29.25	46.15		33.15
	31.0033	27.95		28.28	42.9			29.25
	30.3293	28.28		30.23	37.7		42.25	28.93
	31.3455	28.28		30.88	32.83		47.77	27.95
	30.3293	29.57		28.93	31.53		50.05	29.9
	31.0033	26.32		27.95	31.53		46.8	28.6
	32.6935	25.35		27.95	31.2		48.1	28.93
	30.6611	24.7		27.95	33.15		44.85	27.95
	30.3293	26.32		26.65	30.23		39.65	29.57
	30.6611	26.32		25.68	33.8		39.98	29.9
	29.6553	26		27.62	31.2		36.73	32.18
	31.0033	27.3		28.28	32.5		31.85	33.15
	32.3513	27.3		27.3	32.83		32.83	34.45
	33.3674	26.65		27.62	36.73		35.1	30.55
	32.3513	26.98		26.32	39.33		33.15	27.62
	29.6553	25.03		29.25	34.77		39.65	27.3
	29.9975	25.03		28.28	31.53		40.95	29.9
	30.6611	23.07		27.62	16.9		42.25	29.57
	29.6553	22.1		27.95	17.55		49.73	28.28
	31.0033	22.43		28.28	34.77		51.68	31.53
	28.3074	24.7		31.85	31.53		42.9	28.93
	27.9756	27.62		31.2	31.53		39.65	30.23
	29.3235	26.32		29.57	29.9		43.55	33.15
	29.3235	26.32		31.85	30.88		42.9	29.57
	31.3455	25.68		32.5	33.8		40.95	27.95
	30.6611	25.68		34.12	31.85		40.62	30.23
	30.6611	24.38			32.83		34.77	32.83
	28.6392	23.4		34.77	34.45		33.8	30.23
	28.6392	26		33.15	26.32		37.38	29.9
	27.6334	26.32		32.5	25.68		41.93	32.18
	30.6611	23.4			24.7		53.3	31.2
	29.6553	24.38		27.3	27.95		60.12	30.23
	32.3513	24.7			29.9		64.35	29.25
	31.3455	26		26.65	28.93		65.65	30.55
	31.0033	25.35		26.32	28.6		67.28	27.3
	28.9814	24.7		29.9	28.93		66.3	29.9
	28.3074	26.65		26.65	26.98		65	31.2
	28.6392	24.05		32.5	28.28		75.08	28.6
	30.6611	23.4		29.9	30.23		78.33	29.25
	27.9756	26.32		27.95	31.85		78.65	30.23
	26.2854	24.38		30.55	33.15		76.05	29.9
		26.98			28.6		69.88	32.5
	29.6553	29.25		29.9	26.32		66.95	30.88
	31.6773	26		30.23	28.28		59.15	28.93
	30.3293	26.32		27.95	28.6		50.05	30.23
	27.6334	24.38		27.62	25.68		49.08	28.28
	29.6553	26.98		29.9	24.7		52.33	29.25
	31.3455	25.35		29.9	28.93		52.65	28.6
	32.0195	24.7		30.55	28.6		55.25	28.28
		23.4		26.98	28.6		51.02	30.23
	35.7212	24.38		28.93	27.3		53.3	32.83
	34.3732	27.3		29.25	29.9		58.83	27.62
	33.0253	24.7		28.6	26.32		60.77	28.28
	29.6553	26.98		28.28	26.98		61.1	27.95
	28.9814	26.32		26.65	26.32		56.88	30.55
	32.3513	26		27.62	26		57.52	31.53
	31.0033	26.98		30.23	18.85
	31.0033	25.35		30.23	25.03		51.02	26.98
	28.3074	25.68		29.57	25.68		55.58	30.55
	30.3293	25.68		25.68	29.25		57.52	27.62
	29.9975	25.35		28.93	29.57		63.38	29.9
	34.7154	24.05		31.53	27.3		65.65	30.55
	31.3455	24.38		31.85	26.98		63.38	30.88
	27.9756	24.38		26.98	28.28		57.85	28.93
	29.9975	24.05		33.8	29.25		50.05	28.6
	31.6773	24.38		33.8	27.95		39.98	28.6
	26.2854	26.32			26		34.77	27.95
	30.3293	24.7		45.83	26.32		38.35	29.57
	30.6611	27.95		34.45	30.23		42.58	31.53
	31.0033	28.93		28.28	29.9		41.6	29.25
	30.6611	23.4		26.98	31.53		39.33	30.88
	27.9756	24.38		29.9	37.38		43.23	27.95
	30.6611	25.68		29.57	55.58		47.12	28.6
	29.9975	27.3		28.28	34.77		47.77	27.95
	30.3293	28.28		29.9	15.28		43.23	27.3
	32.3513	27.62		27.3	36.08		37.38	29.57
	30.3293	25.03		30.88	36.08		36.08	31.53
	30.6611	26		30.88	14.62		43.88	28.93
	32.3513	27.62		27.62	32.83		43.55	29.57
	43.135	26.32		29.9	23.4		37.7	27.62
	35.379	27.3		32.5	32.5		37.7	29.57
	34.3732	27.62		30.23	34.77		43.88	29.57
	34.3732	28.6		32.5	35.75		33.48	29.25
	35.7212	25.03		31.2	33.15		34.45	28.28
	35.379	26		33.15	46.48		37.38	28.93
	38.4171	27.62		34.12	31.2		32.83	29.9
	39.4229	26.98		33.8	31.53		35.1	29.9
	44.8252	26.98		35.1	29.25		40.62	30.23
	45.831	26		31.2	29.25		40.95	30.23
	43.135	26.65		30.23	28.93		45.18	29.9
	43.4772	24.7		29.25	29.57			28.93
	40.4391	26.65		29.9	32.83			29.25
	37.7432	26		30.88	32.83		43.55	29.25
	36.053	26.32		35.43	35.43		43.88	30.88
	34.3732	26			37.05			28.93
	30.3293	26.65		34.45	37.7		31.85	26.32
	31.0033	23.73			35.1		36.08	28.28
	32.6935	25.35		33.48	37.38		39.98	27.95
	37.0692	21.45		31.85	36.4			38.02
	36.053	21.78		29.9	33.48		39.98	34.45
	34.0414	20.15		29.9	32.18		42.25	27.62
	32.6935	20.48		28.93	32.83		49.08	31.53
	30.6611	24.05		29.9	34.12		42.25	33.15
	35.7212	24.38		29.9	41.93			32.18
	42.4611	21.78		29.57	38.68			31.53
	40.1073	24.7		29.57	38.68			27.62
	37.7432	25.35		29.25	43.23		57.2	29.25
	33.0253	26		30.88	36.73		57.2	30.23
	31.0033	23.4		33.15	34.45		52.98	30.23
	31.6773	26.32		30.55	32.83		45.18	32.5
	33.3674	27.62		30.23	31.53		39.98
	38.7593	26.65		29.25	31.85		39
	36.3952	26		28.93	32.83		38.02
	36.053			28.93	35.75		35.1
	33.6992			28.6	33.48		38.35
	36.053	25.68		27.95	33.15		37.05	28.6
	36.7374	26.65		28.93	35.75		35.1	25.68
	34.3732	23.73		29.9	37.38		31.85
	33.6992	25.03		29.9	35.43		35.43
	34.3732	25.35		30.55	33.8		35.1
	35.0472	24.05		32.83	34.77		32.18
	38.4171	26.32		30.23	35.43		32.18	32.55
	38.7593	24.05		29.57	34.77		31.53	34.77
		24.38		28.28	39.33		32.83
	32.0195	24.7		31.2	38.35		32.83	36.08
	32.3513	23.4		32.5	39.65		32.83	36.4
	34.3732	23.4		34.45	39.33		35.1	30.23
	33.0253	22.43		29.57	38.35		36.08	29.25
	31.6773	27.62		28.28	35.43		38.35	30.55
	33.3674	27.95		29.57	35.43		39.98	32.18
	35.0472	27.3		31.85	39		47.45	31.2
	35.0472	27.95		30.88	37.7		53.95	29.9
	32.0195	24.05		28.28	36.73		53.62	32.18
	32.0195	22.75		30.55	34.45		51.35
	32.0195	19.82		31.2	32.83		48.43
	31.6773	20.8		27.3	29.57			33.48
	30.3293	24.38		29.57	32.5		48.1	38.02
	31.6773	25.03		30.23	31.2		49.08	32.83
	34.7154	24.05		30.88	29.25		51.35	32.5
	39.0911	24.38		28.28	33.48		51.02	28.28
	37.7432	22.43		28.6	33.8			35.43
	36.7374	25.03		29.25	29.9		41.6	35.75
	31.6773	24.05		31.85	30.88		39.33
	30.6611	26.65		29.25	31.53		36.4
	38.4171	24.05		27.3	31.85		32.5	38.02
	46.1628	22.43		28.93	28.93		32.5	35.1
	49.2009	20.8		29.9	29.25		34.12	31.85
	43.809	24.05		30.88	30.88		31.2	33.48
	39.4229	25.03		31.2	32.83		34.77	24.38
	33.6992	23.07		29.57	28.93		36.08	28.28
	33.6992	24.38		31.2	29.57		36.4	33.8
	33.3674	23.4		29.9	29.9		37.7	36.4
	30.3293	25.68		31.53	27.3		37.05
	30.6611	26.32		30.23	27.95		35.75
	33.0253	23.73			28.28		36.4	36.73
	36.7374	25.03		30.55	29.9		35.75	33.48
	39.4229	25.68		29.25	29.9		40.62	32.5
	41.4553	24.7		30.23	30.55		39.33	36.08
	37.0692	24.05		32.18	32.5		33.48
	32.6935	22.43		28.93	31.2		35.43
	34.7154	23.4		31.2	30.23		36.4	35.43
		25.35		31.2	30.88		36.4	31.53
	31.6773	24.38		29.25	31.85		37.7	32.18
	29.6553	24.38		29.57	41.27		39.98	31.53
	31.3455	23.73		30.88	36.4		40.95
	32.3513	23.07		29.57	33.8		39.98
	32.3513	24.05		29.25	38.35		39.33	30.55
	33.0253	23.4		29.9	39.33		41.6	31.53
	33.3674	24.05		32.18	36.08		42.58	31.53
	36.7374	25.03		32.18	39.65		38.35	30.88
	45.831	23.07		29.25	35.1		37.38	28.6
	42.4611	25.68		31.2	31.85		33.8	29.25
	53.2448	25.68		29.9	29.9		37.05	29.25
	56.9569	26.98		29.9	29.25		34.77	28.6
	49.8749	25.35		28.6	29.9		37.05	30.23
	44.1512	25.35		28.28	30.88		37.05	29.25
	38.7593	24.05		28.6	32.18		33.8	30.23
	35.0472	24.38		30.55	28.93		37.38	30.23
	33.6992	23.4		29.57	27.62		36.73
	32.0195	22.1		28.93	28.28		37.05	29.25
	32.0195	24.7		26.98	29.9		37.38	31.53
	33.6992	26.32		29.9	29.25		38.02
	36.7374			30.55	29.57		39.65
	39.0911			32.18	29.57		40.95
	39.4229			28.6	30.55		40.62
	39.0911			29.57	30.23			29.57
	36.7374			29.9	29.9		36.08	31.53
	30.6611			36.4	27.95		38.68	28.6
	28.9814			33.48	30.55		37.05	28.6
	32.3513			29.57	29.57		40.95	31.53
	34.7154			26	27.3		44.52	29.9
	34.3732			31.2	35.75		46.48	30.55
	32.3513			31.85	30.55		52	29.9
	32.6935			28.28	33.48		55.58	28.6
	34.3732			28.28	28.93		61.43	30.88
	32.3513			27.95	31.85		63.38	29.9
	30.3293			29.9	19.18		63.05	29.9
	40.1073			30.23	31.2		61.1	31.2
	41.7871			30.23	35.75		58.83	30.23
	40.7813			13	33.15		53.62	31.2
	39.7651			38.35	20.15		50.38	28.28
	35.379			40.3	35.75		47.77	29.9
	35.379			36.4	35.75		44.85	31.53
	34.7154			34.45	31.85		38.68	30.55
	33.0253			35.1	36.4		38.02	29.25
	32.6935			35.1	30.88		36.4	31.2
	33.0253			36.08	33.15		31.85	30.88
	35.7212			34.45	32.18		31.85	29.9
	33.0253			36.73	30.88		33.8	29.9
	33.0253			37.05	16.25		34.45	28.93
	32.3513			37.05	29.9		35.75	30.23
	32.3513			36.4	29.9		33.48	27.3
	32.6935			38.35	26.98		32.5	29.9
	33.3674			38.35	25.35		33.15	30.88
	35.0472			34.12	27.95		35.1	28.93
	35.379			31.53	28.93		33.48	30.88
	33.3674			28.93	26.65		29.9	30.55
	32.0195			36.4	27.62		34.77	30.55
	33.3674				26.32		34.45	29.9
	32.6935			44.2	28.6		33.15	31.53
				43.88	27.62		35.43	31.2
	31.3455			40.62	30.55		33.8	30.23
	30.6611			38.02	27.62		35.1	31.53
	31.0033			38.35	27.95		34.77	31.2
	31.6773			41.27	26.98		32.83	33.15
	25.9536				28.6		33.15	30.55
	29.9975				30.23		33.15
				39.65	29.57		34.77	28.6
				38.02	28.93		36.4	28.93
	34.7154			39	28.6		37.38	29.25
	37.4114				26.98		34.12	34.45
				46.8	26.65		34.45	31.53
				49.73	27.95		35.1	29.57
				49.4	28.28		39.33	29.25
				28.6	28.28		43.55	29.9
				38.68	25.68		46.15	29.57
	46.505			33.15	30.55		44.85	30.88
	46.505			33.8	27.3		41.93	28.6
	41.4553			40.62	26.32		40.95	28.6
	37.7432			37.7	26.98		45.18	32.18
	33.6992				27.62		47.77	29.57
	32.3513			36.73	27.62		45.5	29.57
	32.6935			31.85	27.95		39.98	28.28
	32.3513			30.55	26.65		41.93	29.57
	31.3455			30.88	28.28		44.52	31.2
	30.6611			39	29.25		54.6	33.15
	31.3455			35.1	29.9		57.52	28.93
	30.3293			34.77	28.28		57.85	30.55
	31.6773			32.83	29.9		55.25	32.5
	33.0253			33.48	28.93		54.27	32.83
	32.3513			36.08	26		50.38	30.55
	35.0472			34.45	30.55		45.5	32.83
	38.0853			32.5	28.28		40.3	30.55
	39.7651			34.45	29.9		39
	44.1512			35.1	27.3		39	31.2
	30.3293			34.45	29.57		40.95	32.5
	29.9975			35.1	28.6		41.93	29.9
	30.6611			34.45	28.28		42.9	28.6
	31.0033			32.83	31.2		37.7	30.23
	32.3513			29.9	28.93		37.7	30.55
	34.3732			36.73	31.2		35.75	34.45
	31.3455			37.7	26.65		37.7	32.83
	35.0472			34.77	27.3		43.55	29.9
	35.7212			37.7	28.93		47.77	28.6
	37.4114			41.27	26		49.4	29.25
	36.7374			39	27.62		44.52	31.2
	34.3732			35.43	26.65		37.7	27.3
	35.379			38.02	27.3		34.77	29.57
	38.0853			38.02	26.32			30.88
	37.0692			39.33	26.65		47.45	28.93
	34.0414			39.65	28.6		46.8	28.93
	32.6935			40.62	24.7		47.12	29.57
	32.3513			44.52	26		43.88	31.85
	34.0414			47.77	26.32		43.23	32.18
	35.7212			50.7	27.95		43.88
	35.0472			50.7	29.57		43.23
	36.3952			50.7	28.6		35.1	33.48
	35.7212			51.02	26.65		36.4	28.6
	36.053			45.18	16.57		34.12	29.25
	33.0253			40.62	36.08		39	30.23
	34.3732			37.7	33.48		39
	35.379			30.88	32.5		35.75	43.88
	35.0472			31.53	29.25		32.83	41.27
	32.6935			37.7	26.32		38.02	39.65
	32.3513			41.27	26.98		47.12	43.88
	34.0414			36.73	26.32		48.75	44.2
	33.0253			35.43	26.65		46.8	46.15
	31.6773			33.8	25.35		45.5	46.8
	34.3732			32.5	25.35		47.77	46.15
	35.379			35.1	25.68		49.08	47.77
	35.379			35.1	26		48.43	45.83
	32.0195			36.08	26.32		49.08	40.62
	31.6773				25.35		44.85
	32.3513			36.08	25.35		42.9
	34.7154			37.05	26.65		37.38	37.7
	33.6992			39.33	26.98		36.73	36.4
	32.0195			39.33	27.3		36.08	36.4
	31.3455			37.38	25.68		35.43	34.77
	34.7154			40.3	26.65		38.02	34.45
	35.7212			40.3	27.95		42.25	36.08
	37.0692			38.02	28.93		42.25	35.1
	33.6992			34.77	28.6		46.15	30.88
	30.6611			35.43	26.98		45.83	34.77
	31.6773			37.38	24.7		52.65	33.8
	30.6611			35.75	26.32		58.5
	29.9975			39.98	25.35		53.3	35.75
	31.6773			45.18	27.3		43.23	41.6
	31.0033				27.62		47.45	42.58
	30.6611			46.48	27.3		52.98	39
	31.3455			49.08	26.32		54.6	35.1
	27.2912			45.83	26		49.4	35.43
	30.6611			37.05	26.32		46.48	36.73
	30.6611			35.1	27.3
	29.9975			34.45	28.93		50.7	41.93
	29.9975			34.12	27.95		51.35	38.35
	28.9814			36.08	27.3		50.05	38.68
	29.9975			33.8	26.65		49.4	36.4
	28.6392			33.15	26.32		46.48	38.02
	29.3235			37.7	23.73		46.48	34.77
	29.9975			34.45	29.57		43.55	39.98
	30.6611			37.7	29.9		39.65	42.58
	30.6611			42.58	24.7		36.08	43.55
	29.3235			45.18	28.6		33.15	40.95
	27.6334			43.23	25.35		35.43	38.68
	29.6553			36.73	27.3		35.43	37.05
	29.3235			39.65	26		36.08	32.83
	29.6553			38.35	26		33.15
	29.3235			36.4	27.95		33.48	37.38
	29.6553			36.08	26.32		35.1	37.05
	29.6553			34.45	26.65		36.73	33.15
	30.3293			35.43	28.6		41.27	32.83
	29.9975			35.43	26.65		31.53	35.75
	29.3235			39.98	27.3		26.98
	28.9814			50.05	27.95		32.18	33.15
	31.6773			53.3	30.88		35.1	37.05
	29.3235			57.2	26		32.5	32.5
	28.6392			57.2	25.03		30.55	33.15
	29.9975			54.93	26		32.18	31.53
	29.9975			47.45	26.65		32.83
	29.6553			48.43	26		34.77	38.35
	27.9756			46.8	27.3		32.83	34.45
	27.9756			44.2	25.03		34.12
	29.6553			32.83	28.28		37.7	30.55
	28.6392			34.45	26.65		37.38	34.12
	28.3074			34.12	27.95		36.4	36.08
	31.3455			34.77	28.6		35.75
	29.3235			43.23	26.98		38.35
	31.6773			43.88	33.15		39.33	31.2
	31.0033			37.05	27.62		36.08	32.5
	36.3952			33.8	27.62		41.93
	29.6553			35.43	28.6		42.9	33.8
	28.6392			38.35	28.28		45.18	36.4
	30.6611			31.85	26.98		43.55	33.8
	29.3235			31.2	26.65		35.43	36.4
	33.0253			36.73	25.68		30.88	39
	34.0414			46.48	26.98		31.85	39.33
	33.6992			46.15	26.32		33.15	35.43
				49.73	26.32		36.08	33.48
	39.4229			59.8	29.57		37.05	34.45
	38.0853			61.43	23.4		37.05	34.77
	36.3952			54.93	23.73		34.45	33.8
	36.7374			41.27	29.9		33.8	35.1
	33.6992			32.5	28.6		33.15	34.12
	35.0472			37.05	28.28		31.85	32.18
	35.379			38.35	25.68		32.83	37.05
	42.7929			39	25.68		33.15	40.95
	39.7651			40.3	26.32		35.43	44.85
	41.4553			34.45	26.98		35.43	44.2
	38.4171			33.48	28.28		34.77	50.38
	40.1073			40.3	33.48		36.73	47.45
	38.7593			49.4	33.15		36.4	44.2
	32.6935			54.93	34.45		35.75
	34.7154			51.02	20.15
	37.4114			44.52	29.57			34.45
				35.1	53.3
	33.0253			41.6	45.5
	35.379			44.2	25.68
	37.4114			51.68	26.65
	38.4171			51.68	26
	36.053			53.3	27.95
	36.053			52.65	29.25
	36.053			51.35	27.62			47.77
	33.3674			52.65	27.95		39.65	45.83
	31.6773			47.12	26.32		35.43	43.55
	31.0033			35.1	29.9		34.77	35.43
	31.0033			37.38	26.65		39.65	30.55
	32.3513			39.33	27.62		39.65	32.18
	35.379			34.45	27.3		40.3	36.4
	33.0253			36.4	26		38.35	37.7
	33.6992			39.98	28.28		41.27	36.73
	36.7374			49.08	25.68		38.35	36.08
	33.3674			54.27	27.3		36.73	32.5
	33.0253			54.6	32.83		33.8	38.35
	34.0414			52.98	27.95		34.45	34.77
	34.7154			46.15	29.57		35.1	34.77
	34.0414			36.4	30.88		35.1	35.43
	30.3293			32.83	29.9		35.75	35.75
	32.3513			39.65	29.57		33.48	33.8
	33.0253				25.68		31.85	33.15
	37.0692			39.65	30.23		30.23	33.48
	34.7154			42.9	28.6		31.53	36.08
	34.0414			41.27	35.1		31.53	37.38
	33.3674			36.73	18.85		30.88	37.38
				37.7	28.93		30.88	38.68
				38.68	20.15		31.85	40.3
	32.3513			38.35	31.2		32.5
	35.379			36.08	27.95		33.8	47.12
	37.7432			42.9	29.57		32.5	46.8
	38.7593			45.18	30.55		31.53	50.7
	39.0911			35.1	14.95		34.45	44.52
	37.0692			36.73	18.2		35.75	43.55
	36.053			37.05	16.57		38.35	37.7
	36.053			42.25	25.03			29.9
	36.053			37.7	27.62		33.8	32.18
	37.4114			44.85	26.65		34.77	33.8
	35.7212			49.73	31.2		32.5	35.75
	35.0472				27.62		34.77	34.45
	38.7593				37.7		34.12	32.18
	40.1073			35.1	36.73		33.48
	33.0253			31.85	50.05		30.55
	32.6935			36.08	32.5		30.88
	36.7374			35.75	29.57		29.57	31.53
	36.3952			38.68	27.95		32.83	33.15
	31.6773				31.53		35.1
	33.3674			40.3	29.57		38.02
	34.7154			40.3	29.9		36.08	31.2
	37.0692			44.52	30.88		35.1	28.93
	34.7154			40.62	29.9		38.02	33.48
	35.379			39.33	26		39
	35.0472			38.68	26.65		39	36.73
	34.0414			34.77	28.93		39.33	35.43
	34.3732			33.8	29.9		36.08
	37.0692			38.02	29.25			32.83
	38.4171			39.33	28.93		41.6	33.8
	34.0414			37.38	29.9		41.93	30.55
	37.4114				36.08			32.18
	36.7374			37.05	34.12			32.18
	40.1073			40.95	32.18			34.45
	41.7871			28.6	32.5
[truncated: 1,840 more rows]
