# Supplementary material for: Bacterial cell widening alters periplasmic size and activates envelope stress responses
Source: EMBO J. 2025 Sep 3;44(20):5816–33. doi: 10.1038/s44318-025-00534-w (PMC12528386; doi:10.1038/s44318-025-00534-w)
Supplement: Supplementary file 7 — EV Figure Source Data [file 44318_2025_534_MOESM7_ESM.zip › EVFigures/Figure EV6/EV6B/FigureEV6B.xlsx]

## Sheet: SourceData_FigureEV6B
FigureEV6B
	spec. ß-gal act					Width [um]
	WT	WT ∆rcsF	∆rfaF WT	∆rfaF WT ∆rcsF		WT	∆rfaF
	0.0436693	0.0198743	1.06337	0.0232957		0.8084	1.1182		WT n=1142
	0.0403374	0.0224111	1.13933	0.0298565		0.7818	0.9556		∆rfaF n=926
	0.0345644	0.0234722	1.09549	0.0224119		1.0687	0.9203
						1.1492	1.0347
						1.1647	0.871
						1.079	0.9806
						1.1012	0.802
						1.0676	1.0531
						1.1198	0.9123
						1.1694	0.7853
						0.9883	0.9327
						1.1011	0.9489
						1.1221	0.823
						1.1761	0.9495
						1.006	0.8867
						1.0456	0.868
						1.1717	0.9785
						1.0303	1.0919
						1.0296	0.9867
						0.9869	0.957
						1.053	1.1248
						1.0645	0.7456
						1.1214	0.9506
						1.164	1.019
						1.0856	0.8431
						1.0564	1.0098
						1.0702	1.0986
						1.028	1.104
						1.0749	0.9723
						1.1397	1.058
						1.0438	1.005
						0.8675	0.9538
						0.9345	1.0386
						1.0885	1.0119
						1.062	1.0656
						0.9517	1.0356
						0.9052	0.9677
						0.8906	1.0066
						0.987	0.9568
						1.0083	0.7989
						1.0134	1.0283
						1.0178	0.9191
						0.9911	0.9648
						0.9833	0.9989
						0.8901	1.094
						0.7946	1.0899
						1.1009	0.9594
						1.1555	1.1439
						1.0628	0.9575
						1.0074	0.9745
						1.0351	0.8328
						1.1433	1.1443
						0.9947	1.0286
						1.1653	1.1196
						1.0265	1.1
						1.1461	0.9836
						1.1405	1.1231
						1.1364	0.9925
						1.0544	0.8838
						1.0583	0.7969
						0.9772	1.0493
						0.824	1.056
						1.0699	0.9752
						1.0471	1.0423
						0.8034	0.9525
						0.874	1.0439
						1.0392	0.9509
						0.8419	1.0095
						1.0752	1.1793
						1.1172	0.9512
						0.9285	1.0519
						0.8636	0.9576
						0.9338	1.0873
						0.9712	1.0157
						1.189	1.1701
						1.0447	1.1484
						1.0619	1.0778
						0.9979	0.8501
						1.0718	0.9004
						0.9883	0.9787
						1.1185	0.9456
						0.988	1.1275
						0.9871	1.08
						1.1004	0.9948
						0.8944	0.9899
						1.0383	1.0324
						1.1081	0.9845
						0.9985	1.2279
						1.0586	0.9166
						1.0748	0.9466
						1.087	1.1334
						1.1378	1.0597
						1.0773	1.0059
						1.0409	1.0291
						1.0419	0.8842
						1.0389	0.8529
						1.0935	0.82
						1.1152	1.0152
						0.7894	0.9343
						0.7862	1.0168
						0.9673	0.9535
						0.9906	1.0275
						0.8934	0.9217
						1.1202	1.048
						1.0498	1.1165
						0.9613	0.9665
						1.0481	1.0548
						1.1305	1.0437
						0.88	0.9999
						0.9111	0.9506
						1.0823	1.0369
						1.0557	1.0589
						1.0313	1.0837
						0.9151	1.052
						1.1241	1.1221
						0.9008	0.9735
						1.1294	0.8974
						1.1779	0.959
						1.0786	1.0631
						1.0566	0.8672
						1.09	1.064
						0.9853	0.8967
						0.9826	1.0202
						1.0893	1.0534
						1.0627	1.0753
						1.0035	1.1322
						1.161	1.0217
						1.1237	1.0081
						1.144	1.1182
						1.1053	1.1512
						1.0421	0.9203
						0.8872	0.8174
						0.8844	0.9234
						1.1173	1.1368
						0.979	1.0516
						1.1685	1.027
						1.1144	1.0239
						1.0155	1.1202
						1.1016	0.993
						0.8931	1.1107
						1.1307	1.1123
						1.0023	1.0974
						1.0873	1.1146
						1.027	1.0218
						1.062	1.1825
						1.0168	1.1707
						1.1539	1.0574
						1.0414	1.0228
						1.0604	1.1144
						1.0711	1.0202
						1.0662	1.1376
						1.0624	1.031
						1.021	1.0932
						1.0499	1.0803
						0.9438	1.1227
						0.9395	1.0678
						1.006	0.9987
						1.1518	0.9575
						1.0865	1.0051
						1.1064	1.0994
						1.1019	0.9291
						1.126	0.9121
						1.0674	0.9543
						1.0099	1.0824
						1.0513	1.0334
						1.0604	1.0533
						1.0492	0.9498
						1.0662	1.1193
						1.1644	0.8884
						0.8159	1.1026
						0.8953	0.8408
						0.7326	1.0257
						1.0045	1.0635
						1.1062	1.1022
						1.1059	1.0911
						1.0943	1.046
						1.0032	1.1141
						1.0536	1.0761
						1.0911	0.9692
						1.0157	1.1229
						1.0941	1.0567
						1.0831	1.1747
						1.1279	1.1533
						1.0576	1.0716
						1.0105	0.9813
						1.1524	1.0134
						1.1389	1.042
						1.0708	1.0199
						1.0575	1.1151
						1.0524	1.0564
						1.0852	1.0198
						0.9508	1.1271
						1.0855	1.0272
						0.951	0.995
						1.0854	1.1118
						1.15	1.1232
						1.0498	1.1003
						1.1518	1.0049
						1.1455	1.1387
						1.0389	1.0768
						0.8169	1.1125
						0.9478	1.0754
						1.1787	1.091
						1.1887	0.9509
						1.1298	1.1044
						1.0866	0.9497
						1.1325	1.0688
						1.1533	0.8661
						1.1233	0.9704
						1.1706	0.9349
						1.1122	1.0858
						1.1301	1.1833
						1.0606	0.96
						1.0384	1.0403
						1.1684	0.9377
						1.1307	0.9465
						1.1213	1.1043
						1.1032	1.1529
						1.1314	1.0547
						1.1494	1.0551
						0.9467	0.9978
						1.0515	0.9922
						1.0774	1.0204
						1.1287	0.9221
						1.1022	1.1342
						1.1187	1.0431
						1.1468	1.0339
						1.0828	0.9941
						1.0098	1.0439
						1.0538	1.0637
						0.8596	0.9526
						1.047	1.0078
						1.1199	0.8949
						1.1037	0.9902
						1.0698	1.1486
						1.0712	1.0683
						1.0923	1.0793
						0.939	1.1441
						0.9384	0.9649
						0.95	1.0038
						0.8486	1.003
						1.0175	1.0175
						1.1546	1.1207
						1.0851	1.0208
						1.0081	0.9703
						1.016	1.0585
						1.0814	1.0604
						1.1064	0.9402
						1.0708	1.0954
						1.1029	1.0151
						1.0553	1.0671
						1.147	0.9599
						1.0311	0.9564
						1.0886	1.1373
						1.1169	0.9447
						1.1785	0.8877
						0.9169	1.0204
						1.1368	0.9347
						0.9233	1.0407
						1.1589	1.0323
						1.1128	0.9669
						1.0173	1.0791
						1.0946	0.9486
						1.1672	0.939
						1.0895	1.0078
						1.0444	0.9565
						1.1022	0.9724
						1.0646	0.9818
						1.0655	1.0793
						1.0434	1.0139
						1.115	1.0549
						1.0287	1.1052
						1.0865	1.148
						1.0093	1.0151
						0.7516	1.0918
						1.0203	0.9889
						1.1302	1.0818
						1.1325	1.0889
						1.081	1.0844
						0.938	1.0043
						1.0671	1.0028
						1.0165	1.1027
						1.0736	1.1094
						1.1189	1.1166
						1.0736	1.0646
						1.1714	1.0375
						1.1502	1.0383
						1.11	1.0806
						1.102	1.0548
						1.0705	0.9863
						1.0002	1.0437
						1.1039	1.0408
						0.8951	1.0139
						0.9926	0.959
						1.0055	0.9463
						0.9768	1.1682
						1.1646	1.1265
						1.0988	1.0389
						1.016	1.046
						1.0455	1.0437
						1.0295	1.0924
						0.9187	1.0415
						0.8754	1.0158
						1.1233	1.0635
						1.0969	0.8702
						1.187	0.8044
						1.0712	0.9632
						1.1077	0.7055
						1.0613	1.0093
						1.1638	0.8235
						1.0134	1.0874
						1.0477	1.0864
						0.8951	1.1528
						0.788	1.0372
						1.1104	1.1247
						1.0393	1.073
						1.0981	0.9488
						1.1301	0.8967
						1.1129	1.0673
						0.9942	0.9607
						1.0274	1.0025
						1.0555	1.0561
						1.0286	0.9275
						1.0368	1.0838
						1.0954	0.9293
						1.108	1.0203
						1.1667	1.2047
						1.1311	0.9697
						1.1772	1.1852
						1.003	0.9983
						1.0984	1.1294
						1.0544	0.954
						1.1318	1.0555
						1.0528	1.0657
						1.0908	1.0293
						1.0973	1.148
						1.1941	0.9711
						1.1101	1.025
						1.0259	0.9921
						0.9361	1.0632
						1.1242	1.0727
						1.1651	1.0882
						1.1089	1.0381
						1.1395	1.1133
						0.9806	1.0165
						1.0839	0.972
						1.1037	1.2072
						1.0205	0.973
						0.952	1.0444
						0.9526	0.9662
						1.0412	1.0476
						0.9126	1.0035
						1.054	1.0341
						1.1494	1.0022
						1.0232	0.8473
						1.0551	0.9407
						1.0783	0.8961
						1.157	1.1407
						0.9243	1.1019
						1.0656	1.1346
						1.0078	1.1041
						1.1719	0.9681
						1.0344	0.9724
						1.084	0.9774
						1.1145	0.8875
						1.0426	1.0217
						1.0112	1.1275
						1.0788	0.958
						1.0749	1.0913
						1.0865	1.1402
						0.854	1.0864
						0.8166	1.078
						1.0249	0.9463
						1.0529	1.1382
						1.0164	1.0423
						1.0698	0.8821
						1.0796	0.9883
						1.0446	1.1288
						0.9643	1.1315
						1.105	0.9924
						0.9794	0.9133
						1.0175	0.8202
						1.0446	1.0159
						1.094	0.8745
						1.096	1.0064
						0.9843	0.9971
						1.0667	1.1031
						1.0936	0.9997
						1.027	0.9564
						0.9839	1.0328
						0.9517	1.0363
						1.1468	1.0391
						1.1337	1.0481
						1.1139	0.965
						0.8841	1.0725
						0.8774	0.946
						0.9698	0.9815
						1.1442	1.007
						1.0656	0.9088
						1.0472	0.9719
						0.9032	1.0686
						0.8948	0.9626
						1.1225	1.0939
						0.9772	1.0315
						0.8408	1.1223
						0.9895	0.9682
						1.1089	1.0849
						0.9552	1.0802
						1.0571	1.0348
						0.9573	1.0577
						1.1293	1.0476
						0.9478	1.0336
						1.0816	1.1217
						1.0104	1.1636
						0.8245	1.1284
						1.0565	1.0919
						1.0542	0.9512
						0.941	0.9443
						1.0751	0.9106
						1.0568	1.1115
						0.9818	1.1049
						0.988	1.0459
						1.0113	0.9834
						1.0707	1.0203
						1.0008	0.944
						0.9773	1.0772
						1.0943	1.1143
						0.8636	1.0686
						1.0216	1.0461
						0.982	1.0791
						0.9702	1.0894
						1.0414	1.0265
						0.9566	1.0885
						1.089	0.8885
						1.0392	1.0281
						0.9772	1.1288
						1.1414	1.0514
						1.1548	1.1535
						1.0504	1.1008
						0.93	0.9894
						0.9626	1.0486
						1.163	1.0662
						1.1657	0.967
						1.035	1.044
						1.0071	1.0734
						0.9624	1.0975
						1.0809	1.1389
						1.108	1.0457
						1.1427	1.0852
						0.8927	1.0536
						1.1579	1.1689
						1.0691	1.076
						1.0984	1.1214
						1.1916	1.1306
						1.0277	1.1234
						1.0489	1.1025
						1.1093	1.052
						1.0979	1.0609
						1.0795	1.0277
						1.0927	1.1601
						1.1235	1.0332
						1.1167	1.0845
						0.8654	1.0026
						1.0187	0.9875
						0.9811	0.9149
						1.0215	0.9654
						1.0029	0.9902
						1.0848	1.1016
						0.8829	0.9293
						1.0441	0.8846
						0.8952	1.0209
						1.0183	0.9833
						1.0985	1.0219
						1.1552	0.9206
						1.0411	1.0383
						0.994	1.0444
						1.0432	1.0131
						1.1234	1.0122
						1.0299	1.0511
						1.0375	1.0595
						1.1072	0.9994
						1.0928	0.9662
						1.0881	1.0305
						1.1063	1.0573
						1.1205	1.0445
						0.9517	0.8611
						1.1021	0.8874
						1.1466	1.1196
						1.0652	0.9847
						1.1726	1.0574
						0.9804	1.0837
						1.1028	1.1907
						1.1078	1.0302
						1.0994	1.0645
						1.091	0.966
						1.0898	1.0015
						1.1804	0.9272
						1.0395	1.1592
						1.0684	1.0348
						0.9996	0.9955
						1.1185	1.0364
						1.0544	0.8683
						1.1337	1.0154
						1.092	1.0087
						1.0279	1.0254
						1.1188	1.0446
						1.105	0.965
						1.1329	0.9332
						1.129	1.0566
						1.0892	1.1116
						1.0647	1.0382
						1.0779	1.0422
						1.0632	1.0064
						1.0527	1.0632
						1.108	1.0604
						1.1229	1.1257
						1.0112	1.0818
						1.0471	0.924
						1.0925	1.0544
						1.0426	1.0227
						1.0884	1.0172
						1.0402	0.9757
						1.0088	1.1028
						1.0282	1.0131
						1.0418	1.0293
						1.1212	1.1008
						1.1127	1.0614
						1.1334	1.0087
						1.0095	1.0811
						1.0916	1.1031
						1.0603	1.0966
						0.982	1.033
						1.0919	1.038
						1.0372	0.977
						1.0324	1.0711
						1.068	1.0943
						1.0997	0.9789
						1.1236	0.8856
						1.0679	0.9603
						1.1388	1.0772
						1.0207	1.0072
						1.0329	1.1182
						1.0782	1.1245
						1.0972	1.103
						0.7315	1.0864
						1.0431	1.0009
						0.9332	1.0989
						0.9558	1.1747
						1.0884	1.0847
						1.0694	1.0346
						1.1218	1.0266
						1.1795	1.0293
						1.0423	0.9824
						1.0227	1.0881
						0.9933	1.0806
						1.0536	1.0499
						1.09	1.0292
						1.0912	1.0977
						1.0998	1.0866
						1.0994	1.1178
						1.1793	1.112
						1.1892	1.1165
						1.2148	1.042
						1.0947	1.1172
						1.0989	1.0161
						1.0605	1.0739
						1.0913	1.0236
						0.9517	1.0668
						0.9496	0.9633
						1.0339	1.1884
						1.0499	1.0589
						1.0528	1.1195
						1.0371	1.018
						1.0969	1.0933
						1.0735	1.0282
						1.08	1.1277
						1.127	1.1405
						1.1011	1.0376
						1.0651	0.989
						1.0446	1.1763
						1.1003	1.0448
						1.1009	0.9962
						1.0641	1.0412
						1.1252	1.1133
						1.0266	1.0458
						1.1261	1.1758
						1.0824	1.0852
						0.9963	0.9994
						1.0902	1.1149
						1.0465	1.1844
						1.0337	1.1503
						1.1159	0.958
						1.2049	1.0352
						1.1523	1.0369
						1.0835	1.1594
						1.092	1.1847
						1.2008	1.0561
						1.1207	1.1218
						1.1464	1.0375
						0.7866	1.1095
						0.9379	1.0924
						1.1378	1.037
						1.0706	1.0247
						1.1902	1.0748
						0.9818	1.05
						1.0371	1.1756
						1.0507	1.0415
						1.1133	1.1134
						1.1321	1.0645
						1.0903	1.0173
						1.1312	0.9603
						1.0822	1.0629
						1.0752	1.0438
						1.1384	1.079
						1.0027	1.1548
						1.085	1.0986
						1.1713	1.0839
						1.1254	1.1232
						1.0631	0.9559
						1.1161	1.0504
						0.9117	1.0894
						1.0645	1.1191
						0.9825	1.1684
						1.0737	0.9757
						1.0703	1.0782
						1.0744	0.9774
						1.094	1.0077
						1.0498	1.0928
						1.0925	1.1272
						1.0825	1.0687
						1.0774	1.1309
						1.1447	1.0115
						1.0156	1.0647
						1.0479	1.0151
						1.0354	0.886
						1.09	1.1141
						0.8797	1.1082
						1.0177	0.9682
						0.899	1.0794
						0.8924	1.0803
						1.1051	1.0944
						1.0581	1.1219
						1.1041	1.1345
						1.1496	1.0417
						1.0046	1.0596
						1.0135	0.9906
						1.0309	1.0651
						1.0735	1.1296
						1.0704	0.8469
						1.0962	0.7642
						1.1494	1.0154
						1.099	1.0437
						0.9962	1.1704
						1.0366	1.1708
						1.0049	1.0772
						1.1098	1.0568
						0.9268	1.0552
						0.9711	1.0668
						1.096	1.1442
						0.9116	1.1139
						1.1394	1.1547
						0.9672	1.2132
						0.7166	1.1318
						1.1196	1.0456
						1.0907	1.0925
						1.0295	1.1256
						1.1216	1.0998
						1.0745	1.1273
						1.0399	1.0641
						1.0644	1.0469
						1.0401	1.1406
						1.0298	1.0948
						1.0054	1.0861
						1.1125	1.0589
						1.0184	1.0234
						1.1024	1.1523
						1.0992	1.0468
						0.998	1.0501
						1.1027	1.0635
						1.0641	1.1077
						1.1244	1.0556
						0.9795	1.0171
						1.0318	0.9961
						1.006	1.0582
						1.0161	1.1367
						0.8035	1.0555
						0.8518	1.1007
						0.9746	1.1327
						1.0715	1.1352
						0.9954	1.0762
						1.0487	0.9487
						1.0306	1.0051
						1.13	0.9821
						1.0616	0.9176
						1.0199	0.9965
						1.0623	0.9107
						1.0369	0.9164
						1.09	1.1167
						0.9403	1.093
						0.9859	1.0772
						1.0254	1.0388
						0.9672	1.0123
						0.9679	1.1831
						1.1437	1.1251
						0.8973	0.9642
						0.8991	1.0789
						1.1255	1.0573
						0.91	1.0588
						0.8077	1.0543
						0.9995	0.9644
						1.176	1.0723
						1.1595	0.9752
						1.0936	1.0792
						1.0433	1.1251
						1.1127	1.0269
						1.1356	1.179
						1.0072	1.0851
						1.031	1.1816
						1.0778	1.1034
						1.1885	1.0245
						0.9391	1.107
						0.9984	0.9852
						1.1368	1.1362
						1.0464	1.0807
						0.995	1.0674
						1.0296	0.9927
						1.0316	1.0245
						0.9368	1.1004
						1.0326	1.0799
						1.0869	0.983
						1.1081	0.9468
						1.0995	1.1124
						1.0517	1.0795
						1.1379	1.0782
						1.0364	1.0187
						1.0955	1.1011
						1.1058	1.0145
						1.1256	1.0466
						1.1593	1.0356
						1.1427	1.064
						1.1234	0.949
						0.9992	0.995
						1.1038	1.0959
						1.0773	0.9984
						1.1029	0.9285
						1.1137	1.0813
						1.004	1.03
						1.068	0.9654
						1.1371	1.1048
						1.0504	0.971
						1.0841	1.0073
						0.9113	1.0824
						0.8358	1.088
						1.0617	0.9506
						1.1488	1.0499
						1.0082	1.0438
						1.1398	1.0004
						1.0766	0.9544
						1.0859	0.9785
						1.1645	0.9824
						1.0429	1.0883
						1.1624	1.0117
						1.0024	1.0344
						1.0932	1.0523
						1.0583	1.1586
						1.0777	1.0568
						1.1383	1.0035
						1.0749	0.9627
						1.0287	0.9737
						1.0682	0.9753
						1.0673	1.0149
						1.0781	1.0582
						1.1626	0.9642
						1.0206	1.0099
						1.158	1.0756
						1.093	0.9606
						1.1208	0.9368
						1.1175	1.0562
						1.1093	1.1144
						1.1356	0.9878
						1.1385	1.0585
						1.1726	1.1172
						1.0186	0.9543
						1.1056	1.0364
						1.1448	1.0431
						0.9726	1.0859
						1.0403	1.014
						1.0974	1.0805
						1.0784	0.987
						1.1795	1.0025
						1.0751	1.0629
						1.0214	1.0504
						1.0259	1.0511
						1.1075	1.0287
						0.9781	1.0712
						1.0932	1.0017
						1.1059	1.1497
						1.0547	1.0195
						0.8871	0.9629
						1.0386	1.0501
						1.0231	1.0465
						1.1143	1.1764
						1.0805	1.0982
						0.9416	1.0655
						1.1121	1.1033
						1.0519	0.9553
						1.0745	1.0394
						1.0386	1.017
						1.0363	1.0316
						1.0753	1.0274
						1.0915	1.0107
						0.9983	1.0359
						1.1926	1.0646
						1.1335	0.9721
						1.0459	1.0514
						1.1118	1.0271
						1.0781	1.0151
						1.0246	0.985
						1.0691	0.9866
						1.0752	0.8675
						1.06	1.0833
						1.1415	0.9431
						1.0216	0.8853
						1.0201	1.0649
						1.0921	1.0769
						1.0087	1.0255
						0.9958	0.9795
						1.0907	1.0682
						1.0325	1.0531
						0.9779	1.0334
						1.0797	1.0786
						1.053	0.9333
						0.9865	0.962
						0.9882	1.036
						1.0487	1.0772
						1.0461	1.2262
						0.8657	1.1023
						1.003	1.0477
						0.8669	1.0464
						1.0947	0.979
						1.116	1.0347
						1.072	1.0764
						1.0793	0.957
						1.0039	1.0802
						1.0149	1.0156
						0.9008	0.9547
						0.9039	0.9804
						0.8936	0.8339
						1.06	0.8661
						1.0871	0.9541
						1.1054	0.8877
						1.0137	0.9809
						1.0416	0.9504
						1.0475	1.1126
						1.0612	0.8974
						1.0357	1.0248
						0.8852	0.9067
						0.9015	1.0628
						1.1185	1.071
						1.0399	0.9798
						1.0829	1.0215
						1.0327	1.0402
						0.8252	0.9794
						0.882	0.9849
						1.12	0.9699
						1.1416	0.9
						0.9631	0.9259
						1.1155	0.9178
						0.9521	0.9611
						1.179	1.1122
						0.916	1.1373
						1.086	1.1005
						1.1426	1.0554
						1.0248	1.187
						1.052	1.0682
						0.8944	1.0894
						1.0479	1.0912
						1.0018	1.127
						1.0932	0.9743
						1.1037	1.0585
						0.9649	0.9817
						1.1058	0.9561
						1.1082	1.1251
						1.0406	0.9341
						1.1542	1.1391
						1.0879	1.0043
						1.0793	1.1151
						0.9469	1.1608
						1.0012	1.0996
						1.0011	1.0593
						1.1115	1.1706
						1.0795	1.1607
						1.0133	1.1146
						1.0852	1.1233
						1.1477	1.0133
						1.1147	1.081
						1.0514	1.0742
						1.1263	1.1935
						1.1622	1.0342
						0.9634	1.1062
						1.007	1.0335
						1.104	1.0777
						1.1367	1.0176
						1.0863	1.0192
						1.0506	1.0813
						0.9989	1.0857
						0.65	1.0259
						1.1802	1.056
						1.1157	1.018
						1.0062	0.9819
						1.0594	1.021
						1.0472	0.9177
						1.1504	0.8623
						0.8876	1.0823
						1.033	1.0148
						1.0665	1.0632
						1.0474	1.0447
						1.0136	1.0704
						1.0175	0.9803
						0.9358	1.1519
						1.1145	1.1356
						1.1133	1.0993
						0.9705	0.9895
						0.998	1.1473
						1.1988	1.138
						0.9934	1.0949
						1.0033
						1.1522
						1.0512
						1.1027
						1.0367
						1.1255
						1.0821
						0.9931
						1.0707
						0.7755
						1.0326
						1.0874
						0.8363
						1.0386
						1.1823
						1.0453
						1.0678
						0.9873
						0.953
						0.8047
						0.8234
						1.0033
						1.097
						1.0916
						1.0489
						1.0302
						1.0773
						1.1104
						1.0268
						1.0956
						1.0934
						1.0771
						1.0275
						1.1261
						0.9793
						1.0901
						1.0652
						0.8767
						0.9165
						0.9976
						1.1176
						1.0014
						1.0505
						1.06
						1.0984
						0.9793
						0.9253
						1.0869
						1.049
						1.1052
						1.0952
						1.0804
						1.0701
						1.1505
						1.1161
						1.1267
						0.9043
						1.0803
						1.0765
						1.0884
						1.0075
						1.0819
						1.0031
						1.0946
						1.11
						1.063
						1.1357
						1.0454
						1.0869
						1.0809
						1.0119
						1.1256
						0.7777
						0.911
						1.028
						1.0086
						0.8808
						0.9316
						0.9642
						1.0856
						1.1221
						1.1065
						1.1274
						0.8836
						1.0291
						0.8674
						1.1768
						1.1471
						1.1368
						0.9354
						1.0888
						1.0862
						0.9904
						0.9981
						0.9963
						1.131
						1.0917
						1.0593
						1.1251
						0.9935
						1.0308
						1.0336
						0.9913
						1.0208
						1.1477
						0.9046
						1.09
						0.9528
						1.0457
						1.1184
						1.1074
						1.0612
						1.0675
						1.0453
						1.1291
						1.0621
						1.0731
						1.1218
						1.0344
						1.1369
						1.0842
						1.1276
						1.1162
						1.1626
						0.933
						1.0834
						0.9052
						1.0521
						0.9123
						0.8812
						1.086
						0.9538
						1.0876
						1.0922
						1.1033
						1.153
						1.099
						1.0862
						1.0161
						1.0119
						0.9754
						0.9505
						0.909
						0.9754
						1.0865
						0.9003
						1.1029
						1.1263
						1.0236
						1.1344
						1.129
						1.0678
						1.04
						1.153
						1.1232
						1.1054
						1.1381
						1.032
						0.83
						1.0204
						1.0419
						1.0879
						1.0716
						1.0935
						1.0557
						1.0672
						1.0704
						1.042
						1.0429
						1.0563
						1.1122
						1.0562
						1.1326
						1.0757
						1.0173
						0.9928
						1.0545
						1.0311
						1.0134
						0.9095
						1.0252
						0.9591
						1.07
						1.0435
						1.0944
						1.1423
						1.093
						1.0149
						1.0921
						1.0504
						1.1763
						0.9848
						1.0974
						0.9513
						0.9947
						0.8811
						0.9331
						1.095
						0.8838
						0.8464
						1.1037
						1.0618
						1.1077
						1.1288
						0.9837
						1.0724
						1.1236
						1.0284
						1.087
						1.0633
						1.0055
						0.982
						0.9652
						1.073
						0.972
						0.8633
