# Supplementary material for: Bacterial cell widening alters periplasmic size and activates envelope stress responses
Source: EMBO J. 2025 Sep 3;44(20):5816–33. doi: 10.1038/s44318-025-00534-w (PMC12528386; doi:10.1038/s44318-025-00534-w)
Supplement: Supplementary file 7 — EV Figure Source Data [file 44318_2025_534_MOESM7_ESM.zip › EVFigures/Figure EV6/EV6A/FigureEV6A.xlsx]

## Sheet: SourceData_FigureEV6A
FigureEV6A
	Time (h)	OD WT 0ug/ml CHIR090	OD WT 0.02ug/ml CHIR090	OD ∆rcsF 0ug/ml CHIR090	OD ∆rcsF 0.02ug/ml CHIR090	ß-gal. WT 0ug/ml CHIR090	ß-gal. WT 0.02ug/ml CHIR090	ß-gal. ∆rcsF 0ug/ml CHIR090	ß-gal. ∆rcsF 0.02ug/ml CHIR090
	-2	0.0075	0.0075	0.0075	0.0075
	-0.25	0.098	0.098	0.126	0.126
	0	0.183	0.183	0.232	0.232	0.052	0.052	0.029	0.029
	0.83	0.68	0.72	0.74	0.78
	1.58	1.6	1.42	1.77	1.59	0.046	0.952	0.027	0.068
		cell's width [um]	SD cell's width	cell's length [um]	SD cell's length
	WT 0 time point	0.941	0.1428	4.5299	1.4315
	WT 45min. after CHIR090	0.9656	0.0921	4.3608	1.1128
	WT 45min.	0.9743	0.105	3.7119	1.0321
	WT 90min. after CHIR090	0.9429	0.1065	3.5269	1.1732
	WT 90min.	0.8822	0.0821	3.8939	0.9779
	∆rcsF 0 time point	0.9654	0.1498	4.563	1.3715
	∆rcsF 45min. after CHIR090	0.9547	0.1183	4.1626	1.2623
	∆rcsF 45min.	0.9808	0.1006	3.6965	0.9599
	∆rcsF 90min. after CHIR090	0.8974	0.1642	3.0726	0.9972
	∆rcsF 90min.	0.8779	0.1193	3.5369	0.788
