# Supplementary material for: Bacterial cell widening alters periplasmic size and activates envelope stress responses
Source: EMBO J. 2025 Sep 3;44(20):5816–33. doi: 10.1038/s44318-025-00534-w (PMC12528386; doi:10.1038/s44318-025-00534-w)
Supplement: Supplementary file 7 — EV Figure Source Data [file 44318_2025_534_MOESM7_ESM.zip › EVFigures/Figure EV1/EV1B/FigureEV1B.xlsx]

## Sheet: SourceData_FigureEV1B
FigureEV1B
		Inset
	Time (min)	OD WT-1 0ug/ml A22	OD WT-2 0ug/ml A22	OD WT-3 0ug/ml A22	OD WT-4 0ug/ml A22	ß-gal. WT-1 0ug/ml A22	ß-gal. WT-2 0ug/ml A22	ß-gal. WT-3 0ug/ml A22	ß-gal. WT-4 0ug/ml A22
	0	0.225	0.256	0.251	0.272	0.012168	0.014872	0.016285	0.015364
	5	0.285	0.34	0.306	0.319	0.014196	0.016224	0.017515	0.017822
	10	0.328	0.387	0.347	0.36	0.014872	0.02028	0.017822	0.02028
	15	0.399	0.481	0.425	0.434	0.017576	0.021294	0.019358	0.020587
	20	0.5	0.51	0.42	0.41	0.02028	0.029406	0.021816	0.02366
	30	0.55	0.62	0.58	0.56	0.03887	0.0676	0.026074	0.048447
	45	0.78	0.89	0.78	0.86	0.04056	0.07605	0.056333	0.051263
	60	1.09	1.2	1.16	1.14	0.093288	0.075487	0.090133	0.069853
	Time (min)	OD WT-1 5ug/ml A22	OD WT-2 5ug/ml A22	OD WT-3 5ug/ml A22	OD WT-4 5ug/ml A22	ß-gal. WT-1 5ug/ml A22	ß-gal. WT-2 5ug/ml A22	ß-gal. WT-3 5ug/ml A22	ß-gal. WT-4 5ug/ml A22
	0	0.215	0.269	0.266	0.276	0.013213	0.014749	0.014749	0.013827
	5	0.274	0.341	0.315	0.31	0.0169	0.019051	0.0169	0.017822
	10	0.321	0.406	0.358	0.379	0.021816	0.024889	0.020895	0.022124
	15	0.407	0.501	0.404	0.43	0.029191	0.038409	0.029191	0.0338
	20	0.46	0.52	0.44	0.41	0.0507	0.070673	0.058382	0.064527
	30	0.58	0.62	0.6	0.62	0.15999	0.2366	0.18872	0.22984
	45	0.94	1.05	0.95	0.97	0.3718	0.507	0.48165	0.51666
	60	1.32	1.48	1.35	1.39	0.76895	1.1202	0.94157	1.0196
	Time (min)	OD ∆rcsF-1 0ug/ml A22	OD ∆rcsF-2 0ug/ml A22	OD ∆rcsF-3 0ug/ml A22	OD ∆rcsF-4 0ug/ml A22	ß-gal. ∆rcsF-1 0ug/ml A22	ß-gal. ∆rcsF-2 0ug/ml A22	ß-gal. ∆rcsF-3 0ug/ml A22	ß-gal. ∆rcsF-4 0ug/ml A22
	0	0.215	0.236	0.27	0.269	0.0049965	0.0058783	0.0089232	0.0088085
	5	0.289	0.31	0.324	0.334	0.00676	0.0076417	0.010546	0.010242
	10	0.319	0.356	0.358	0.364	0.0079357	0.0091113	0.011898	0.011676
	15	0.376	0.433	0.443	0.424	0.0091113	0.010287	0.01352	0.012291
	20	0.4	0.45	0.42	0.42	0.010581	0.011169	0.014872	0.014749
	30	0.43	0.49	0.59	0.58	0.014696	0.017635	0.019739	0.019461
	45	0.79	0.82	0.85	0.78	0.023513	0.025012	0.028933	0.029293
	60	0.97	1.11	1.11	1.2	0.034176	0.038447	0.04394	0.04056
	Time (min)	OD ∆rcsF-1 5ug/ml A22	OD ∆rcsF-2 5ug/ml A22	OD ∆rcsF-3 5ug/ml A22	OD ∆rcsF-4 5ug/ml A22	ß-gal. ∆rcsF-1 5ug/ml A22	ß-gal. ∆rcsF-2 5ug/ml A22	ß-gal. ∆rcsF-3 5ug/ml A22	ß-gal. ∆rcsF-4 5ug/ml A22
	0	0.198	0.24	0.264	0.273	0.0052904	0.0061722	0.0090133	0.0098327
	5	0.248	0.3	0.296	0.312	0.0064661	0.0076417	0.011062	0.010857
	10	0.3	0.353	0.391	0.368	0.0076417	0.0091113	0.012905	0.011881
	15	0.376	0.436	0.477	0.43	0.0088174	0.010287	0.011881	0.013725
	20	0.4	0.48	0.44	0.41	0.010287	0.012638	0.014749	0.01352
	30	0.62	0.54	0.64	0.63	0.013226	0.01881	0.02175	0.019256
	45	0.93	0.97	0.95	0.95	0.022925	0.02851	0.033212	0.030727
	60	1.22	1.31	1.38	1.36	0.038682	0.0468	0.04901	0.048549
