# Supplementary material for: Bacterial cell widening alters periplasmic size and activates envelope stress responses
Source: EMBO J. 2025 Sep 3;44(20):5816–33. doi: 10.1038/s44318-025-00534-w (PMC12528386; doi:10.1038/s44318-025-00534-w)
Supplement: Supplementary file 7 — EV Figure Source Data [file 44318_2025_534_MOESM7_ESM.zip › EVFigures/Figure EV1/EV1A/FigureEV1A.xlsx]

## Sheet: SourceData_FigureEV1A
FigureEV1A
	Time (h)	OD 0.2ug/ml A22	ß-gal. 0.2ug/ml A22	OD 0.5ug/ml A22	ß-gal. 0.5ug/ml A22	OD 1ug/ml A22	ß-gal. 1ug/ml A22	OD 2ug/ml A22	ß-gal. 2ug/ml A22	OD 5ug/ml A22	ß-gal. 5ug/ml A22
	-2.55	0.001		0.001		0.001		0.001		0.001
	-0.084	0.088		0.088		0.088		0.088		0.088
	0	0.118	0.0362	0.111	0.035701	0.103	0.038473	0.107	0.037664	0.115	0.03527
	0.116	0.139	0.0358	0.14	0.036631	0.144	0.036422	0.134	0.043657	0.136	0.041422
	0.2	0.203	0.0315	0.172	0.038625	0.172	0.046944	0.175	0.0468	0.163	0.055297
	0.283	0.215	0.0331	0.219	0.041157	0.213	0.053777	0.206	0.059068	0.195	0.073956
	0.366	0.238	0.0366	0.25	0.049227	0.255	0.069956	0.253	0.079267	0.245	0.10117
	0.45	0.296	0.0335	0.306	0.055229	0.313	0.08099	0.308	0.10608	0.297	0.12898
	0.533	0.349	0.0334	0.374	0.056094	0.384	0.096484	0.385	0.11706	0.375	0.15623
	0.783	0.45	0.0414	0.42	0.086026	0.41	0.2061	0.45	0.23535	0.42	0.31117
	1.033	0.55	0.0636	0.47	0.15375	0.61	0.25574	0.64	0.33096	0.69	0.36576
